# Supplementary material for: Gene Loss and Evolution of the Plastome
Source: Genes (Basel). 2020 Sep 25;11(10):1133. doi: 10.3390/genes11101133 (PMC7650654; doi:10.3390/genes11101133)
Supplement: Supplementary file 1 [file genes-11-01133-s001.zip]

Archive with 12 entries (12 files):
- Supplementary Materials/Supplementary Data S1.docx
- Supplementary Materials/Supplementary Figure S16.pdf
- Supplementary Materials/Supplementary Figure S20.tif
- Supplementary Materials/Supplementary Figures.pptx
- Supplementary Materials/Supplementary File S1.xls
- Supplementary Materials/Supplementary File S2.xlsx
- Supplementary Materials/Supplementary File S3.xlsx
- Supplementary Materials/Supplementary File S4.xlsx
- Supplementary Materials/Supplementary File S5.txt
- Supplementary Materials/Supplementary File S6.xls
- Supplementary Materials/Supplementary Table S1.docx
- Supplementary Materials/Supplementary Table S2.docx
