# Supplementary material for: Gene Loss and Evolution of the Plastome
Source: Genes (Basel). 2020 Sep 25;11(10):1133. doi: 10.3390/genes11101133 (PMC7650654; doi:10.3390/genes11101133)
Supplement: Supplementary file 1 [file genes-11-01133-s001.zip › Supplementary Materials/Supplementary File S1.xls]

## Sheet: Sheet1
Organism Name	Size(Mb)	GC%	Replicons	CDS
Abeliophyllum distichum	0.155982	37.8185	NC_031445.1/KT274029.1	87		Choreocolax polysiphoniae	0.090243	20.4625	NC_026522.1/KP308096.1	273
Abelmoschus esculentus	0.163121	36.7365	NC_035234.1/KY635876.1	87
Abies koreana	0.121373	38.2499	NC_026892.1/KP742350.1	74
Abies sibirica	0.121224	38.2606	NC_035067.1/KR476376.1	74
Acacia dealbata	0.174217	35.3863	NC_034985.1/KX852435.1	91
Acacia ligulata	0.174233	35.3745	NC_026134.2/LN555649.2	89
Acanthoceras zachariasii	0.120392	29.801	NC_038009.1/MG755808.1	135
Acer buergerianum	0.156477	37.8797	NC_034744.1/KY419137.1	88
Acer davidii	0.157044	37.941	NC_030331.1/KU977442.1	86
Acer griseum	0.156857	37.9097	NC_034346.1/KY511609.1	86
Acer miaotaiense	0.156595	37.885	NC_030343.1/KX098452.1	89
Acer morrisonense	0.157197	37.8188	NC_029371.1/KT970611.1	86
Acer truncatum	0.156262	37.8896	NC_037211.1/MG209700.1	89
Achlys triphylla	0.156237	38.528	NC_037726.1/MG461315.1	81
Achyrachaena mollis	0.150468	37.5714	NC_036504.1/MF663009.1	83
Acidosasa purpurea	0.139697	38.897	NC_015820.1/HQ337793.1	82
Acioa guianensis	0.162329	36.2012	NC_030534.1/KX158870.1	83
Acnistus arborescens	0.156898	37.6773	NC_030185.1/KU568472.1	84
Acnistus arborescens x Iochroma cyaneum	0.156841	37.6796	NC_030056.1/KU306735.1	83
Aconitum austrokoreense	0.155682	38.1149	NC_031410.1/KT820663.1	85
Aconitum carmichaelii	0.155737	38.1387	NC_030761.1/KX347251.1	84
Aconitum chiisanense	0.155934	38.1039	NC_029829.1/KT820665.1	85
Aconitum ciliare	0.155832	38.1359	NC_031420.1/KT820666.1	85
Aconitum finetianum	0.155625	38.0498	NC_036358.1/MF155665.1	82
Aconitum kusnezoffii	0.155862	38.1312	NC_031422.1/KT820671.1	85
Aconitum longecassidatum	0.155524	38.0571	NC_035894.1/KY407561.1	87
Aconitum monanthum	0.155688	38.1115	NC_031423.1/KT820672.1	85
Aconitum pseudolaeve	0.155628	38.0478	NC_035892.1/KY407562.1	87
Aconitum sinomontanum	0.157215	37.9945	NC_036359.1/MF155666.1	82
Acorus americanus	0.153819	38.5934	NC_010093.1/EU273602.1	84
Acrocomia aculeata	0.155829	37.5335	NC_037084.1/MG020488.1	86
Acrosorium ciliolatum	0.176064	25.5208	NC_035260.1/MF101411.1	206
Actinidia arguta	0.156484	37.2319	NC_034913.1/KY100978.1	84
Actinidia chinensis	0.156346	37.1963	NC_026690.1/KP297242.1	83
Actinidia deliciosa	0.156741	37.1613	NC_026691.1/KP297244.1	83
Actinidia eriantha	0.156964	37.1901	NC_034914.1/KY100979.1	84
Actinidia kolomikta	0.157425	37.1834	NC_034915.1/KY100980.1	84
Actinidia polygama	0.156583	37.2454	NC_031186.1/KX345297.1	83
Actinidia tetramera	0.157659	37.0331	NC_031187.1/KX345298.1	83
Actinocyclus subtilis	0.11912	29.4199	NC_038000.1/MG755799.1	138
Adenanthera microsperma	0.159389	36.4724	NC_034986.1/KX852436.1	83
Adenocalymma acutissimum	0.159752	38.3657	NC_037455.1/MG831840.1	86
Adenocalymma allamandiflorum	0.157953	38.1949	NC_036494.1/MG008307.1	85
Adenocalymma aurantiacum	0.159407	38.2116	NC_036495.1/MG008308.1	85
Adenocalymma biternatum	0.157025	38.2264	NC_036496.1/MG008309.1	84
Adenocalymma bracteatum	0.159725	38.2545	NC_036497.1/MG008310.1	85
Adenocalymma cristicalyx	0.15901	38.007	NC_036498.1/MG008311.1	85
Adenocalymma divaricatum	0.158645	38.305	NC_037456.1/MG831851.1	87
Adenocalymma hatschbachii	0.158786	38.3119	NC_036499.1/MG008312.1	85
Adenocalymma marginatum	0.158797	38.1103	NC_037457.1/MG831861.1	85
Adenocalymma nodosum	0.157791	38.2474	NC_037458.1/MG831862.1	83
Adenocalymma pedunculatum	0.158103	37.6312	NC_036500.1/MG008313.1	85
Adenocalymma peregrinum	0.159187	38.326	NC_036501.1/MG008314.1	84
Adenocalymma subspicatum	0.157089	37.7315	NC_036502.1/MG008315.1	84
Adenocalymma trifoliatum	0.160736	38.2067	NC_037459.1/MG831869.1	85
Adenolobus garipensis	0.151705	36.9296	NC_036761.1/KY806280.1	83
Adenophora divaricata	0.176331	38.4674	NC_036221.1/KX462129.1	81
Adenophora erecta	0.173324	38.7229	NC_036222.1/KX462130.1	82
Adenophora remotiflora	0.171724	38.7552	NC_026999.1/KP889213.1	82
Adenophora stricta	0.159759	38.5374	NC_036223.1/KX462131.1	74
Adiantum capillus-veneris	0.150568	42.0069	NC_004766.1/AY178864.1	87
Adiantum shastense	0.150414	44.3496	NC_037478.1/MG432483.1	88
Adoxa moschatellina	0.157238	37.786	NC_034792.1/KX258652.1	81
Aegilops bicornis	0.136861	38.2936	NC_024831.1/KJ614418.1	82
Aegilops cylindrica	0.11349	37.2896	NC_023096.1/KF534489.1	77
Aegilops geniculata	0.113893	37.1919	NC_023097.1/KF534490.1	79
Aegilops kotschyi	0.136868	38.2931	NC_024832.1/KJ614420.1	82
Aegilops longissima	0.136875	38.2926	NC_024830.1/KJ614416.1	82
Aegilops searsii	0.136863	38.2952	NC_024815.1/KJ614414.1	82
Aegilops sharonensis	0.136867	38.2941	NC_024816.1/KJ614419.1	82
Aegilops speltoides	0.113536	37.2543	NC_022135.1/JQ740834.1	77
Aegilops tauschii subsp. tauschii	0.114112	37.259	NC_022133.1/	80
Aesculus wangii	0.155871	37.9545	NC_035955.1/MF583747.1	84
Aethionema arabicum	0.154234	36.61	NC_034367.1/KX886357.1	83
Aethionema cordifolium	0.154168	36.6191	NC_009265.1/AP009366.1	84
Aethionema grandiflorum	0.154243	36.814	NC_009266.1/AP009367.1	84
Afrolicania elaeosperma	0.162128	36.3133	NC_030544.1/KX180050.1	83
Agapanthus coddii	0.157055	37.4576	NC_035971.1/KX790363.1	86
Agathis dammara	0.145625	36.5363	NC_023119.1/AB830884.1	81
Agave americana	0.157274	37.8416	NC_032053.1/KX519714.1	83
Agave attenuata	0.157451	37.8353	NC_032696.1/KX931447.1	86
Ageratina adenophora	0.150698	37.4617	NC_015621.1/JF826503.1	86
Agrostemma githago	0.151733	36.3988	NC_023357.1/KF527884.1	81
Agrostis gigantea	0.136705	38.499	NC_037162.1/MF460976.1	84
Agrostis stolonifera	0.136584	38.4518	NC_008591.1/EF115543.1	85
Ahnfeltia plicata	0.190451	32.5407	NC_031145.1/KX284715.1	205
Ailanthus altissima	0.160815	37.642	NC_037696.1/MG799542.1	88
Akebia quinata	0.157817	38.6676	NC_033913.1/KX611091.1	85
Akebia trifoliata	0.158339	38.6506	NC_029427.1/KU204898.1	85
Albizia odoratissima	0.174861	35.6483	NC_034987.1/KX852437.1	92
Albuca kirkii	0.156401	37.6583	NC_032697.1/KX931448.1	85
Aldrovanda vesiculosa	0.141568	36.8699	NC_035416.1/KY679200.1	81
Aletris fauriei	0.15444	37.5019	NC_033412.1/KT898912.1	84
Aletris spicata	0.154999	37.4783	NC_033411.1/KT898911.1	85
Allium cepa	0.153538	36.8085	NC_024813.1/KF728080.1	83
Allium obliquum	0.152387	36.7899	NC_037199.1/MG670111.1	84
Allium prattii	0.154482	37.0186	NC_037432.1/MG739457.1	85
Allium sativum	0.153172	36.6771	NC_031829.1/KX683282.1	83
Allium victorialis	0.154074	37.016	NC_037240.1/MF687749.1	85
Alloeochaete namuliensis	0.13919	38.5998	NC_035517.1/MF035966.1	83
Alloeochaete oreogena	0.136079	38.6401	NC_035518.1/MF035967.1	83
Alloeochaete uluguruensis	0.139395	38.5853	NC_035519.1/MF035968.1	83
Allomaieta villosa	0.156452	36.9116	NC_031875.1/KX826819.1	85
Allosyncarpia ternata	0.159593	36.8218	NC_022413.1/KC180806.1	85
Alloteropsis angusta	0.140709	38.4332	NC_027951.1/KT281146.1	84
Alloteropsis cimicina	0.139317	38.6012	NC_027952.1/KT281156.1	83
Alloteropsis paniculata	0.139586	38.5848	NC_032078.1/KX752089.1	83
Alloteropsis semialata	0.138209	38.4881	NC_027824.1/KT281147.1	83
Alloteropsis semialata	0.138161	38.4942	CM014279.1	82
Alnus cordata	0.160847	36.3868	NC_036751.1/MF136497.1	85
Alnus glutinosa	0.16077	36.4222	NC_039930.1/MG386363.1	85
Alnus incana	0.160807	36.4058	NC_036752.1/MF136505.1	85
Alnus japonica	0.160788	36.4082	NC_036753.1/MF136507.1	85
Alnus maximowiczii	0.160586	36.4054	NC_036754.1/MF136512.1	85
Alnus nitida	0.160871	36.4304	NC_036755.1/MF136513.1	85
Alnus orientalis	0.16047	36.4448	NC_036756.1/MF136514.1	85
Alnus rubra	0.160754	36.4034	NC_036757.1/MF136515.1	85
Alnus subcordata	0.160702	36.4439	NC_036758.1/MF136516.1	85
Aloe maculata	0.153175	37.6217	NC_035505.1/KX377523.1	85
Aloe vera	0.152875	37.6563	NC_035506.1/KX377524.1	85
Alopecurus arundinaceus	0.136189	38.3071	NC_037163.1/MF460977.1	83
Alpinia oxyphylla	0.161351	36.1696	NC_035895.1/KY985237.1	92
Alseodaphne gracilis	0.153099	39.0538	NC_037489.1/MG407593.1	81
Alseodaphne huanglianshanensis	0.15307	39.0749	NC_037490.1/MG407594.1	81
Alseodaphne semecarpifolia	0.153051	39.0648	NC_037491.1/MG407595.1	81
Alsophila spinulosa	0.156661	40.4344	NC_012818.1/FJ556581.1	89
Alyssum desertorum	0.151677	36.3377	NC_034299.1/KY498535.1	86
Amana anhuiensis	0.150723	36.7389	NC_034706.1/KY401423.1	83
Amana edulis	0.15081	36.7316	NC_034707.1/KY401425.1	83
Amana erythronioides	0.150714	36.7172	NC_034634.1/KY401421.1	83
Amana kuocangshanica	0.151058	36.6998	NC_034708.1/KY401426.1	83
Amana wanzhensis	0.150576	36.7542	NC_034705.1/KY401422.1	81
Amaranthus hypochondriacus	0.150518	36.6136	NC_030770.1/KX279888.1	73
Amborella trichopoda	0.162686	38.337	NC_005086.1/	84
Ambrosia artemisiifolia	0.152215	37.6126	NC_035875.1/MF362689.1	87
Ambrosia trifida	0.15204	37.6217	NC_036810.2/MG029118.2	86
Amentotaxus argotaenia	0.136657	35.8511	NC_027581.1/KR780582.1	83
Amentotaxus formosana	0.13643	35.8286	NC_024945.1/AP014574.1	83
Ammopiptanthus mongolicus	0.153935	36.8669	KY034453.1	85
Ammopiptanthus nanus	0.15414	36.836	NC_034743.1/KY034454.1	85
Amomum krervanh	0.162766	36.1562	NC_036935.1/MF991963.1	87
Ampelocalamus naibunensis	0.13986	38.8667	NC_030767.1/KX372537.1	82
Ampelopteris prolifera	0.151772	42.4347	NC_035835.1/KY427329.1	88
Amphicarpum muhlenbergianum	0.14081	38.6194	NC_030619.1/KU291489.1	83
Amphipogon caricinus	0.135994	38.6363	NC_035520.1/MF035969.1	83
Amphipogon turbinatus	0.135638	38.6721	NC_035521.1/MF035970.1	83
Anacardium occidentale	0.172199	38.1152	NC_035235.1/KY635877.1	84
Ananas comosus	0.159636	37.3731	NC_026220.1/	86
Anaphalis sinica	0.152718	37.1194	NC_034648.1/KX148081.1	85
Andrographis paniculata	0.150249	38.2858	NC_022451.2/KF150644.2	87
Andropogon abyssinicus	0.138738	38.5295	NC_035030.1/KY596148.1	83
Andropogon burmanicus	0.140898	38.3866	NC_035038.1/KY596164.1	83
Andropogon chinensis	0.138817	38.5666	NC_035012.1/KY596121.1	83
Andropogon distachyos	0.139098	38.5196	NC_035041.1/KY596170.1	83
Andropogon fastigiatus	0.138658	38.5632	NC_035010.1/KY596118.1	83
Andropogon gerardi	0.139712	38.4885	NC_040111.1/MH181178.1	83
Androsace bulleyana	0.15211	37.2283	NC_034641.1/KU513438.1	87
Androsace paxiana	0.150528	37.1638	NC_034640.1/KU513437.1	86
Anemarrhena asphodeloides	0.156867	37.848	NC_032698.1/KX931449.1	86
Anemoclema glaucifolium	0.1604	37.8734	NC_037194.1/MG010811.1	94
Anemopaegma acutifolium	0.168987	37.6786	NC_037226.1/	98
Anemopaegma album	0.168493	37.6847	NC_037227.1/	98
Anemopaegma arvense	0.168806	37.6835	NC_037228.1/	98
Anemopaegma chamberlaynii	0.168933	37.6232	NC_037229.1/	98
Anemopaegma foetidum	0.167413	37.8184	NC_037230.1/	98
Anemopaegma glaucum	0.168784	37.7062	NC_037231.1/	98
Anemopaegma oligoneuron	0.167621	37.7113	NC_037232.1/	98
Anethum graveolens	0.153356	37.6523	NC_029470.1/KR011055.1	84
Aneura mirabilis	0.108007	40.6233	NC_010359.1/EU043314.1	62
Aneura pinguis	0.120698	40.0205	NC_035617.1/KY702720.1	73
Angelesia splendens	0.162184	36.3482	NC_030545.1/KX180051.1	83
Angelica acutiloba	0.147074	37.5342	NC_029391.1/KT963036.1	85
Angelica dahurica	0.146918	37.5243	NC_029392.1/KT963037.1	85
Angelica gigas	0.146916	37.5596	NC_029393.1/KT963038.1	85
Angiopteris evecta	0.153901	35.4806	NC_008829.1/DQ821119.1	88
Angophora costata	0.160326	36.7551	NC_022412.1/KC180805.1	85
Angophora floribunda	0.160245	36.7575	NC_022411.1/KC180804.1	85
Ankyra judayi SAG 17.84	0.157224	28.3125	NC_029735.1/KT199255.1	69
Annona cherimola	0.201723	39.5542	NC_030166.1/KU563738.1	114
Anoectochilus emeiensis	0.15265	36.8745	NC_033895.1/LC057212.1	81
Anomochloa marantoidea	0.138412	38.6599	NC_014062.1/GQ329703.1	85
Anthericum ramosum	0.155812	37.2924	NC_035972.1/KX790364.1	82
Anthoceros angustus	0.161162	32.9023	NC_004543.1/AB086179.1	90
Anthriscus cerefolium	0.154719	37.4201	NC_015113.1/GU456628.1	85
Aphyllanthes monspeliensis	0.157009	36.8068	NC_035968.1/KX790360.1	85
Aphyllon californicum	0.12084	36.6907	NC_025651.1/HG515539.2	45
Apios americana	0.148772	35.4979	NC_025909.1/KF856618.1	82
Apopellia endiviifolia	0.120546	35.8942	NC_019628.1/JX827163.1	88
Apophlaea sinclairii	0.182437	30.4533	NC_031172.1/KX284716.1	189
Apostasia odorata	0.159285	35.7403	NC_030722.1/KM244734.1	86
Apostasia shenzhenica	0.151676	35.082	NC_039812.1/MG772639.1	81
Apostasia wallichii	0.156126	36.0657	NC_036260.1/LC199394.1	71
Aquilaria sinensis	0.159565	37.1078	NC_029243.1/KT148967.1	87
Aquilaria yunnanensis	0.174885	36.7018	NC_036940.1/MG656407.1	87
Arabidopsis arenicola	0.15461	36.3515	NC_030346.1/LT161899.1	85
Arabidopsis arenosa	0.154871	36.3722	NC_029334.1/LN877380.1	85
Arabidopsis cebennensis	0.154504	36.3609	NC_029335.1/LN877381.1	85
Arabidopsis croatica	0.154728	36.3586	NC_030347.1/LT161927.1	85
Arabidopsis halleri	0.154671	36.3598	NC_034366.1/KX886356.1	85
Arabidopsis lyrata	0.154678	36.3504	NC_034365.1/KX886355.1	85
Arabidopsis lyrata subsp. lyrata MN47	0.154923	36.3503	NC_034379.1/	85
Arabidopsis neglecta	0.154799	36.3736	NC_030348.1/LT161968.1	85
Arabidopsis pedemontana	0.154895	36.3194	NC_029336.1/LN877384.1	85
Arabidopsis petrogena	0.154865	36.3788	NC_030349.1/LT161979.1	85
Arabidopsis suecica	0.154366	36.3092	NC_030350.1/LT161984.1	85
Arabidopsis thaliana	0.154478	36.2938	NC_000932.1/AP000423.1	85
Arabidopsis umezawana	0.154645	36.3607	NC_030351.1/LT161987.1	85
Arabis flagellosa Kifune	0.153673	36.4007	NC_037475.1/LC361351.1	86
Arabis hirsuta JO23	0.153689	36.3962	NC_009268.1/AP009369.1	84
Arachis hypogaea	0.156391	36.3678	NC_037358.1/	83
Aralia undulata	0.156333	38.0975	NC_022810.1/KC456163.1	87
Archibaccharis asperifolia	0.151984	37.3717	NC_034848.1/KX063859.1	85
Archidendron lucyi	0.17687	35.2106	NC_034988.1/KX852438.1	92
Ardisia polysticta	0.156506	37.0701	NC_021121.1/KC465962.1	87
Aristida rufescens	0.137659	38.5264	NC_036130.1/MF563384.1	82
Aristida ternipes	0.136231	38.4722	NC_037164.1/MF460978.1	83
Aristolochia contorta	0.160576	38.2685	NC_036152.1/MF539927.1	85
Aristolochia debilis	0.159793	38.2858	NC_036153.1/MF539928.1	85
Arracacia xanthorrhiza	0.143989	37.4779	NC_032364.1/KY117235.1	71
Artemisia argyi	0.151192	37.4597	NC_030785.1/KM386991.1	84
Artemisia capillaris	0.151056	37.4596	NC_031400.1/KU736963.1	88
Artemisia frigida	0.151076	37.4758	NC_020607.1/JX293720.1	87
Artemisia gmelinii	0.151318	37.4232	NC_031399.1/KU736962.1	88
Artemisia montana	0.15113	37.477	NC_025910.1/KF887960.1	86
Arthraxon hispidus	0.140507	38.2792	NC_035048.1/KY596179.1	82
Arthraxon lanceolatus	0.140381	38.283	NC_035017.1/KY596127.1	82
Arthraxon microphyllus	0.139858	38.2853	NC_035050.1/KY596183.1	82
Arthraxon prionodes	0.140486	38.2729	NC_030613.1/KU291471.1	83
Arundinaria appalachiana	0.139547	38.908	NC_023934.1/KC817462.1	83
Arundinaria fargesii	0.139696	38.8801	NC_024712.1/JX513413.1	83
Arundinaria gigantea	0.138935	38.9326	NC_020341.1/JX235347.1	83
Arundinaria tecta	0.139499	38.9157	NC_023935.1/KC817463.1	82
Arundinella deppeana	0.140804	38.3732	NC_030620.1/KU291490.1	83
Arundo donax	0.137093	38.6293	NC_037077.1/KX109945.1	97
Arundo plinii	0.137128	38.623	NC_034652.1/KX109946.1	97
Asarum minus	0.015553	32.2832	NC_037503.1/MG554424.1	8
Asarum sieboldii	0.193356	36.2006	NC_037190.1/MG551543.1	99
Asclepias nivea	0.161592	37.9202	NC_022431.1/KF539844.1	85
Asclepias syriaca	0.158719	37.8291	NC_022432.1/KF386166.1	83
Asparagopsis taxiformis	0.177091	29.4001	NC_031148.1/KX284717.1	203
Asparagus officinalis	0.156699	37.5886	NC_034777.1/KY364194.1	83
Asparagus schoberioides	0.156875	37.5675	NC_035969.1/KX790361.1	86
Asplenium pekinense	0.152479	41.1617	NC_035837.1/KY427331.1	88
Asplenium prolongatum	0.151115	40.847	NC_035838.1/KY427332.1	87
Aster altaicus	0.152446	37.3424	NC_034996.1/KX352465.1	84
Aster spathulifolius	0.14951	37.7085	NC_027434.1/KF279514.1	87
Asterionellopsis glacialis ccmp1717	0.146024	31.1189	NC_024080.1/KC509520.1	145
Astragalus mongholicus	0.123582	34.0907	NC_029828.1/KU666554.1	76
Astragalus mongholicus var. nakaianus	0.123633	34.0726	NC_028171.1/KR296789.1	75
Astrosyne radiata	0.131032	28.7724	NC_038008.1/MG755807.1	133
Athyrium anisopterum	0.151284	43.9842	NC_035738.1/KY419703.1	87
Athyrium opacum	0.150979	43.6922	NC_035841.1/KY427335.1	88
Athyrium sheareri	0.151068	43.5479	NC_035836.1/KY427330.1	88
Athyrium sinense	0.151319	43.7592	NC_035839.1/KY427333.1	88
Atractylodes chinensis	0.153258	37.7031	NC_037484.1/MG874805.1	88
Atractylodes lancea	0.153201	37.6988	NC_037483.1/MG874804.1	88
Atropa belladonna Ab5p(kan)	0.156687	37.5641	NC_004561.1/AJ316582.1	85
Attheya longicornis	0.129565	31.1025	NC_037999.1/MG755798.1	134
Atuna racemosa	0.162718	36.2566	NC_030546.1/KX180052.1	83
Aureococcus anophagefferens CCMP 1984	0.089599	35.987	NC_012898.1/GQ231541.1	105
Aureoumbra lagunensis CCMP 1507	0.094346	33.6389	NC_012903.1/GQ231542.1	110
Austroblechnum melanocaulon	0.150202	43.6818	NC_035840.1/KY427334.1	88
Auxenochlorella protothecoides	0.084576	30.7593	NC_023775.1/KC631634.1	78
Auxenochlorella protothecoides UTEX 25	0.084576	30.7593	CM011001.1	78
Avena sterilis	0.135887	38.5055	NC_031650.1/KX756180.1	84
Averrhoa carambola	0.155965	36.5383	NC_033350.1/KX364202.1	83
Axonopus fissifolius	0.13925	38.6434	NC_030501.1/KU291491.1	83
Axonopus ramosus	0.139596	38.5863	NC_036129.1/MF563383.1	82
Azadirachta indica	0.160737	37.4873	NC_023792.1/KF986530.1	86
Aztecaster matudae	0.151925	37.4092	NC_034898.1/KX063935.1	85
Baccharis genistelloides	0.153239	37.1668	NC_034852.1/KX063864.1	84
Baccharis tricuneata	0.15236	37.2978	NC_034868.1/KX063888.1	85
Bambusa emeiensis	0.139493	38.9095	NC_015830.1/HQ337797.1	84
Bambusa multiplex	0.139394	38.9106	NC_024668.1/KJ722536.1	85
Bambusa oldhamii	0.13935	38.9214	NC_012927.1/FJ970915.1	82
Bangiopsis subsimplex	0.204784	29.2479	NC_031173.1/KX284718.1	194
Barbarea verna	0.154532	36.4339	NC_009269.1/AP009370.1	85
Barclaya kunstleri	0.160051	39.1394	NC_037718.1/KY392762.1	84
Barclaya longifolia	0.158359	39.132	NC_035633.2/KY284156.2	89
Barklya syringifolia	0.15874	36.3897	NC_037761.1/MF135594.1	82
Barnardia japonica	0.156079	37.6777	NC_035997.1/KX822775.1	84
Barthea barthei	0.155951	36.9853	NC_035661.1/KY873324.1	82
Bathycoccus prasinos RCC 1105	0.0727	43.326	NC_024811.1/FO082259.2	52
Bauhinia acuminata	0.155548	36.4556	NC_037762.1/MF135595.1	83
Bauhinia binata	0.15399	36.603	NC_037764.1/MF135597.1	82
Berberis amurensis	0.166636	38.0356	NC_030062.1/KM057374.1	94
Berberis bealei	0.164792	38.1438	NC_022457.1/KF176554.1	104
Berberis koreana	0.166758	38.0372	NC_030063.1/KM057375.1	94
Berchemia berchemiifolia	0.16041	37.1822	NC_037477.1/MG739656.1	82
Bergenia scopulosa	0.156041	37.7651	NC_036061.1/KY412195.1	85
Bergera koenigii	0.159402	38.5409	NC_032684.1/KU949002.1	85
Bertholletia excelsa	0.160472	36.4263	NC_036412.1/MF359948.1	91
Bertolonia acuminata	0.156045	36.9669	NC_031876.1/KX826820.1	85
Beschorneria septentrionalis	0.157043	37.7718	NC_032699.1/KX931451.1	85
Betula cordifolia	0.160771	35.9897	NC_037473.1/MG386401.1	94
Betula nana	0.160579	36.0651	NC_033978.1/KX703002.1	86
Betula pendula	0.161148	36.0141	LT855378.1	82
Betula platyphylla	0.161349	35.9977	NC_039994.1/MG386368.1	85
Biddulphia biddulphiana	0.122128	29.8466	NC_038006.1/MG755805.1	132
Biddulphia tridens	0.126286	30.0382	NC_038007.1/MG755806.1	131
Blakea schlimii	0.155862	37.0578	NC_031877.1/KX826821.1	85
Blakiella bartsiifolia	0.151965	37.2875	NC_034866.1/KX063886.1	85
Bletilla ochracea	0.157431	37.2932	NC_029483.1/KT695602.1	78
Bletilla striata	0.157393	37.2304	NC_028422.1/KT588924.1	78
Boehmeria spicata	0.170958	35.3192	NC_036989.1/MF990290.1	99
Boehmeria umbrosa	0.17092	35.5318	NC_036990.1/MF990291.1	100
Boldia erythrosiphon UTEX LB2858	0.226658	27.0474	NC_034776.1/KY709208.1	187
Bombax ceiba	0.158997	36.8089	NC_037494.1/MG569974.1	86
Bostrychia moritziana	0.17175	28.4012	NC_035266.1/MF101419.1	214
Bostrychia simpliciuscula	0.167514	26.5446	NC_035268.1/MF101421.1	202
Bostrychia tenella	0.170809	28.5758	NC_035264.1/MF101417.1	206
Boswellia sacra	0.160543	37.6142	NC_029420.1/KT934315.1	93
Bothriochloa alta	0.137645	38.5513	NC_030621.1/KU291492.1	83
Botryococcus braunii	0.172826	42.4514	NC_025545.1/KM462884.1	80
Bowenia serrulata	0.165695	39.8558	NC_026036.1/JX402774.1	87
Brachiaria fragrans	0.139753	38.7255	NC_033879.1/KX663837.1	82
Brachiaria humidicola	0.138976	38.4951	NC_030069.1/KR232944.1	83
Brachypodium distachyon	0.135199	38.5698	NC_011032.1/	81
Brachypodium hybridum	0.136327	38.5522	NC_036836.1/	82
Brachypodium stacei	0.13633	38.552	NC_036837.1/	82
Bracteacoccus aerius UTEX 1250	0.165732	31.7102	NC_029675.1/KT199254.1	68
Bracteacoccus giganteus	0.242897	33.2878	NC_028586.1/KT625421.1	78
Bracteacoccus minor UTEX 66	0.192761	31.9323	NC_029674.1/KT199253.1	69
Brasenia schreberi	0.158957	39.0458	NC_031343.2/KT705316.2	89
Brassaiopsis hainla	0.156459	37.9173	NC_022811.1/KC456164.1	87
Brassica juncea	0.153483	36.3597	NC_028272.1/KT581449.1	85
Brassica napus ZY036	0.15286	36.3234	NC_016734.1/	87
Brassica nigra	0.153633	36.3861	NC_030450.1/KT878383.1	87
Brassica rapa	0.153483	36.3591	NC_040849.1/MG717286.1	87
Brassica rapa	0.153482	36.3606	NC_015139.1/	87
Braya humilis	0.154243	36.2091	NC_035515.1/KY912032.1	84
Bretschneidera sinensis	0.159004	37.0563	NC_037753.1/MG189708.1	87
Brighamia insignis	0.164166	39.175	NC_028633.1/KT372780.1	90
Broussonetia kazinoki x Broussonetia papyrifera ZNL2017	0.160903	35.7402	NC_037021.1/MF496038.1	81
Bruinsmia polysperma	0.157879	36.7693	NC_030180.1/KU641389.1	85
Bryopsis hypnoides	0.153429	33.1202	NC_013359.1/GQ892829.1	69
Bryopsis plumosa West4718	0.106859	30.7648	NC_026795.1/LN810504.1	87
Bryopsis sp. HV04063	0.100655	28.5361	NC_037363.1/KY819063.1	88
Bryothamnion seaforthii	0.175547	29.4912	NC_035276.1/MF101430.1	216
Bulboplastis apyrenoidosa NIES-2742	0.610063	23.2551	NC_034787.1/KY709209.1	171
Bunias erucago	0.153742	36.2315	NC_036110.1/LN877377.1	85
Bunias orientalis	0.154012	36.1433	NC_036111.1/LN877378.1	85
Bupleurum boissieuanum	0.156108	37.6605	NC_036017.1/MF663725.1	84
Bupleurum falcatum	0.155989	37.6578	KM207676.1	84
Bupleurum latissimum	0.155621	37.6408	NC_033346.1/KT983258.1	83
Burmannia championii	0.085868	35.6244	NC_036663.1/KT734621.1	35
Burmannia coelestis	0.156223	34.6767	NC_036660.1/KT734618.1	84
Burmannia cryptopetala	0.107771	36.5442	NC_036662.1/KT734620.1	38
Burmannia disticha	0.156422	35.0104	NC_036661.1/KT734619.1	85
Burmannia nepalensis	0.098706	34.6463	NC_036670.1/KU954767.1	29
Burmannia oblonga	0.039386	33.2225	NC_036664.1/KT734622.1	22
Burmeistera auriculata	0.165772	39.1761	NC_035778.1/KY045495.1	87
Burmeistera borjensis	0.163961	39.138	NC_035777.1/KY045494.1	87
Burmeistera ceratocarpa	0.16582	39.0689	NC_035776.1/KY045493.1	87
Burmeistera crispiloba	0.16535	39.212	NC_035775.1/KY045492.1	87
Burmeistera cyclostigmata	0.165032	39.1863	NC_035774.1/KY045491.1	87
Burmeistera cylindrocarpa	0.164865	39.22	NC_035773.1/KY045490.1	87
Burmeistera domingensis	0.165547	39.1979	NC_035772.1/KY045489.1	87
Burmeistera fuscoapicata	0.165222	39.1001	NC_035771.1/KY045488.1	87
Burmeistera loejtnantii	0.165888	39.1354	NC_035770.1/KY045487.1	87
Burmeistera lutosa	0.165367	39.113	NC_035769.1/KY045486.1	87
Burmeistera oyacachensis	0.164048	39.1727	NC_035768.1/KY045485.1	87
Burmeistera parviflora	0.164989	39.2299	NC_035767.1/KY045484.1	87
Burmeistera pirrensis	0.165353	39.2282	NC_035766.1/KY045483.1	87
Burmeistera resupinata	0.166128	39.174	NC_035765.1/KY045482.1	87
Burmeistera rubrosepala	0.165466	39.1978	NC_035764.1/KY045481.1	87
Burmeistera smaragdi	0.165288	39.1511	NC_035763.1/KY045480.1	87
Burmeistera sodiroana	0.165511	39.2361	NC_035762.1/KY045479.1	87
Buxus microphylla	0.15901	38.068	NC_009599.1/EF380351.1	86
Byrsonima coccolobifolia	0.160329	36.7669	NC_037191.1/MF359247.1	88
Byrsonima crassifolia	0.160212	36.77	NC_037192.1/MF359248.1	87
Cabomba caroliniana	0.164057	38.2739	NC_031505.1/KT705317.3	101
Cajanus cajan	0.153841	34.9348	NC_031429.1/	80
Cakile arabica	0.153378	36.412	NC_030775.1/KX343072.1	85
Calanthe davidii	0.153629	36.9481	NC_037438.1/MG925365.1	88
Calanthe triplicata	0.158759	36.7374	NC_024544.1/KF753635.1	88
Calliarthron tuberculosum	0.178981	29.1573	NC_021075.1/KC153978.1	201
Callitris rhomboidea	0.121117	34.7102	NC_034940.1/LC177555.1	81
Calocedrus formosana	0.127311	34.8328	NC_023121.1/AB831010.1	82
Caloglossa beccarii	0.165038	26.8653	NC_035269.1/MF101422.1	201
Caloglossa intermedia	0.166397	31.006	NC_035265.1/MF101418.1	209
Caloglossa monosticha	0.165111	28.2144	NC_035263.1/MF101416.1	200
Calycanthus chinensis	0.153596	39.2719	NC_037504.1/MG561304.1	84
Calycanthus floridus var. glaucus	0.153337	39.2684	NC_004993.1/AJ428413.1	86
Camassia scilloides	0.155453	37.5657	NC_032700.1/KX931452.1	83
Camelina sativa	0.153044	36.4804	NC_029337.1/LN877386.1	84
Camellia azalea	0.157039	37.2971	NC_035574.1/KY856741.1	87
Camellia chekiangoleosa	0.156971	37.2884	NC_037472.1/MG431968.1	88
Camellia crapnelliana	0.156997	37.2982	NC_024541.1/KF753632.1	89
Camellia cuspidata	0.156618	37.3131	NC_022459.1/KF156833.1	89
Camellia danzaiensis	0.156576	37.3397	NC_022460.1/KF156834.1	87
Camellia grandibracteata	0.157127	37.2915	NC_024659.1/KJ806274.1	87
Camellia impressinervis	0.156892	37.3276	NC_022461.1/KF156835.1	89
Camellia japonica S288C	0.156606	37.3172	NC_036830.1/MF850254.1	89
Camellia leptophylla	0.157102	37.2993	NC_024660.1/KJ806275.1	87
Camellia petelotii	0.157121	37.2904	NC_024661.1/KJ806276.1	87
Camellia pitardii	0.156585	37.3356	NC_022462.1/KF156837.1	89
Camellia pubicosta	0.157076	37.3023	NC_024662.1/KJ806277.1	87
Camellia reticulata	0.156971	37.3082	NC_024663.1/KJ806278.1	88
Camellia sinensis	0.157103	37.3061	NC_020019.1/	87
Camellia taliensis	0.156974	37.3196	NC_022264.1/KF156839.1	89
Camellia yunnanensis	0.156592	37.325	NC_022463.1/KF156838.1	89
Campanula punctata	0.169341	38.8116	NC_033337.1/KU198434.1	83
Campanula takesimana	0.169551	38.8031	NC_026203.1/KP006497.1	83
Camptotheca acuminata	0.162382	38.0104	NC_036052.1/KY197962.1	82
Campynema lineare	0.156261	36.9222	NC_026785.1/KP462881.1	84
Cannabis sativa	0.153871	36.6703	KP274871.1	86
Cannabis sativa	0.153854	36.6685	NC_027223.1/KR363961.1	86
Capillipedium venustum	0.138257	38.5102	NC_030622.1/KU291493.1	83
Capsella bursa-pastoris JO22	0.15449	36.5545	NC_009270.1/AP009371.1	85
Capsella grandiflora	0.154638	36.5447	NC_028517.1/KR029092.1	85
Capsella rubella	0.154601	36.5425	NC_027693.1/KR029093.1	84
Capsicum annuum	0.156781	37.7252	NC_018552.1/	86
Capsicum baccatum var. praetermissum	0.157056	37.6636	NC_039695.1/	86
Capsicum chacoense	0.156995	37.6757	NC_033525.1/KX913218.1	87
Capsicum chinense	0.156807	37.7279	NC_030543.1/KU041709.1	86
Capsicum eximium	0.156947	37.7229	NC_033527.1/KX913220.1	87
Capsicum frutescens	0.156817	37.721	NC_028007.1/KR078312.1	86
Capsicum galapagoense	0.156959	37.7149	NC_033524.1/KX913216.1	87
Capsicum lycianthoides	0.156583	37.7557	NC_026551.1/KP274856.1	83
Capsicum tovarii	0.156816	37.7213	NC_033526.1/KX913219.1	87
Caragana korshinskii	0.129331	34.3584	NC_035229.1/KX289923.1	76
Caragana kozlowii	0.131274	34.495	NC_035228.1/KX349219.1	76
Caragana microphylla	0.130029	34.2624	NC_032691.1/KX289922.1	76
Carapa guianensis	0.159483	37.9056	NC_037442.1/MF401522.1	86
Carex neurocarpa	0.181397	33.8743	NC_036037.1/KU238086.1	81
Carex siderosticta	0.195251	34.0884	NC_027250.1/KP751906.1	82
Carica papaya	0.1601	36.8907	NC_010323.1/	84
Carissa macrocarpa	0.155297	38.0381	NC_033354.1/KX364402.1	85
Carludovica palmata	0.158545	37.7445	NC_026786.1/KP462882.1	86
Carnegiea gigantea	0.113064	36.6783	NC_027618.1/KT164771.1	67
Carpinus betulus	0.160583	36.4005	NC_039934.1/MF977767.1	84
Carpinus cordata	0.159157	36.474	NC_036723.1/KY312849.1	85
Carpinus putoensis	0.159673	36.4457	NC_033503.1/KX695124.1	83
Carpinus tientaiensis	0.160104	36.3857	NC_034910.1/KY117036.1	71
Carpodetus serratus	0.162105	38.2055	NC_036084.1/MF770619.1	89
Carteria cerasiformis	0.318967	38.1102	NC_028585.1/KT625420.1	78
Carthamus tinctorius	0.153114	37.7869	NC_030783.1/KM207677.1	84
Carum carvi	0.155449	37.7699	NC_029889.1/KR048286.1	80
Caryopteris mongholica	0.151707	38.2402	NC_035729.1/MF346535.1	86
Cassytha filiformis	0.114622	36.9257	NC_036001.1/LC210517.1	67
Castanea henryi	0.160807	36.7528	NC_033881.1/KX954615.1	83
Castanea mollissima	0.160799	36.7639	NC_014674.1/HQ336406.1	83
Castanopsis concinna	0.160606	36.8031	NC_033409.1/KT793041.1	82
Castanopsis echinocarpa	0.160647	36.7346	NC_023801.1/KJ001129.1	84
Castanopsis hainanensis	0.160631	36.8136	NC_037389.1/MG383644.1	84
Catapodium rigidum	0.134338	38.2208	NC_036711.1/KY432804.1	83
Catharanthus roseus	0.15495	38.091	NC_021423.1/KC561139.1	87
Cathaya argyrophylla	0.107122	38.7829	NC_014589.1/AB547400.1	70
Cattleya crispata	0.148343	37.2677	NC_026568.1/KP168671.1	78
Cattleya liliputana	0.147092	37.3515	NC_032083.1/KP202881.1	78
Caulerpa cliftonii	0.131135	37.6353	NC_031368.1/KX808498.1	111
Caulerpa manorensis	0.140597	34.6167	NC_037367.1/KY819068.1	112
Caulerpa racemosa	0.176522	33.6389	NC_032042.1/KT946602.1	91
Cedrela odorata	0.158558	37.8795	NC_037251.1/MG724915.1	85
Cedrus deodara	0.119299	39.1445	NC_014575.1/AB480043.1	75
Cenchrus purpureus	0.138199	38.5929	NC_036384.1/MF594682.1	88
Centaurea diffusa	0.152559	37.731	NC_024286.1/KJ690264.1	90
Centropogon granulosus	0.166198	39.0642	NC_035354.1/MF061166.1	89
Centropogon nigricans	0.165515	39.1813	NC_035761.1/KY045478.1	87
Cephalanthera longifolia	0.161877	37.211	NC_030704.1/KU551263.1	86
Cephalotaxus oliveri	0.134337	35.2509	NC_021110.1/KC136217.1	82
Cephalotaxus sinensis	0.135646	35.1046	NC_037245.1/MG385662.1	82
Cephalotaxus wilsoniana	0.136196	35.0789	NC_016063.1/AP012265.1	82
Ceramium cimbricum	0.171923	27.6298	NC_031211.1/KR025491.1	191
Ceramium japonicum	0.171634	27.8127	NC_031174.1/KX284719.1	199
Cerataulina daemon	0.120144	31.1959	NC_025313.1/KJ958484.1	132
Ceratophyllum demersum	0.156252	38.2222	NC_009962.1/EF614270.1	85
Ceratozamia hildae	0.165734	39.6907	NC_026037.1/JX407108.1	87
Cercidiphyllum japonicum	0.159854	37.9184	NC_037940.1/MG605672.1	84
Cercis glabra	0.159181	36.1607	NC_036762.1/KY806281.1	83
Chaenomeles japonica	0.160088	36.5543	NC_035566.1/KT932966.1	83
Chaetium bromoides	0.139257	38.5316	NC_036712.1/KY432805.1	85
Chaetoceros simplex	0.116459	32.0697	NC_025310.1/KJ958479.1	131
Chaetosphaeridium globosum	0.131183	29.6243	NC_004115.1/AF494278.1	98
Chamaecyparis formosensis	0.127211	34.993	NC_034943.1/LC177668.1	83
Chamaecyparis hodginsii	0.127777	35.0235	NC_036996.1/MG269834.1	83
Chara vulgaris	0.184933	26.1922	NC_008097.1/DQ229107.1	105
Characiochloris acuminata	0.19718	37.2137	NC_028584.1/KT625418.1	73
Chasechloa egregia	0.140371	38.5892	NC_031299.1/KX663836.1	82
Chasechloa madagascariensis	0.137987	38.6189	NC_033880.1/KX663838.1	81
Chasmanthium laxum	0.141203	38.7322	NC_035522.1/MF035973.1	83
Chenopodium album	0.152167	37.2485	NC_034950.1/KY419707.1	84
Chenopodium quinoa	0.152282	37.229	CM008430.1	84
Chenopodium quinoa	0.152099	37.2415	NC_034949.1/	84
Chenopodium quinoa	0.152099	37.2415	KY419706.1	84
Chikusichloa aquatica	0.136563	39.0443	NC_027184.1/KR078265.1	83
Chimonocalamus longiusculus	0.139821	38.8668	NC_024714.1/JX513415.1	82
Chionanthus parkinsonii	0.155436	37.8078	NC_036979.1/MG255752.1	88
Chionanthus retusus	0.155687	37.7578	NC_035000.1/KY582962.1	87
Chionanthus rupicola	0.155563	37.8098	NC_036980.1/MG255753.1	88
Chlamydomonas leiostraca SAG 11-49	0.167394	42.5451	NC_032109.1/KX828176.1	79
Chlamydomonas reinhardtii	0.203828	34.455	NC_005353.1/	69
Chloranthus japonicus	0.15864	38.8616	NC_026565.1/KP256024.1	86
Chloranthus spicatus	0.157772	38.8878	NC_009598.1/EF380352.1	86
Chlorella sorokiniana 1602	0.122497	33.5355	CM009642.1	78
Chlorella sorokiniana crs4	0.109811	34.0248	NC_023835.1/KJ397925.1	78
Chlorella vulgaris	0.150613	31.5597	NC_001865.1/AB001684.1	174
Chloris truncata	0.135584	38.2582	NC_032033.1/KX765278.1	85
Chloris virgata	0.134561	38.286	NC_032034.1/KX765279.1	85
Chlorodesmis fastigiata	0.088592	30.6608	NC_037364.1/KY819064.1	85
Chlorogalum pomeridianum	0.157288	37.7321	NC_032701.1/KX931453.1	84
Chlorokybus atmophyticus SAG 48.80	0.152254	36.2086	NC_008822.1/DQ422812.2	114
Chlorotetraedron incus SAG 43.81	0.193197	27.0506	NC_029673.1/KT199252.1	69
Chondrus crispus PCG	0.180086	28.7279	NC_020795.1/HF562234.1	204
Choreocolax polysiphoniae	0.090243	20.4625	NC_026522.1/KP308096.1	273
Choricystis parasitica	0.094206	45.4451	NC_025539.1/KM462878.1	79
Christella appendiculata	0.151571	42.4877	NC_035842.1/KY427336.1	88
Chromerida sp. RM11	0.085535	47.7419	NC_014345.1/HM222968.1	81
Chromochloris zofingiensis UTEX 56	0.188935	30.8672	NC_029672.1/KT199251.1	68
Chroomonas placoidea CCAP978/8	0.139432	35.806	NC_035721.1/KY856941.1	147
Chrysanthemum boreale	0.151012	37.4738	NC_037388.1/MG913594.1	87
Chrysanthemum indicum	0.150972	37.4785	NC_020320.1/JN867589.1	83
Chrysanthemum x morifolium	0.151033	37.4806	NC_020092.1/JQ362483.1	85
Chrysobalanus icaco	0.162775	36.1732	NC_024061.1/KJ414480.1	83
Chrysochromulina parva	0.10452	36.3136	NC_036937.1/MG520331.1	112
Chrysopogon gryllus	0.140034	38.4464	NC_035035.1/KY596161.1	83
Chrysopogon orientalis	0.140712	38.3677	NC_035047.1/KY596177.1	83
Chrysopogon serrulatus	0.1407	38.3753	NC_029884.1/KU961864.1	84
Cibotium barometz	0.166027	41.6547	NC_037893.1/MH105066.1	87
Cicer arietinum	0.125319	33.9063	NC_011163.1/	75
Cicuta virosa	0.154569	37.5192	NC_037711.1/KX352466.1	85
Cinnamomum camphora	0.15257	39.1394	NC_035882.1/MF156716.1	84
Cinnamomum micranthum	0.152675	39.1308	NC_035802.1/KT833081.1	79
Cinnamomum verum	0.152766	39.1579	NC_035236.1/KY635878.1	81
Circaeaster agrestis	0.151033	38.1566	NC_035872.1/KY908400.1	85
Cistanche deserticola	0.102657	36.7837	NC_021111.1/KC128846.1	31
Cistanthe longiscapa	0.15683	36.7022	NC_035140.1/KX928992.1	85
Citrullus amarus	0.157008	37.1739	NC_035974.1/MF536694.1	85
Citrullus colocynthis	0.157147	37.1417	NC_035727.1/MF357889.1	86
Citrullus lanatus subsp. vulgaris	0.156906	37.1789	NC_032008.1/KY014105.1	85
Citrullus rehmii	0.157135	37.1407	NC_035975.1/MF536695.1	85
Citrus aurantiifolia	0.159893	38.4395	NC_024929.1/KJ865401.1	93
Citrus depressa	0.16012	38.4793	NC_031894.1/LC147381.1	87
Citrus platymamma	0.160121	38.4796	NC_030194.1/KR259987.1	89
Citrus sinensis	0.160129	38.4821	NC_008334.1/	87
Clausena excavata	0.161172	38.2827	NC_032685.1/KU949003.1	86
Clematis terniflora	0.159528	37.9965	NC_028000.1/KJ956785.1	90
Clermontia fauriei	0.164756	39.1615	NC_035355.1/MF061167.1	90
Cliftonaea pectinata	0.174482	27.9817	NC_035294.1/MF101450.1	214
Closterium baillyanum	0.201341	39.3129	NC_030314.1/KU646494.1	95
Coccinia grandis	0.157035	37.0669	NC_031834.1/KX147311.1	85
Coccomyxa subellipsoidea C-169	0.175731	50.7349	NC_015084.1/HQ693844.1	80
Cochlearia borzaeana	0.154599	36.118	NC_029253.1/LN866844.1	83
Cochlearia islandica	0.15457	36.1306	NC_029254.1/LN866845.1	83
Cochlearia pyrenaica	0.154569	36.1179	NC_029331.1/LN866846.1	83
Cochlearia tridactylites	0.154718	36.1057	NC_029332.1/LN866847.1	83
Cocos nucifera	0.154731	37.4392	NC_022417.1/KF285453.1	85
Codium decorticatum	0.091509	29.0518	NC_032043.1/KT946603.1	78
Codium sp. 'arenicola'	0.083933	29.1089	NC_037366.1/KY819066.1	85
Codonopsis minima	0.169321	38.2758	NC_036311.1/KY587457.1	86
Coelachne africana	0.135041	38.2691	NC_035732.1/MF035974.1	82
Coeloseira compressa	0.176291	28.9686	NC_030338.1/KU053957.1	201
Coffea arabica	0.155189	37.4311	NC_008535.1/	85
Coffea canephora	0.154751	37.4712	NC_030053.1/KU500324.1	86
Coix lacryma-jobi	0.140745	38.4603	NC_013273.1/FJ261955.1	104
Colchicum autumnale	0.156462	37.5644	NC_030064.1/KP125337.1	86
Coleochaete scutata	0.107236	27.6381	NC_030358.1/KU646493.1	82
Colobanthus apetalus	0.151228	36.6546	NC_036424.1/MF687919.1	82
Colobanthus quitensis	0.151276	36.6859	NC_028080.1/KT737383.1	81
Colocasia esculenta	0.162424	36.1591	NC_016753.1/JN105689.1	86
Commiphora wightii	0.156064	37.9543	NC_036978.1/MF957201.1	86
Compsopogon caeruleus	0.221013	26.0012	NC_035350.1/KY083067.1	195
Connorochloa tenuis	0.134985	38.3346	NC_037165.1/MF460979.1	84
Conticribra weissflogii	0.127601	30.8399	NC_025314.1/KJ958485.1	141
Conyza bonariensis	0.153014	37.1626	NC_035884.1/MF276802.1	87
Coptis chinensis	0.155484	38.1743	NC_036485.1/KY120323.1	82
Coptis quinquesecta	0.154549	38.2519	NC_037759.1/MG585353.1	85
Cordyline indivisa	0.155196	37.8405	NC_035998.1/KX822776.1	84
Coreanomecon hylomeconoides	0.158824	38.7416	NC_031446.1/KT274030.1	87
Coriandrum sativum	0.146519	37.2757	NC_029850.1/KR002656.1	78
Cornus controversa	0.158674	37.7951	NC_030260.1/KU852492.1	87
Corylus avellana	0.159641	36.5295	NC_031855.1/KX822768.2	77
Corylus chinensis	0.159915	36.4894	NC_032351.1/KX814336.2	81
Corylus fargesii	0.159856	36.5066	NC_031854.1/KX822767.2	80
Corylus heterophylla	0.159587	36.4785	NC_031856.1/KX822769.2	79
Corymbia eximia	0.160012	36.7847	NC_022409.1/KC180802.1	85
Corymbia gummifera	0.160713	36.7512	NC_022407.1/KC180800.1	85
Corymbia henryi	0.160095	36.7763	NC_028409.1/KP015032.1	85
Corymbia maculata	0.160045	36.7897	NC_022408.1/KC180801.1	85
Corymbia tessellaris	0.160127	36.7677	NC_022410.1/KC180803.1	85
Corymbia torelliana	0.159994	36.7839	NC_028410.1/KP015033.1	84
Corynocarpus laevigatus	0.159202	36.5573	NC_014807.1/HQ207704.1	83
Coscinodiscus radiatus ccmp310	0.122213	30.4133	NC_024081.1/KC509521.1	139
Cosmarium botrytis	0.20785	39.7878	NC_030357.1/KU646492.1	89
Costaria costata	0.129947	30.868	NC_028502.1/KR336545.1	139
Couepia caryophylloides	0.161887	36.2809	NC_030547.1/KX180053.1	83
Couepia grandiflora	0.16209	36.2903	NC_030548.1/KX180054.1	83
Couepia guianensis	0.162125	36.3096	NC_024063.1/KJ414482.1	83
Couepia ovalifolia	0.161926	36.3129	NC_030549.1/KX180055.1	83
Couepia paraensis	0.161924	36.3146	NC_030550.1/KX180056.1	83
Couepia polyandra	0.162045	36.3436	NC_030551.1/KX180058.1	83
Couepia rankiniae	0.162045	36.3078	NC_030552.1/KX180059.1	83
Couepia sandwithii	0.162065	36.3052	NC_030553.1/KX180060.1	83
Couepia subcordata	0.162019	36.3013	NC_030554.1/KX180061.1	83
Cremastra appendiculata	0.15532	37.1897	NC_037439.1/MG925366.1	78
Cressa cretica	0.141419	38.5776	NC_035516.1/MF067398.1	82
Crinipes abyssinicus	0.137909	38.6436	NC_035523.1/MF035975.1	83
Crinipes longifolius	0.13803	38.6155	NC_035524.1/MF035976.1	83
Crithmum maritimum	0.158355	37.5542	NC_015804.1/HM596072.1	88
Crucihimalaya wallichii JS5	0.155199	36.4223	NC_009271.1/AP009372.1	85
Crudia harmsiana	0.158253	36.4138	NC_036743.1/MG599082.1	80
Cryptocarya chinensis	0.157718	39.0672	NC_036002.1/LC212965.1	81
Cryptoglena skujai SAG 10.88	0.106843	26.2591	NC_027286.1/KP410781.1	66
Cryptomeria japonica	0.13181	35.3797	NC_010548.1/AP009377.1	82
Cryptomonas curvata CNUKR	0.128285	35.3401	NC_035720.1/KY856939.1	146
Cucumis melo	0.156017	36.9203	NC_015983.1/	88
Cucumis sativus	0.155293	37.0789	NC_007144.1/	85
Cucumis x hytivus	0.15576	36.9151	NC_033871.1/KU821703.1	74
Cucurbita maxima	0.157204	37.1161	NC_036505.1/MF991115.1	85
Cucurbita moschata	0.157644	37.1419	NC_036506.1/MF991116.1	85
Cucurbita pepo	0.157343	37.1589	NC_038229.1/MH031787.1	84
Cunninghamia lanceolata	0.135334	35.0016	NC_021437.1/KC427270.1	81
Cupressus chengiana	0.128151	34.7278	NC_034788.1/KY392754.1	82
Cupressus gigantea	0.128244	34.7057	NC_028155.1/KT315754.1	82
Cupressus jiangeensis	0.128286	34.6842	NC_036939.1/MG596347.1	82
Curcuma flaviflora	0.160478	36.2866	NC_028729.1/KR967361.1	86
Cuscuta exaltata	0.125373	38.1159	NC_009963.1/EU189132.1	67
Cuscuta gronovii	0.086744	37.7167	NC_009765.1/AM711639.1	62
Cuscuta obtusiflora	0.085286	37.835	NC_009949.1/EU189133.1	61
Cuscuta reflexa	0.121521	38.2206	NC_009766.1/AM711640.1	69
Cyamopsis tetragonoloba	0.15253	35.3603	NC_037714.1/MF352008.1	88
Cyanea fissa	0.165068	39.1015	NC_033363.1/KY354213.1	90
Cyanea leptostegia	0.163907	39.1795	NC_035356.1/MF061168.1	90
Cyanidioschyzon merolae strain 10D	0.149987	37.6293	NC_004799.1/AB002583.1	207
Cyanidium caldarium RK1	0.164921	32.7314	NC_001840.1/AF022186.2	197
Cycas panzhihuaensis	0.16247	39.3888	NC_031413.1/KX713899.1	109
Cycas revoluta	0.162489	39.3793	NC_020319.1/JN867588.1	109
Cycas taitungensis	0.163403	39.4522	NC_009618.1/AP009339.1	122
Cyclocarya paliurus	0.160562	36.0882	NC_034315.1/KY246947.1	89
Cyclotella pseudostelligera	0.129261	30.9227	NC_038005.1/MG755804.1	141
Cylindrocystis brebissonii	0.136938	29.8106	NC_030359.1/KU646495.1	90
Cylindrotheca closterium ccmp1855	0.165809	30.4857	NC_024082.1/KC509522.1	161
Cymbidium aloifolium	0.156904	36.869	NC_021429.1/KC876122.1	78
Cymbidium ensifolium	0.157484	37.2635	NC_028525.1/KT722983.1	78
Cymbidium faberi	0.157262	36.9848	NC_027743.1/KR919606.1	78
Cymbidium goeringii	0.157192	36.8537	NC_028524.1/KT722982.1	79
Cymbidium kanran	0.150217	37.095	NC_029711.1/KU179435.1	78
Cymbidium lancifolium	0.149945	37.1176	NC_029712.1/KU179436.1	75
Cymbidium macrorhizon	0.14985	37.0277	NC_029713.1/KU179437.1	75
Cymbidium mannii	0.155308	36.9369	NC_021433.1/KC876129.1	78
Cymbidium sinense	0.155548	37.0342	NC_021430.1/KC876123.1	78
Cymbidium tortisepalum	0.155627	37.027	NC_021431.1/KC876124.1	78
Cymbidium tracyanum	0.156286	36.8011	NC_021432.1/KC876127.1	78
Cymbomonas tetramitiformis PLY262	0.084524	36.9859	NC_030169.1/KX013545.1	76
Cymbopogon flexuosus	0.139715	38.4626	NC_035040.1/KY596169.1	83
Cynanchum auriculatum	0.16084	37.7555	NC_029460.1/KT220734.1	87
Cynanchum wilfordii	0.161241	37.7677	NC_029459.1/KT220733.1	87
Cynara baetica	0.152548	37.7108	NC_028005.1/KP842706.1	87
Cynara cornigera	0.15255	37.7083	NC_028006.1/KP842707.1	87
Cynara humilis	0.152585	37.7049	NC_027113.1/KP299292.1	87
Cynodon dactylon	0.134297	38.3754	NC_034680.1/KY024482.1	83
Cynosurus cristatus	0.134799	38.2577	NC_036713.1/KY432806.1	83
Cyphia angustiloba	0.185219	37.0448	NC_036086.1/MF770621.1	106
Cyphia banksiana	0.170666	37.2136	NC_036087.1/MF770622.1	95
Cyphia belfastica	0.184784	36.9134	NC_036088.1/MF770623.1	102
Cyphia crenata	0.178956	36.7856	NC_036089.1/MF770625.1	99
Cyphia dentariifolia	0.175713	37.481	NC_036090.1/MF770626.1	98
Cyphia glandulifera	0.176129	37.1273	NC_036091.1/MF770628.1	99
Cyphia phyteuma	0.173434	36.9339	NC_036092.1/MF770629.1	96
Cyphia schlechteri	0.183788	36.4164	NC_036093.1/MF770630.1	105
Cyphia tortilis	0.187672	36.7268	NC_036094.1/MF770631.1	104
Cypripedium formosanum	0.178131	33.8919	NC_026772.1/KJ501998.1	87
Cypripedium japonicum	0.174417	34.5127	NC_027227.1/KJ625630.1	85
Cypripedium macranthos	0.15705	37.8217	NC_024421.1/KF925434.1	83
Cyrtomium devexiscapulae	0.151684	42.3308	NC_028542.1/KT599100.1	89
Cyrtomium falcatum	0.151628	42.3286	NC_028705.1/KP189363.1	88
Cyrtomium fortunei	0.151699	42.3193	NC_037510.1/MG913607.1	87
Cystopteris chinensis	0.151269	42.913	NC_035843.1/KY427337.1	88
Cytinus hypocistis	0.0194	29.8866	NC_031150.1/KT335971.1	15
Dacrycarpus imbricatus	0.133811	37.2316	NC_034942.1/LC177621.1	82
Dactyladenia bellayana	0.162281	36.2033	NC_030555.1/KX180062.1	83
Dactyladenia buchneri	0.16211	36.197	NC_030556.1/KX180063.1	83
Dactyladenia floretii	0.162288	36.1992	NC_030557.1/KX180064.1	83
Dactyloctenium aegyptium	0.134889	38.3997	NC_036714.1/KY432807.1	85
Dalbergia hainanensis	0.156073	36.0876	NC_036961.1/MF926268.1	86
Daniellia pilosa	0.159243	36.0185	NC_036744.1/MG599083.1	79
Danthoniopsis dinteri	0.139169	38.6918	NC_030502.1/KU291495.1	83
Daphne kiusiana	0.171491	36.7092	NC_035896.1/KY991380.1	89
Daphniphyllum oldhamii	0.160137	37.8944	NC_037883.1/MH191390.1	88
Dasiphora fruticosa	0.152931	37.2338	NC_036423.1/MF683841.1	84
Dasya binghamiae	0.177213	25.5918	NC_031161.1/KX247284.1	197
Dasya naccarioides	0.17097	27.375	NC_035280.1/MF101436.1	201
Dasyclonium flaccidum	0.170203	28.0929	NC_035287.1/MF101443.1	204
Datura stramonium	0.155871	37.8756	NC_018117.1/JN654342.1	87
Daucus carota subsp. sativus	0.155911	37.6555	NC_008325.1/CM004358.1	85
Davidia involucrata	0.169085	38.0383	NC_031376.1/KX021372.1	82
Decaisnea insignis	0.158683	38.4729	NC_035941.1/KY200671.1	85
Delissea rhytidosperma	0.163672	39.226	NC_033364.1/KY354214.1	90
Dendrobium aphyllum	0.151524	37.6006	NC_035322.1/LC192953.1	72
Dendrobium brymerianum	0.15183	37.6019	NC_035323.1/LC192954.1	72
Dendrobium catenatum	0.152185	37.457	NC_037361.1/KX507360.1	77
Dendrobium chrysanthum	0.15179	37.5631	NC_035336.1/LC193514.1	72
Dendrobium chrysotoxum	0.153953	37.6037	NC_028549.1/KT633996.1	63
Dendrobium crepidatum	0.151717	37.5746	NC_035331.1/LC193509.1	72
Dendrobium denneanum	0.151565	37.6261	NC_035324.1/LC192955.1	72
Dendrobium devonianum	0.151945	37.5471	NC_035325.1/LC192956.1	72
Dendrobium ellipsophyllum	0.152026	37.5021	NC_035340.1/LC193519.1	72
Dendrobium exile	0.151294	37.6763	NC_035343.1/LC193522.1	72
Dendrobium falconeri	0.15189	37.4949	NC_035326.1/LC192957.1	72
Dendrobium fanjingshanense	0.152108	37.5141	NC_035344.1/LC193523.1	72
Dendrobium fimbriatum	0.151673	37.598	NC_035342.1/LC193521.1	72
Dendrobium gratiosissimum	0.151829	37.5745	NC_035327.1/LC192958.1	72
Dendrobium henryi	0.15185	37.5561	NC_035335.1/LC193513.1	72
Dendrobium hercoglossum	0.151939	37.5624	NC_035328.1/LC192959.1	72
Dendrobium huoshanense	0.153188	37.4879	NC_028430.1/KT630834.1	76
Dendrobium jenkinsii	0.151717	37.6009	NC_035337.1/LC193515.1	72
Dendrobium loddigesii	0.152493	37.3775	NC_036355.1/LC317044.1	68
Dendrobium lohohense	0.151812	37.5636	NC_035338.1/LC193516.1	72
Dendrobium moniliforme	0.148778	37.5452	NC_035154.1/AB893950.1	73
Dendrobium nobile	0.15366	37.4977	NC_029456.1/KT591465.1	77
Dendrobium officinale	0.152221	37.4659	NC_024019.1/	76
Dendrobium parciflorum	0.150073	37.667	NC_035334.1/LC193512.1	72
Dendrobium parishii	0.151689	37.5789	NC_035339.1/LC193518.1	72
Dendrobium pendulum	0.153038	37.4835	NC_029705.1/KT695604.1	76
Dendrobium primulinum	0.150767	37.5805	NC_035321.1/LC192810.1	72
Dendrobium salaccense	0.151104	37.3054	NC_035332.1/LC193510.1	72
Dendrobium spatella	0.151829	37.5818	NC_035333.1/LC193511.1	72
Dendrobium strongylanthum	0.153059	37.6182	NC_027691.1/KR673323.1	77
Dendrobium wardianum	0.151788	37.6005	NC_035329.1/LC192961.1	71
Dendrobium wilsonii	0.15208	37.5125	NC_035330.1/LC193508.1	72
Dendrobium xichouense	0.152052	37.5102	NC_035341.1/LC193520.1	72
Dendrocalamus latiflorus	0.139394	38.9199	NC_013088.1/FJ970916.1	85
Dendropanax dentiger	0.156687	37.9578	NC_026546.1/KP271241.1	87
Dendropanax morbifer	0.156366	37.9872	NC_027607.1/KR136270.1	87
Dendrosenecio battiscombei	0.150556	37.4625	NC_036833.1/KY434195.1	88
Dendrosenecio brassiciformis	0.150551	37.4604	NC_037960.1/MG560051.1	89
Dendrosenecio cheranganiensis	0.150606	37.452	NC_037956.1/MG560044.1	89
Dendrosenecio johnstonii	0.150607	37.4498	NC_037959.1/MG560050.1	89
Dendrosenecio keniensis	0.150548	37.4704	NC_036832.1/KY434194.1	89
Dendrosenecio keniodendron	0.150555	37.4614	NC_036831.1/KY434193.1	89
Dendrosenecio kilimanjari	0.150593	37.4519	NC_037957.1/MG560045.1	89
Dendrosenecio meruensis	0.150587	37.4508	NC_037958.1/MG560049.1	89
Deparia lancea	0.151011	43.9008	NC_035844.1/KY427338.1	88
Deparia pycnosora	0.151126	44.009	NC_035845.1/KY427339.1	88
Deparia viridifrons	0.150939	43.7846	NC_035846.1/KY427340.1	88
Derbesia sp. WEST4838	0.115765	29.6532	NC_031367.1/KX808497.1	97
Dialypetalum floribundum	0.166126	39.0709	NC_035357.1/MF061169.1	89
Dianthus caryophyllus	0.147604	36.3019	NC_039650.1/MG989277.1	83
Diastatea micrantha	0.164976	39.5536	NC_035358.1/MF061170.1	89
Dichaetaria wightii	0.135248	38.7008	NC_035525.1/MF035978.1	83
Dichanthelium acuminatum	0.140122	38.6513	NC_030623.1/KU291496.1	83
Dichanthium sericeum	0.138271	38.5063	NC_035018.1/KY596128.1	83
Dichrostachys cinerea	0.16124	35.9421	NC_035346.1/KX852439.2	83
Dicloster acuatus	0.169201	30.0246	NC_025546.1/KM462885.1	87
Dictyomenia sonderi	0.168768	28.2619	NC_035297.1/MF101455.1	201
Dictyopteris divaricata	0.126099	31.1898	NC_036804.1/KY433579.1	139
Didymosphenia geminata BCC011	0.117972	31.61	NC_024083.1/KC509523.1	130
Dieffenbachia seguine	0.163699	36.3881	NC_027272.1/KR262889.1	86
Digenea simplex	0.174848	29.7756	NC_035298.1/MF101465.1	207
Dimeria ornithopoda	0.140629	38.3939	NC_035020.1/KY596130.1	83
Dimocarpus longan	0.160833	37.7858	NC_037447.1/MG214255.1	87
Dionaea muscipula	0.117589	38.3862	NC_035417.1/KY679201.1	67
Dioon spinulosum	0.161815	40.11	NC_027512.1/LC049070.1	87
Dioscorea alata	0.153161	37.0225	NC_039707.1/MG267382.1	86
Dioscorea collettii	0.15387	37.169	NC_037717.1/KY996495.1	87
Dioscorea elephantipes	0.152609	37.1518	NC_009601.1/EF380353.1	84
Dioscorea polystachya	0.152963	37.0429	NC_037716.1/KY996494.1	86
Dioscorea zingiberensis	0.15397	37.2189	NC_027090.1/KP899622.1	86
Diospyros blancoi	0.157745	37.3831	NC_033502.1/KX426216.1	85
Diospyros glaucifolia	0.157593	37.383	NC_030784.1/KM504956.1	87
Diospyros kaki	0.157784	37.3942	NC_030789.1/KT223565.1	87
Diospyros lotus	0.15759	37.3856	NC_030786.1/KM522849.1	87
Diospyros oleifera	0.157724	37.3938	NC_030787.1/KM522850.1	87
Dipelta floribunda	0.15537	38.3845	NC_037955.1/MG738670.1	82
Diphylleia cymosa	0.157004	38.4347	NC_037908.1/MG593058.1	83
Diphylleia grayi	0.156755	38.5079	NC_037901.1/MG593049.1	83
Diphylleia sinensis	0.15737	38.4247	NC_037907.1/MG593057.1	83
Diplaziopsis cavaleriana	0.151934	43.1016	NC_035847.1/KY427341.1	87
Diplaziopsis javanica	0.151496	42.5925	NC_035848.1/KY427342.1	88
Diplazium bellum	0.151601	42.6389	NC_035849.1/KY427343.1	88
Diplazium dilatatum	0.151114	43.9046	NC_035850.1/KY427344.1	88
Diplazium dushanense	0.150179	43.1585	NC_035851.1/KY427345.1	88
Diplazium striatum	0.150779	43.8489	NC_035852.1/KY427346.1	88
Diplazium unilobum	0.12784	43.6256	NC_035853.1/KY427347.1	83
Diplopanax stachyanthus	0.157522	37.7839	NC_029750.1/KP318983.1	87
Diplopterygium glaucum	0.151007	40.1637	NC_024158.1/KF225594.1	40
Diplostephium alveolatum	0.152265	37.3691	NC_034847.1/KX063856.1	85
Diplostephium antioquense	0.152027	37.3894	NC_034876.1/KX063898.1	85
Diplostephium apiculatum	0.152277	37.3523	NC_034902.1/KX063943.1	85
Diplostephium azureum	0.152124	37.3426	NC_034882.1/KX063907.1	85
Diplostephium barclayanum	0.151974	37.3893	NC_034853.1/KX063865.1	85
Diplostephium cajamarquillense	0.15207	37.3841	NC_034872.1/KX063894.1	85
Diplostephium callilepis	0.15211	37.3749	NC_034856.1/KX063870.1	85
Diplostephium camargoanum	0.152249	37.3585	NC_034897.1/KX063933.1	85
Diplostephium cayambense	0.151206	37.4853	NC_034886.1/KX063912.1	85
Diplostephium cinerascens	0.152169	37.3775	NC_034850.1/KX063862.1	85
Diplostephium cinereum	0.152554	37.314	NC_034869.1/KX063889.1	85
Diplostephium colombianum	0.152314	37.3452	NC_034861.1/KX063876.1	85
Diplostephium coriaceum	0.15229	37.338	NC_034899.1/KX063937.1	85
Diplostephium costaricense	0.152048	37.4092	NC_034879.1/KX063901.1	85
Diplostephium crypteriophyllum	0.151665	37.3943	NC_034881.1/KX063905.1	85
Diplostephium empetrifolium	0.152461	37.3466	NC_034891.1/KX063925.1	85
Diplostephium ericoides	0.151982	37.3992	NC_034870.1/KX063892.1	85
Diplostephium eriophorum	0.151802	37.4317	NC_034874.1/KX063896.1	85
Diplostephium espinosae	0.152091	37.3592	NC_034880.1/KX063903.1	85
Diplostephium floribundum	0.151768	37.4163	NC_034857.1/KX063872.1	85
Diplostephium foliosissimum	0.15226	37.325	NC_034883.1/KX063909.1	85
Diplostephium frontinense	0.152365	37.3314	NC_034893.1/KX063927.1	85
Diplostephium glandulosum	0.1514	37.4736	NC_034854.1/KX063866.1	85
Diplostephium glutinosum	0.152229	37.3359	NC_034875.1/KX063897.1	85
Diplostephium gnidioides	0.152144	37.3692	NC_034867.1/KX063887.1	85
Diplostephium goodspeedii	0.152006	37.3939	NC_034901.1/KX063940.1	85
Diplostephium gynoxyoides	0.151662	37.4497	NC_034862.1/KX063877.1	85
Diplostephium haenkei	0.152292	37.3329	NC_034871.1/KX063893.1	85
Diplostephium hartwegii	0.151994	37.387	NC_034832.1/KX063880.1	85
Diplostephium heterophyllum	0.152223	37.3695	NC_034896.1/KX063931.1	85
Diplostephium hippophae	0.152197	37.3562	NC_034831.1/KX063944.1	85
Diplostephium huertasii	0.151684	37.4232	NC_034812.1/KX063915.1	85
Diplostephium inesianum	0.152328	37.3431	NC_034895.1/KX063930.1	85
Diplostephium jaramilloi	0.151879	37.4311	NC_034894.1/KX063928.1	85
Diplostephium jelskii	0.152142	37.3763	NC_034811.1/KX063860.1	85
Diplostephium jenesanum	0.150924	37.5162	NC_034829.1/KX063934.1	84
Diplostephium juajibioyi	0.152282	37.3518	NC_034822.1/KX063913.1	85
Diplostephium juniperinum	0.152454	37.3398	NC_034813.1/KX063883.1	85
Diplostephium lacunosum	0.152247	37.3636	NC_034878.1/KX063900.1	85
Diplostephium lechleri	0.152067	37.3743	NC_034816.1/KX063868.1	85
Diplostephium meyenii	0.152537	37.3188	NC_034824.1/KX063919.1	85
Diplostephium mutiscuanum	0.152282	37.3583	NC_034827.1/KX063929.1	85
Diplostephium oblanceolatum	0.151895	37.412	NC_034830.1/KX063941.1	85
Diplostephium oblongifolium	0.152282	37.3557	NC_034818.1/KX063906.1	85
Diplostephium obtusum	0.152179	37.3698	NC_034814.1/KX063920.1	85
Diplostephium ochraceum	0.151555	37.4524	NC_034903.1/KX063945.1	85
Diplostephium oxapampanum	0.151637	37.4295	NC_034815.1/KX063884.1	85
Diplostephium phylicoides	0.152172	37.3794	NC_034873.1/KX063895.1	85
Diplostephium pulchrum	0.152236	37.346	NC_034810.1/KX063857.1	85
Diplostephium revolutum	0.151823	37.3995	NC_034863.1/KX063878.1	85
Diplostephium rhododendroides	0.152289	37.35	NC_034820.1/KX063885.1	85
Diplostephium rhomboidale	0.152186	37.3635	NC_034859.1/KX063874.1	85
Diplostephium romeroi	0.152275	37.3482	NC_034885.1/KX063911.1	85
Diplostephium rosmarinifolium	0.152216	37.364	NC_034900.1/KX063939.1	85
Diplostephium rupestre	0.152027	37.3447	NC_034865.1/KX063882.1	85
Diplostephium sagasteguii	0.152214	37.3514	NC_034828.1/KX063932.1	85
Diplostephium schultzii	0.152252	37.3683	NC_034892.1/KX063926.1	85
Diplostephium serratifolium	0.15206	37.3885	NC_034826.1/KX063924.1	85
Diplostephium spinulosum	0.152155	37.3849	NC_034823.1/KX063917.1	85
Diplostephium tachirense	0.152197	37.3621	NC_034825.1/KX063922.1	85
Diplostephium tenuifolium	0.151911	37.4252	NC_034860.1/KX063875.1	85
Diplostephium venezuelense	0.152173	37.3746	NC_034887.1/KX063914.1	85
Diplostephium violaceum	0.151387	37.4946	NC_034817.1/KX063891.1	85
Dipterocladia arabiensis	0.173119	26.1999	NC_035257.1/MF101408.1	201
Dipteronia dyeriana	0.157071	37.9682	NC_031899.1/KT985457.1	87
Dipteronia sinensis	0.15708	37.782	NC_029338.1/KT878501.1	88
Dipterosiphonia australica	0.169341	28.83	NC_035288.1/MF101444.1	205
Dodonaea viscosa	0.159375	37.8604	NC_036099.1/MF155892.1	88
Dolichandra cynanchoides	0.15811	38.0944	NC_037460.1/MG831874.1	85
Dorcoceras hygrometricum	0.153493	37.5945	NC_016468.1/JN107811.1	85
Draba nemorosa JO21	0.153289	36.4716	NC_009272.1/AP009373.1	84
Draba oreades	0.153503	36.4807	NC_037760.1/KY947352.1	84
Dracocephalum palmatum	0.15051	37.8267	NC_031874.1/KU958581.1	87
Dregeochloa pumilla	0.136746	38.3982	NC_035526.1/MF035979.1	83
Drepanostachyum falcatum	0.139596	38.8822	NC_037167.1/MF460981.1	85
Drimys granadensis	0.160604	38.7911	NC_008456.1/DQ887676.1	85
Drosera regia	0.13681	37.6296	NC_035415.1/KY679199.1	72
Drosera rotundifolia	0.192912	36.497	NC_029770.1/KU168830.1	90
Dryopteris decipiens	0.150987	42.6679	NC_035854.1/KY427348.1	88
Dunalia brachyacantha	0.15673	37.7056	NC_026906.1/KP308151.1	84
Dunalia obovata	0.156559	37.6925	NC_026563.1/KP280057.1	82
Dunalia solanacea	0.156869	37.6505	NC_027099.1/KP998157.1	82
Dunaliella salina CCAP 19/18	0.269044	32.0847	NC_016732.1/GQ250046.1	82
Durinskia baltica CS-38	0.11647	32.5526	NC_014287.1/GU591327.1	129
Durio zibethinus	0.163974	35.8264	NC_036829.1/MG138151.1	83
Dysosma aurantiocaulis	0.157263	38.4286	NC_037902.1/MG593051.1	83
Dysosma delavayi	0.156214	37.9742	NC_037899.1/MG593045.1	81
Dysosma difformis	0.156654	38.4344	NC_037906.1/MG593056.1	83
Dysosma majoensis	0.156482	38.4632	NC_037900.1/MG593047.1	83
Dysosma pleiantha	0.15684	38.4487	NC_037905.1/MG593054.1	83
Dysosma tsayuensis	0.157364	38.3862	NC_037904.1/MG593053.1	83
Dysosma versipellis	0.156555	38.4708	NC_037898.1/MG593044.1	83
Echinacanthus lofouensis	0.151333	38.7311	NC_035876.1/MF490441.1	85
Echinochloa colona	0.139719	38.6383	NC_032383.1/KX870853.1	87
Echinochloa crus-galli	0.139857	38.628	NC_028719.1/KR822684.1	122
Echinochloa esculenta	0.139851	38.6325	NC_032379.1/KX756178.1	83
Echinochloa frumentacea	0.139593	38.6366	NC_029827.1/KU242342.1	87
Echinochloa oryzicola STB03	0.139891	38.6322	NC_024643.2/KJ000048.2	82
Echinochloa stagnina	0.139886	38.6343	NC_036128.1/MF563381.1	82
Echinochloa ugandensis	0.139592	38.6369	NC_036127.1/MF563380.1	82
Eclipta prostrata	0.151757	37.4849	NC_030773.1/KU361242.1	87
Ectocarpus siliculosus	0.139954	30.6665	NC_013498.1/FP102296.1	148
Edaphochlorella mirabilis	0.167972	31.463	NC_025528.1/KM462865.1	77
Ehrharta bulbosa	0.135137	38.7155	NC_036715.1/KY432808.1	83
Elaeagnus macrophylla	0.152224	37.1019	NC_028066.1/KP211788.1	85
Elaeagnus mollis	0.151428	36.9839	NC_036932.1/KY511611.1	85
Elaeis guineensis	0.156973	37.4045	NC_017602.1/	86
Eleusine indica	0.135151	38.1921	NC_030486.1/KU833246.1	83
Eleutherococcus senticosus	0.156768	37.9503	NC_016430.1/JN637765.1	87
Elleanthus sodiroi	0.161511	37.13	NC_027266.1/KR260986.1	86
Elliptochloris bilobata	0.134677	45.7665	NC_025548.1/KM462887.1	82
Elodea canadensis	0.1567	36.9962	NC_018541.1/JQ310743.1	85
Elytrophorus globularis	0.136403	38.4508	NC_035527.1/MF035980.1	83
Emiliania huxleyi CCMP 373	0.105309	36.8088	NC_007288.1/AY741371.1	119
Emmenopterys henryi	0.155379	37.6447	NC_036300.1/KY273445.1	86
Encephalartos lehmannii	0.165822	39.8958	NC_027514.1/LC049336.1	87
Endarachne binghamiae	0.136274	31.1776	NC_038231.1/MF460360.1	143
Enneapogon oblongus	0.133433	38.3353	NC_036682.1/KY432811.1	85
Entandrophragma cylindricum	0.159609	37.8199	NC_037250.1/KY923074.1	85
Entolasia imbricata	0.140721	38.5301	NC_036126.1/MF563379.1	82
Entomoneis sp.	0.122056	32.3581	NC_038001.1/MG755800.1	130
Entransia fimbriata	0.206025	32.9907	NC_030313.1/KU646490.1	119
Ephedra equisetina	0.109518	36.636	NC_011954.1/AP010819.1	72
Ephedra foeminea	0.109584	36.6513	NC_029347.1/KT934791.1	73
Epifagus virginiana	0.070028	35.9985	NC_001568.1/M81884.1	25
Epimedium acuminatum	0.159112	38.8117	NC_029941.1/KU522469.1	85
Epimedium dolichostemon	0.157039	38.8012	NC_029942.1/KU522470.1	83
Epimedium koreanum	0.157218	38.7233	NC_029943.1/KU522471.1	82
Epimedium lishihchenii	0.157692	38.7775	NC_029944.1/KU522472.1	83
Epimedium pseudowushanense	0.157168	38.7719	NC_029945.1/KU522473.1	83
Epimedium sagittatum	0.158273	38.8512	NC_029428.1/KU204899.1	84
Epipactis mairei	0.159019	37.2679	NC_030705.1/KU551264.1	86
Epipactis veratrifolia	0.159719	37.3418	NC_030708.1/KU551267.1	87
Epipremnum aureum	0.164831	35.7779	NC_027954.2/KR872391.2	86
Equisetum arvense	0.133309	33.3616	NC_014699.1/GU191334.1	84
Equisetum hyemale	0.13176	33.7394	NC_020146.1/KC117177.1	83
Eragrostis walteri	0.137056	38.3099	NC_035528.1/MF035982.1	83
Eremochloa ciliaris	0.13897	38.3133	NC_035028.1/KY596146.1	83
Eremochloa eriopoda	0.138995	38.3071	NC_035023.1/KY596134.1	83
Eremochloa ophiuroides	0.139061	38.4026	NC_036716.1/KY432809.1	83
Eriachne armittii	0.134864	38.5863	NC_034791.1/KX229726.1	83
Eriachne mucronata	0.135115	38.6056	NC_035529.1/MF035983.1	83
Eriobotrya japonica	0.159137	36.7218	NC_034639.1/KT633951.1	84
Eriochloa meyeriana	0.13989	38.4238	NC_030624.1/KU291498.1	83
Eriochrysis cf. cayennensis 365-2	0.140426	38.4039	NC_029882.1/KU961862.1	85
Eriochrysis laxa	0.140135	38.4272	NC_029883.1/KU961863.1	85
Eriocnema fulva	0.155994	37.0194	NC_031878.1/KX826822.1	85
Eriolarynx fasciculata	0.157025	37.6934	NC_030171.1/KU306938.1	86
Erodium absinthoides	0.162618	43.2923	NC_026847.1/KJ523886.1	79
Erodium carvifolium	0.116935	38.9575	NC_015083.1/HQ713469.1	75
Erodium chrysanthum	0.168946	43.2043	NC_027065.1/KJ701602.1	82
Erycina pusilla	0.143164	36.651	NC_018114.1/JF746994.1	73
Erythranthe lutea	0.15315	37.7153	NC_030212.1/KU705476.1	84
Erythropalum scandens	0.156154	37.9939	NC_036759.1/MG661263.1	86
Erythrotrichia carnea	0.210691	31.8675	NC_031176.2/KX284721.2	191
Erythroxylum novogranatense	0.163937	35.8863	NC_030601.1/KX256287.1	85
Eschenbachia blinii	0.152503	37.3691	NC_037605.1/KX085421.1	87
Ettlia pseudoalveolaris	0.145947	31.5594	NC_025532.1/KM462869.1	89
Eucalyptus aromaphloia	0.160149	36.8607	NC_022396.1/KC180789.1	85
Eucalyptus baxteri	0.160032	36.8233	NC_022382.1/KC180773.1	85
Eucalyptus camaldulensis	0.160164	36.8653	NC_022398.1/KC180791.1	85
Eucalyptus cladocalyx	0.160213	36.8634	NC_022394.1/KC180786.1	85
Eucalyptus cloeziana	0.160015	36.8272	NC_022388.1/KC180779.1	85
Eucalyptus curtisii	0.160038	36.975	NC_022391.1/KC180782.1	85
Eucalyptus deglupta	0.160177	36.8705	NC_022399.1/KC180792.1	85
Eucalyptus delegatensis	0.159724	36.873	NC_022380.1/KC180771.1	85
Eucalyptus diversicolor	0.160214	36.8445	NC_022402.1/KC180795.1	85
Eucalyptus diversifolia	0.159954	36.825	NC_022383.1/KC180774.1	85
Eucalyptus elata	0.159899	36.8451	NC_022385.1/KC180776.1	85
Eucalyptus erythrocorys	0.159742	36.8669	NC_022406.1/KC180799.1	85
Eucalyptus globulus subsp. globulus	0.160286	36.8554	NC_008115.1/AY780259.1	85
Eucalyptus grandis	0.160137	36.8859	NC_014570.1/	74
Eucalyptus guilfoylei	0.16052	36.8527	NC_022405.1/KC180798.1	85
Eucalyptus marginata	0.160076	36.8381	NC_022390.1/KC180781.1	85
Eucalyptus melliodora	0.160386	36.8436	NC_022392.1/KC180784.1	85
Eucalyptus microcorys	0.160225	36.8326	NC_022404.1/KC180797.1	85
Eucalyptus nitens	0.160271	36.8594	NC_022395.1/KC180788.1	85
Eucalyptus obliqua	0.159527	36.9035	NC_022378.1/KC180769.1	85
Eucalyptus patens	0.160187	36.8182	NC_022389.1/KC180780.1	85
Eucalyptus polybractea	0.160268	36.8526	NC_022393.1/KC180785.1	85
Eucalyptus radiata	0.159529	36.9005	NC_022379.1/KC180770.1	85
Eucalyptus regnans	0.160031	36.8235	NC_022386.1/KC180777.1	85
Eucalyptus saligna	0.160015	36.8497	NC_022397.1/KC180790.1	85
Eucalyptus salmonophloia	0.160413	36.8287	NC_022403.1/KC180796.1	85
Eucalyptus sieberi	0.159985	36.8328	NC_022384.1/KC180775.1	85
Eucalyptus spathulata	0.161071	36.8303	NC_022400.1/KC180793.1	85
Eucalyptus torquata	0.160223	36.8636	NC_022401.1/KC180794.1	85
Eucalyptus umbra	0.159576	36.842	NC_022387.1/KC180778.1	85
Eucalyptus verrucata	0.160109	36.8018	NC_022381.1/KC180772.1	85
Eucommia ulmoides	0.163586	38.3138	NC_037948.1/MF766010.1	89
Euglena archaeoplastidiata Michigan	0.097245	27.4626	NC_035156.1/KP939040.1	67
Euglena gracilis Z	0.143171	26.1261	NC_001603.2/X70810.2	67
Euglena viridis NJ001	0.091616	26.4081	NC_020460.2/JQ237893.2	75
Euglenaformis proxima SAG 1224-11a	0.094185	26.8981	NC_024154.1/KC684276.1	63
Euglenaria anabaena UTEX 373	0.088487	28.0052	NC_027269.1/KP453743.1	67
Eulalia aurea (Bory) Kunth, 1830	0.14022	38.4731	NC_030503.1/KU291499.1	83
Eulalia siamensis	0.140642	38.507	NC_035031.1/KY596149.1	83
Eulaliopsis binata	0.141091	38.3674	NC_035049.1/KY596182.1	83
Eulophia zollingeri	0.145201	36.8696	NC_037212.1/MG181954.1	76
Eunotia naegelii utex FD354	0.152906	28.7438	NC_024928.1/KF733443.1	160
Euonymus hamiltonianus	0.15736	37.2515	NC_037518.1/KY926695.1	86
Euonymus japonicus	0.157637	37.2647	NC_028067.1/KP189362.1	85
Euonymus schensianus	0.157702	37.191	NC_036019.1/KY511610.1	85
Euphorbia esula	0.160512	35.5774	NC_033910.1/KY000001.1	85
Euptelea pleiosperma	0.161834	38.6285	NC_029429.1/KU204900.1	85
Euryale ferox	0.15993	39.0777	NC_037719.1/KY392765.1	84
Eurycorymbus cavaleriei	0.158777	37.9161	NC_037443.1/MG813997.1	89
Eustachys glauca	0.135053	38.2998	NC_036685.1/KY432777.1	85
Eutrema botschantzevii	0.153279	36.3474	NC_029379.1/KT962847.1	87
Eutrema halophilum	0.153311	36.3405	NC_029378.1/KT962846.1	87
Eutrema heterophyllum	0.153876	36.3793	NC_028728.1/KT270358.1	87
Eutrema salsugineum	0.153407	36.336	NC_028170.1/KR584659.1	87
Eutrema yunnanense	0.153948	36.4071	NC_028727.1/KT270357.1	87
Exellodendron barbatum	0.162324	36.2232	NC_030558.1/KX180065.1	83
Exostigma notobellidiastrum	0.151699	37.3285	NC_034864.1/KX063881.1	85
Fagopyrum dibotrys	0.15932	37.9256	NC_037705.1/KY275181.1	85
Fagopyrum esculentum subsp. ancestrale	0.159599	37.9833	NC_010776.1/EU254477.1	84
Fagopyrum luojishanense	0.159265	37.8388	NC_037706.1/KY275182.1	86
Fagopyrum tataricum Daegwan3-3	0.159272	37.8755	NC_027161.1/KM201427.1	83
Fagus engleriana	0.158346	37.0815	NC_036929.1/KX852398.1	83
Faidherbia albida	0.175646	35.3489	NC_035347.1/KX852440.2	90
Fargesia denudata	0.13373	39.6852	NC_034747.1/KX904877.1	81
Fargesia nitida	0.139535	38.8956	NC_024715.1/JX513416.1	83
Fargesia spathacea	0.139767	38.8797	NC_024716.1/JX513417.1	83
Fargesia yunnanensis	0.139609	38.8965	NC_024717.1/JX513418.1	83
Fatsia japonica	0.155613	37.9126	NC_027685.1/KR021045.1	87
Festuca arundinacea	0.136048	38.3923	NC_011713.2/FJ466687.2	80
Ficus carica	0.160602	35.8744	NC_035237.1/KY635880.1	82
Ficus racemosa	0.159473	35.9384	NC_028185.1/KT368151.1	84
Ficus religiosa	0.160627	35.8694	NC_033979.1/KY416513.1	85
Firmiana major	0.161302	36.8663	NC_037242.1/MG229069.1	85
Firmiana pulcherrima	0.159556	37.128	NC_036395.1/MF621982.1	82
Fistulifera solaris JPCC DA0580	0.134918	32.1499	NC_015403.1/AP011960.1	135
Flacourtia indica	0.156542	36.725	NC_037410.1/MG262341.1	86
Floscaldasia hypsophila	0.1522	37.3167	NC_034888.1/KX063916.1	85
Floydiella terrestris	0.521168	34.5282	NC_014346.1/GU196268.1	74
Foeniculum vulgare	0.153628	37.6487	NC_029469.1/KR011054.1	85
Forestiera isabelae	0.155161	37.9367	NC_036981.1/MG255755.1	88
Forsythia suspensa	0.156404	37.7919	NC_036367.1/MF579702.1	86
Forsythia x intermedia	0.156376	37.798	NC_036982.1/MG255756.1	87
Fragaria chiloensis	0.155603	37.2236	NC_019601.1/JN884816.1	85
Fragaria nipponica	0.148592	37.6151	NC_035500.1/KY769125.1	84
Fragaria orientalis	0.147835	37.6007	NC_035501.1/KY769126.1	84
Fragaria pentaphylla	0.15564	37.2507	NC_034347.1/KY434061.1	85
Fragaria vesca subsp. bracteata	0.129788	36.1451	NC_018766.1/JQ396171.1	77
Fragaria vesca subsp. vesca	0.155691	37.2128	NC_015206.1/	85
Fragaria virginiana	0.155621	37.2257	NC_019602.1/JN884817.1	85
Fragaria x ananassa	0.155549	37.2346	NC_035961.1/KY358226.1	85
Fraxinus excelsior	0.155622	37.825	NC_037446.1/MG214254.1	85
Fritillaria cirrhosa	0.151991	36.9482	NC_024728.1/KF769143.1	84
Fritillaria eduardii	0.152224	36.9876	NC_037038.1/MF947708.1	85
Fritillaria hupehensis	0.152145	36.97	NC_024736.1/KF712486.1	82
Fritillaria karelinii	0.152112	36.9445	NC_037213.1/MG211818.1	83
Fritillaria meleagroides	0.151846	36.9513	NC_037040.1/MF947710.1	85
Fritillaria pallidiflora	0.152078	36.9837	NC_037216.1/MG211822.1	83
Fritillaria persica	0.151803	36.9966	NC_037039.1/MF947709.1	85
Fritillaria taipaiensis	0.151693	36.9668	NC_023247.1/KC543997.1	84
Fritillaria thunbergii	0.152155	36.9544	NC_034368.1/KY646165.1	85
Fritillaria tortifolia	0.152005	36.9672	NC_037214.1/MG211819.1	83
Fritillaria usuriensis	0.151524	36.9545	NC_034369.1/KY646166.1	84
Fritillaria verticillata	0.151959	36.9521	NC_037217.1/MG211823.1	83
Fritillaria walujewii	0.15192	36.9444	NC_037215.1/MG211820.1	83
Fritillaria yuminensis	0.151813	36.9711	NC_037209.1/MG200070.1	83
Fucus vesiculosus	0.124986	28.9448	NC_016735.1/FM957154.1	139
Fusochloris perforata	0.148459	35.1336	NC_025543.1/KM462882.1	75
Galdieria sulphuraria 074W	0.167741	28.4856	NC_024665.1/KJ700459.1	182
Galinsoga quadriradiata	0.151917	37.6554	NC_031853.1/KX752097.1	87
Gaoligongshania megalothyrsa	0.140064	38.9115	NC_024718.1/JX513419.1	83
Garcinia mangostana	0.158179	36.0737	NC_036341.1/KX822787.1	83
Garnotia tenella	0.139629	38.3896	NC_035051.1/KY596184.1	81
Garnotia thailandica	0.139668	38.381	NC_035042.1/KY596171.1	82
Gastridium ventricosum	0.136606	38.5064	NC_036686.1/KY432778.1	84
Gastrochilus fuscopunctatus	0.146183	36.784	NC_035830.1/KX871233.1	74
Gastrochilus japonicus	0.147697	36.845	NC_035833.1/KX871236.1	74
Gastrodia elata	0.035304	26.7703	NC_037409.1/MF163256.1	20
Gaulettia elata	0.162303	36.2877	NC_030559.1/KX180066.1	83
Gelidium elegans	0.174748	30.2012	NC_029858.1/KT266786.1	200
Gelidium galapagense	0.176601	29.9585	NC_041174.1/MG922861.1	200
Gelidium sinicola	0.177095	30.0054	NC_041175.1/MG922862.1	200
Gelidium vagum	0.179853	29.8738	NC_029859.1/KT266787.1	200
Gelidocalamus tessellatus	0.139712	38.8857	NC_024719.1/JX513420.1	83
Geminella minor	0.129187	27.8828	NC_025544.1/KM462883.1	81
Genlisea aurea	0.14001	38.4615	NC_037078.1/MF593121.1	76
Genlisea filiformis	0.140308	38.6756	NC_037079.1/MF593122.1	75
Genlisea margaretae	0.141255	38.3427	NC_025652.1/HG530134.1	56
Genlisea pygmaea	0.140466	38.5524	NC_037080.1/MF593123.1	75
Genlisea repens	0.140432	38.5439	NC_037081.1/MF593124.1	76
Genlisea tuberosa	0.140677	38.4612	NC_037082.1/MF593125.1	76
Genlisea violacea	0.143416	38.5536	NC_037083.1/MF593126.1	78
Gentiana caelestis	0.137644	38.0445	NC_037979.1/MG192304.1	73
Gentiana crassicaulis	0.148776	37.7205	NC_027442.1/KJ676538.1	85
Gentiana hexaphylla	0.137423	38.0417	NC_037980.1/MG192305.1	74
Gentiana macrophylla	0.149916	37.6651	NC_035719.1/KY856959.1	78
Gentiana obconica	0.137278	38.0396	NC_037981.1/MG192306.1	74
Gentiana oreodoxa	0.137403	38.045	NC_037982.1/MG192307.1	73
Gentiana ornata	0.137385	38.0646	NC_037983.1/MG192308.1	73
Gentiana stipitata	0.147156	37.9291	NC_037984.1/MG192309.1	85
Gentiana straminea	0.148991	37.6949	NC_027441.1/KJ657732.1	85
Gentiana tibetica	0.148765	37.7132	NC_030319.1/KU975374.1	85
Gentiana veitchiorum	0.137467	38.0317	NC_037985.1/MG192310.1	76
Geranium incanum	0.166252	39.0028	NC_030045.1/KT760575.1	84
Germainia capitata	0.139817	38.4925	NC_035046.1/KY596175.1	83
Geum rupestre	0.155479	36.8108	NC_037392.1/MG262388.1	87
Ginkgo biloba	0.156988	39.5616	NC_016986.1/JN867585.1	84
Glehnia littoralis	0.147477	37.5103	NC_034645.1/KU866532.1	85
Gloeotilopsis sterilis	0.132626	29.4686	NC_025538.1/KM462877.1	81
Gloriosa superba	0.157924	37.5959	NC_030065.1/KP125338.1	84
Glycine canescens	0.152518	35.3283	NC_021647.1/KC893635.1	82
Glycine cyrtoloba	0.152381	35.3102	NC_021645.1/KC893632.1	81
Glycine dolichocarpa	0.152804	35.3126	NC_021648.1/KC893636.1	82
Glycine falcata	0.153023	35.3274	NC_021649.1/KC893637.1	82
Glycine gracilis	0.152218	35.373	NC_030329.1/KX029327.1	83
Glycine max	0.15222	35.3731	CM010429.1	83
Glycine max	0.152218	35.373	NC_007942.1/	83
Glycine soja	0.152217	35.3758	NC_022868.1/	83
Glycine stenophita	0.152618	35.3163	NC_021646.1/KC893634.1	82
Glycine syndetika	0.152783	35.3246	NC_021650.1/KC893638.1	82
Glycine tomentella	0.152728	35.3262	NC_021636.1/KC893633.1	82
Glycosmis mauritiana	0.160131	38.4854	NC_032686.1/KU949004.1	85
Glycosmis pentaphylla	0.159844	38.3868	NC_032687.1/KU949005.1	85
Glycyrrhiza glabra	0.127943	34.2379	NC_024038.1/KF201590.1	76
Glycyrrhiza lepidota	0.127939	34.2421	NC_034229.1/KY038482.1	76
Glyptostrobus pensilis	0.132239	35.3043	NC_031354.1/KU302768.1	83
Gnetum montanum	0.115019	38.1563	NC_021438.1/KC427271.1	65
Gnetum parvifolium	0.114914	38.1833	NC_011942.1/AP009569.1	66
Gnetum ula	0.113249	38.4533	NC_028734.1/AP014923.1	66
Gonium pectorale	0.222582	29.842	NC_020438.1/AP012494.1	68
Goodyera fumata	0.155643	37.275	NC_026773.1/KJ501999.1	87
Goodyera procera	0.15324	37.6357	NC_029363.1/KT886429.1	80
Goodyera schlechtendaliana	0.154348	37.1576	NC_029364.1/KT886431.1	81
Goodyera velutina	0.152692	36.9057	NC_029365.1/KT886432.1	79
Gossypium anomalum	0.159507	37.3256	NC_023213.1/JF317351.1	86
Gossypium arboreum	0.16023	37.2296	NC_016712.1/	83
Gossypium areysianum	0.159572	37.3687	NC_018112.1/JN019795.1	83
Gossypium aridum	0.160257	37.2645	NC_033396.1/KP170502.1	84
Gossypium armourianum	0.160068	37.2904	NC_033400.1/KP221926.1	84
Gossypium australe	0.159578	37.1561	NC_033401.1/KP221928.1	84
Gossypium barbadense	0.160317	37.2294	NC_008641.1/AP009123.1	84
Gossypium bickii	0.159422	37.1969	NC_023214.1/JF317352.1	87
Gossypium capitis-viridis	0.159467	37.3206	NC_018111.1/JN019794.1	83
Gossypium darwinii	0.160378	37.2339	NC_016670.1/HQ325741.1	83
Gossypium davidsonii	0.160072	37.3101	NC_033395.1/KP170501.1	84
Gossypium gossypioides	0.159959	37.3121	NC_017894.1/HQ901195.1	83
Gossypium harknessii	0.160129	37.2968	NC_033333.1/KP221927.1	84
Gossypium herbaceum	0.16014	37.308	NC_023215.1/JF317353.1	86
Gossypium herbaceum subsp. africanum	0.160315	37.218	NC_016692.1/HQ325742.1	83
Gossypium hirsutum	0.160301	37.2449	NC_007944.1/	83
Gossypium incanum	0.159205	37.392	NC_018109.1/JN019792.1	83
Gossypium klotzschianum	0.160097	37.3036	NC_033394.1/KP170500.1	84
Gossypium longicalyx	0.160241	37.242	NC_023216.1/JF317354.1	86
Gossypium mustelinum	0.160313	37.2209	NC_016711.1/HQ325743.1	83
Gossypium nelsonii	0.162316	36.8011	NC_033399.1/KP221925.1	84
Gossypium populifolium	0.159444	37.1961	NC_033398.1/KP221924.1	84
Gossypium raimondii	0.160161	37.3075	NC_016668.1/	83
Gossypium raimondii	0.160161	37.3075	NC_016668.1/	83
Gossypium raimondii	0.160161	37.3075	HQ325744.1	83
Gossypium robinsonii	0.159849	37.1601	NC_018113.1/JN019791.1	83
Gossypium somalense	0.159539	37.3652	NC_018110.1/JN019793.1	83
Gossypium stocksii	0.159039	37.4128	NC_023217.1/JF317355.1	86
Gossypium sturtianum	0.159627	37.1334	NC_023218.1/JF317356.1	86
Gossypium thurberi	0.160264	37.218	NC_015204.1/GU907100.1	85
Gossypium tomentosum	0.160433	37.2043	NC_016690.1/HQ325745.1	83
Gossypium trilobum	0.160109	37.2902	NC_033397.1/KP170503.1	84
Gossypium turneri	0.159927	37.2614	NC_026835.1/JQ742090.1	83
Gracilaria changii	0.183855	28.1031	NC_038051.1/KY018922.1	196
Gracilaria salicornia	0.179757	28.7967	NC_023785.1/KF861575.1	202
Gracilaria vermiculophylla	0.180254	29.4579	NC_039092.1/MH396013.1	204
Gracilariopsis chorda	0.182459	27.3809	NC_031149.1/KX284722.1	201
Gracilariopsis lemaneiformis	0.182505	27.3795	NC_029644.1/KU179794.1	203
Graffenrieda moritziana	0.155733	36.9896	NC_031879.1/KX826823.1	84
Grammatotheca bergiana	0.171493	38.3176	NC_036095.1/MF770632.1	93
Grangeria borbonica	0.162783	36.115	NC_030560.1/KX180067.1	83
Grateloupia filicina	0.19599	30.671	NC_037841.1/MG598531.1	233
Grateloupia taiwanensis	0.19127	30.5558	NC_021618.1/KC894740.1	233
Gredgaria maugeana	0.167948	27.6205	NC_035290.1/MF101446.1	202
Griffonia simplicifolia	0.157909	36.2874	NC_037763.1/MF135596.1	83
Guadua angustifolia	0.135331	38.7324	NC_029749.1/KM365071.1	85
Guadua chacoensis	0.135403	38.7584	NC_029232.1/KT373814.1	85
Guibourtia leonensis	0.159295	36.1487	NC_036742.1/MG564755.1	80
Guillardia theta	0.121524	32.9713	NC_000926.1/	147
Guinardia striata	0.122145	32.26	NC_037998.1/MG755796.1	138
Guizotia abyssinica	0.151762	37.6227	NC_010601.1/EU549769.1	85
Gymnaconitum gymnandrum	0.157327	38.0799	NC_033341.1/KT964697.1	83
Gymnocarpos przewalskii	0.150636	36.5138	NC_036812.1/MF795140.1	81
Gymnospermium microrrhynchum	0.160533	37.7156	NC_030061.1/KM057373.1	84
Gynerium sagittatum	0.140453	38.7631	NC_036687.1/KY432779.1	85
Gynochthodes nanlingensis	0.154086	38.5246	NC_028614.1/KT852576.1	90
Gynochthodes officinalis	0.153398	38.0533	NC_028009.1/KR869730.1	91
Gynostemma 'burmanicum'	0.157687	36.9961	NC_036141.1/MF152731.1	87
Gynostemma cardiospermum	0.159042	36.9223	NC_035959.1/KX852299.1	87
Gynostemma caulopterum	0.157937	36.997	NC_036135.1/MF136487.1	87
Gynostemma compressum	0.15796	36.979	NC_037179.1/KY817143.1	87
Gynostemma laxiflorum	0.158273	36.9659	NC_036134.1/MF136486.1	87
Gynostemma longipes	0.157601	36.9699	NC_036140.1/MF152730.1	87
Gynostemma pentagynum	0.157791	36.9539	NC_036136.1/KY670737.1	87
Gynostemma pentaphyllum	0.159208	36.8914	NC_029484.1/KT695603.1	79
Gynostemma pubescens	0.157666	36.9915	NC_036142.1/MF152732.1	87
Habenaria pantlingiana	0.153951	36.5948	NC_026775.1/KJ524104.1	87
Habenaria radiata	0.155353	36.5632	NC_035834.1/KX871237.1	86
Haberlea rhodopensis	0.153099	37.754	NC_031852.1/KX657870.1	86
Haematococcus lacustris UTEX 2505	1.35231	49.8814	NC_037007.1/MG677935.1	143
Hafniomonas laevis	0.263327	37.6661	NC_028583.1/KT625415.1	82
Halopyrum mucronatum	0.135815	38.4427	NC_036688.1/KY432780.1	85
Haloxylon ammodendron	0.15157	36.5811	NC_027668.1/KF534478.1	85
Haloxylon persicum	0.151586	36.5839	NC_027669.1/KF534479.1	85
Hamamelis mollis	0.159731	37.9657	NC_037881.1/MH191387.1	87
Hanabusaya asiatica	0.167287	38.7639	NC_024732.1/KJ477692.1	82
Hanguana malayana	0.163231	36.5476	NC_029962.1/KT312930.1	86
Hansenia forbesii	0.159287	37.6773	NC_035054.1/KX808492.1	85
Hansenia forrestii	0.159505	37.6515	NC_035056.1/KX808494.1	85
Hansenia oviformis	0.157292	37.897	NC_035055.1/KX808493.1	85
Hansenia weberbaueriana	0.158625	37.6807	NC_035053.1/KX808491.1	85
Haplostachys haplostachya HI0333	0.15013	38.5093	NC_029819.1/KU724133.1	88
Hazenia basiliensis	0.189599	30.7765	NC_034714.1/KY407661.1	89
Helianthus annuus	0.151104	37.6198	NC_007977.1/CM007907.1	85
Helianthus argophyllus	0.151069	37.6259	NC_030275.1/KU314500.1	82
Helianthus debilis	0.151117	37.6106	NC_030173.1/KU312928.1	85
Heliconia collinsiana	0.161907	37.3467	NC_020362.1/JX088660.1	85
Heloniopsis tubiflora	0.158229	37.4963	NC_027159.1/KM078036.1	87
Helwingia himalaica	0.158362	37.6921	NC_031370.1/KX434807.1	92
Hemisorghum mekongense	0.140765	38.4904	NC_035022.1/KY596132.1	83
Henriettea barkeri	0.156527	36.8895	NC_031880.1/KX826824.1	85
Herposiphonia versicolor	0.166895	28.2243	NC_035279.1/MF101434.1	203
Hesperaloe campanulata	0.157446	37.7501	NC_032702.1/KX931456.1	84
Hesperaloe parviflora	0.157393	37.7533	NC_032703.1/KX931457.1	84
Hesperelaea palmeri	0.15582	37.809	NC_025787.1/LN515489.1	85
Hesperis matronalis	0.153907	36.4161	NC_035511.1/KY912026.1	86
Hesperis sylvestris	0.154415	36.3779	NC_035512.1/KY912027.1	85
Hesperocallis undulata	0.157143	37.6733	NC_032704.1/KX931458.1	83
Hesperoyucca whipplei	0.157832	37.7883	NC_032705.1/KX931459.1	86
Heteropogon contortus	0.134982	38.4222	NC_035027.1/KY596145.1	83
Heteropogon triticeus	0.14012	38.5013	NC_035025.1/KY596142.1	83
Heterosigma akashiwo NIES 293	0.15937	30.4442	NC_010772.1/EU168190.1	156
Heterothalamus alienus	0.152252	37.3565	NC_034855.1/KX063869.1	85
Hevea brasiliensis	0.161191	35.7439	NC_015308.1/	84
Hibiscus syriacus	0.161019	36.8298	NC_026909.1/KP688069.1	79
Hildaea pallens	0.139145	38.6582	NC_036124.1/MF563377.1	82
Hildenbrandia rivularis	0.189725	32.3932	NC_031177.1/KX284723.1	184
Hildenbrandia rubra	0.180141	31.371	NC_031146.1/KX284724.1	190
Hinterhubera ericoides	0.150711	37.3277	NC_034884.1/KX063910.1	85
Hippobroma longiflora	0.1651	38.9303	NC_035361.1/MF061173.1	89
Hippophae rhamnoides	0.156132	36.6613	NC_035548.1/KY794808.1	86
Hirtella macrosepala	0.16292	36.2362	NC_030561.1/KX180068.1	83
Hirtella physophora	0.162955	36.2474	NC_024066.1/KJ414485.1	83
Hirtella racemosa	0.162891	36.2347	NC_024060.1/KJ414479.1	83
Hirtella suffulta	0.162654	36.2672	NC_030562.1/KX180070.1	83
Hirtella zanzibarica	0.162341	36.1086	NC_030563.1/KX180071.1	83
Holcus lanatus	0.135668	38.407	NC_036689.1/KY432781.1	84
Homalosorus pycnocarpos	0.152159	43.2364	NC_035855.1/KY427349.1	88
Homolepis aturensis	0.138757	38.6647	NC_036125.1/MF563378.1	82
Homolepis isocalycia	0.138875	38.6916	NC_036690.1/KY432782.1	85
Hordeum vulgare subsp. vulgare	0.136462	38.3191	NC_008590.1/EF115541.1	83
Hosta minor	0.156674	37.8046	NC_035999.1/KX822777.1	84
Hosta ventricosa	0.156577	37.805	NC_032706.1/KX931460.1	82
Humbertochloa bambusiuscula	0.137797	38.9341	NC_036691.1/KY432783.1	83
Humulus lupulus	0.153751	36.7946	NC_028032.1/KT266264.1	83
Hunga gerontogea	0.162339	36.3277	NC_030564.1/KX180072.1	83
Huperzia lucidula	0.154373	36.2466	NC_006861.1/AY660566.1	87
Huperzia serrata	0.154176	36.2754	NC_033874.1/KX426071.1	87
Hydrangea hydrangeoides	0.157692	37.8275	NC_034936.1/KY412467.1	88
Hydrangea luteovenosa	0.157494	37.8795	NC_035662.1/MF370556.1	88
Hydrangea petiolaris	0.157434	37.8152	NC_034935.1/KY412466.1	88
Hydrangea serrata	0.15773	37.8818	NC_034934.1/KY412462.1	86
Hydrocera triflora	0.154189	36.8963	NC_037400.1/MG162585.1	89
Hydrocotyle sibthorpioides	0.15288	37.5137	NC_035502.1/KT589392.1	85
Hydrocotyle verticillata	0.153207	37.5942	NC_015818.1/HM596070.1	85
Hydrodictyon reticulatum	0.225641	32.1462	NC_034655.1/KY114065.1	133
Hymenasplenium unilaterale	0.151723	41.9567	NC_035856.1/KY427350.1	87
Hyparrhenia diplandra	0.139175	38.5364	NC_035037.1/KY596163.1	83
Hyparrhenia rufa	0.139269	38.5025	NC_035011.1/KY596119.1	83
Hyparrhenia subplumosa	0.139174	38.5086	NC_030625.1/KU291500.1	83
Hypodematium crenatum	0.149794	41.0924	NC_035857.1/KY427351.1	88
Hypolytrum nemorum	0.180648	34.9182	NC_036036.1/KU207098.1	89
Hypsela tridens	0.165876	39.1835	NC_035362.1/MF061174.1	90
Hypseocharis bilobata	0.165002	38.888	NC_023260.1/KF240616.1	85
Idesia polycarpa	0.157017	36.7075	NC_032060.1/KX229742.1	86
Ignatius tetrasporus	0.239387	36.9957	NC_034712.1/KY407659.1	89
Illicium oligandrum	0.148553	39.0473	NC_009600.1/EF380354.1	83
Impatiens piufanensis	0.152238	36.8226	NC_037401.1/MG162586.1	89
Imperata cylindrica	0.140831	38.4532	NC_030487.1/KU291466.1	83
Indocalamus wilsonii	0.139962	38.7962	NC_024720.1/JX513421.1	83
Indosasa sinica	0.13966	38.8988	NC_024721.1/JX513422.1	82
Inga leiocalycina	0.175489	35.5031	NC_028732.1/KT428296.1	92
Interfilum terricola	0.187843	32.6853	NC_025542.1/KM462881.1	81
Iochroma australe	0.156996	37.6659	NC_029833.1/KU311000.1	85
Iochroma cyaneum	0.156791	37.6865	NC_030178.1/KU319588.1	82
Iochroma ellipticum	0.157052	37.6913	NC_030177.1/KU323367.1	84
Iochroma lehmannii	0.156835	37.6536	NC_030167.1/KU310617.1	82
Iochroma loxense	0.157002	37.6715	NC_026726.1/KP296185.1	83
Iochroma nitidum	0.156574	37.6978	NC_026567.1/KP294386.1	84
Iochroma salpoanum	0.156971	37.6713	NC_030168.1/KU315119.1	84
Iochroma stenanthum	0.156858	37.6455	NC_026574.1/KP262399.1	83
Iochroma tingoanum	0.156823	37.673	NC_027177.1/KP280175.1	84
Iochroma umbellatum	0.15673	37.6782	NC_030044.1/KU310542.1	84
Iodes cirrhosa	0.151994	37.4396	NC_036304.1/MF574684.1	89
Ionopsidium acaule	0.154	36.2734	NC_029333.1/LN866848.1	83
Ipomoea batatas	0.161303	37.5858	NC_026703.1/KP212149.1	93
Ipomoea hederacea	0.161354	37.5231	NC_037911.1/MG973747.1	85
Ipomoea lacunosa	0.161492	37.5313	NC_037912.1/MG973749.1	85
Ipomoea nil	0.161897	37.4652	NC_031159.1/AP017304.1	87
Ipomoea purpurea	0.162046	37.4826	NC_009808.1/EU118126.1	85
Ipomoea triloba	0.16175	37.5134	NC_037913.1/MG973750.1	85
Iris sanguinea	0.152408	38.0452	NC_029227.1/KT626943.1	87
Isachne albens	0.135867	38.3242	NC_035530.1/MF035986.1	83
Isatis tinctoria	0.15667	36.5124	NC_028415.1/KT591187.1	87
Ischaemum afrum	0.141097	38.3623	NC_030488.1/KU291467.1	83
Iseilema macratherum	0.139643	38.4688	NC_030611.1/KU291468.1	83
Isoetes flaccida	0.145303	37.9435	NC_014675.1/GU191333.1	84
Itea chinensis	0.160258	37.0815	NC_037884.1/MH191391.1	88
Itoa orientalis	0.156682	36.8294	NC_037411.1/MG262342.1	85
Jacobaea vulgaris	0.150689	37.3199	NC_015543.1/HQ234669.1	87
Jasminum nudiflorum	0.165121	37.9837	NC_008407.1/DQ673255.1	85
Jasminum sambac	0.163186	37.5627	NC_034694.1/	84
Jasminum tortuosum	0.16208	37.5506	NC_034691.1/	83
Jatropha curcas	0.163856	35.3579	NC_012224.1/	84
Jenufa minuta	0.20668	31.8096	NC_028582.1/KT625414.1	89
Jenufa perforata	0.19804	25.2909	NC_028581.1/KT625413.1	88
Joinvillea ascendens	0.149327	38.105	NC_031427.1/KX035098.1	78
Juglans cathayensis	0.15973	36.1397	NC_033893.1/KX671976.1	86
Juglans cinerea	0.160288	36.1343	NC_035960.1/MF167458.1	84
Juglans hindsii	0.160406	36.1015	NC_035965.1/MF167459.1	83
Juglans hopeiensis	0.159714	36.1427	NC_033894.1/KX671977.1	86
Juglans major	0.160276	36.1202	NC_035966.1/MF167460.1	83
Juglans mandshurica	0.159729	36.1387	NC_033892.1/KX671975.1	86
Juglans nigra	0.160274	36.135	NC_035967.1/MF167462.1	83
Juglans regia	0.160537	36.1101	NC_028617.1/KT870116.1	85
Juglans sigillata	0.16035	36.1154	NC_031373.1/KX424843.1	87
Juniperus bermudiana	0.127659	34.8522	NC_024021.1/KF866297.1	82
Juniperus cedrus	0.127126	34.9661	NC_028190.1/KT378453.1	82
Juniperus communis	0.128334	34.8551	NC_035068.1/KR476378.1	80
Juniperus microsperma	0.127409	34.9591	NC_037430.1/MG878380.1	82
Juniperus monosperma	0.127744	34.8752	NC_024022.1/KF866298.1	82
Juniperus scopulorum	0.127774	34.8185	NC_024023.1/KF866299.1	82
Juniperus virginiana	0.12777	34.8337	NC_024024.1/KF866300.1	82
Kalopanax septemlobus	0.156413	37.9489	NC_022814.1/KC456167.1	87
Kappaphycus alvarezii	0.178205	29.5643	NC_036637.1/KU892652.1	201
Kerriochloa siamensis	0.138335	38.3027	NC_035009.1/KY596117.1	82
Keteleeria davidiana	0.11772	38.5508	NC_011930.1/AP010820.1	75
Khaya senegalensis	0.159787	37.9386	NC_037362.1/KX364458.1	85
Kingdonia uniflora	0.147378	37.8367	NC_035873.1/KY908401.1	78
Kirchneriella aperta SAG 2004	0.207516	34.1207	NC_029676.1/KT199250.1	69
Klebsormidium flaccidum	0.176832	42.0331	NC_024167.1/KJ461680.1	107
Klebsormidium nitens NIES-2285	0.181482	42.1496	DF238762.1	116
Koelreuteria paniculata	0.163258	37.298	NC_037176.1/KY859413.1	85
Koliella corcontica	0.117543	27.9949	NC_025536.1/KM462874.1	88
Koliella longiseta	0.197094	31.4246	NC_025531.1/KM462868.1	80
Kolkwitzia amabilis	0.156875	38.4478	NC_029874.1/KT966716.1	81
Kostermanthus robustus	0.159381	36.3324	NC_030565.1/KX180073.1	81
Kryptoperidinium foliaceum CCMP1326	0.140426	32.3986	NC_014267.1/GU591328.1	139
Kuetzingia canaliculata	0.178949	28.1203	NC_035293.1/MF101449.1	218
Kumanoa americana	0.184025	29.2743	NC_031178.1/KX284725.1	198
Lactuca sativa	0.152765	37.5492	NC_007578.1/	84
Lacunastrum gracillimum	0.187836	29.7802	NC_037918.1/MF276976.1	84
Laennecia sophiifolia	0.151899	37.3452	NC_034877.1/KX063899.1	85
Laestadia muscicola	0.152366	37.2426	NC_034858.1/KX063873.1	85
Lagenaria siceraria	0.157145	37.1014	NC_036808.1/MG022623.1	86
Lagenophora cuchumatanica	0.152462	37.2486	NC_034819.1/KX063879.1	85
Lagerstroemia fauriei	0.15244	37.6056	NC_029808.1/KT358807.1	85
Lagerstroemia floribunda	0.15224	37.7161	NC_031825.1/KX765488.1	85
Lagerstroemia guilinensis	0.152193	37.6246	NC_029885.1/KU885923.1	85
Lagerstroemia indica	0.152205	37.5914	NC_030484.1/KX263727.1	86
Lagerstroemia intermedia	0.15233	37.5934	NC_034662.1/KX852427.1	85
Lagerstroemia speciosa	0.152476	37.581	NC_031414.1/KU821692.1	85
Lagerstroemia subcostata	0.152049	37.5872	NC_034952.1/KF572029.1	84
Lamarckia aurea	0.134854	38.4445	NC_037168.1/MF460982.1	84
Lambia antarctica	0.104098	29.55	NC_032284.1/KU059765.1	81
Lancea hirsuta	0.154045	37.8487	NC_037506.1/MG551489.1	83
Lancea tibetica	0.153665	37.8909	NC_037693.1/MF593117.1	85
Larix decidua	0.122474	38.7764	NC_016058.1/AB501189.1	72
Larix sibirica	0.12256	38.7549	NC_036811.1/MF795085.1	72
Larrea tridentata	0.136194	35.0926	NC_028023.1/KT272174.1	81
Lasiacis nigra	0.140431	38.6368	NC_036123.1/MF563376.1	82
Lathraea squamaria	0.150504	38.1299	NC_027838.1/KM652488.1	50
Lathyrus clymenum	0.121263	34.9488	NC_027148.1/KJ850235.1	75
Lathyrus davidii	0.123895	34.8876	NC_027073.1/KJ806192.1	74
Lathyrus graminifolius	0.122438	34.9589	NC_027074.1/KJ806193.1	75
Lathyrus inconspicuus	0.123153	34.7446	NC_027149.1/KJ850236.1	74
Lathyrus japonicus	0.124242	34.902	NC_027075.1/KJ806194.1	75
Lathyrus littoralis	0.123734	34.815	NC_027076.1/KJ806196.1	74
Lathyrus ochroleucus	0.123911	34.9186	NC_027077.1/KJ806197.1	75
Lathyrus odoratus	0.120289	35.1595	NC_027150.1/KJ850237.1	73
Lathyrus palustris	0.124287	34.8524	NC_027078.1/KJ806199.1	75
Lathyrus pubescens	0.126421	35.0061	NC_027079.1/KJ806200.1	74
Lathyrus sativus	0.12102	35.1124	NC_014063.1/HM029371.1	74
Lathyrus tingitanus	0.122165	34.8741	NC_027151.1/KJ850238.1	74
Lathyrus venosus	0.125459	34.8759	NC_027080.1/KJ806202.1	75
Laurenciella marilzae	0.172014	29.7476	NC_035259.1/MF101410.1	204
Lavandula angustifolia	0.153448	38.0389	NC_029370.1/KT948988.1	88
Lecomtella madagascariensis	0.139073	38.6171	NC_024106.1/HF543599.2	84
Ledebouriella seseloides	0.14783	37.5262	NC_034643.1/KU866529.1	85
Leersia japonica	0.134074	38.9151	NC_034766.1/KF359922.1	87
Leitneria floridana	0.158763	37.6335	NC_030482.1/KT692940.1	87
Lemna minor	0.165955	35.7169	NC_010109.1/DQ400350.1	85
Lens culinaris	0.122967	34.4255	NC_027152.1/KJ850239.1	73
Leontopodium leiolepis	0.151072	37.3213	NC_027835.1/KM267636.1	85
Lepidium meyenii	0.154403	36.3523	NC_034363.1/KX886353.1	87
Lepidium virginicum JO26	0.154743	36.4701	NC_009273.1/AP009374.1	85
Lepidodinium chlorophorum	0.066223	34.6103	NC_027093.1/LC008447.1	62
Lepidozamia peroffskyana	0.165939	39.9026	NC_027513.1/LC049207.1	87
Lepisorus clathratus	0.156998	41.8056	NC_035739.1/KY419704.1	88
Leptaspis banksii	0.14181	38.565	NC_033863.1/KU666545.1	75
Leptaspis zeylanica	0.141946	38.4836	NC_033864.1/KU666546.1	75
Leptochloa pluriflora	0.134507	38.4255	NC_037169.1/MF460983.1	85
Leptochloa virgata	0.1345	38.4312	NC_036692.1/KY432784.1	83
Leptocylindrus danicus ccmp1856	0.125213	31.9695	NC_024084.1/KC509524.1	132
Lessertia frutescens	0.1227	34.1891	NC_036151.1/MF286764.1	76
Leucaena trichandra	0.164692	35.6095	NC_028733.1/KT428297.1	84
Licania alba	0.162467	36.2726	NC_024064.1/KJ414483.1	83
Licania canescens	0.164238	36.2066	NC_030566.1/KX180074.1	83
Licania glabriflora	0.162769	36.1777	NC_030567.1/KX180075.1	83
Licania heteromorpha	0.162833	36.2015	NC_024062.1/KJ414481.1	83
Licania macrophylla	0.162672	36.206	NC_030568.1/KX180076.1	83
Licania majuscula	0.162445	36.2363	NC_030569.1/KX180077.1	83
Licania membranacea	0.162201	36.3019	NC_030570.1/KX180078.1	83
Licania michauxii	0.162552	36.2204	NC_030571.1/KX180079.1	83
Licania micrantha	0.162313	36.2885	NC_030572.1/KX180080.1	83
Licania minutiflora	0.162318	36.2591	NC_030573.1/KX180081.1	83
Licania ovalifolia	0.162227	36.2843	NC_030574.1/KX180082.1	83
Licania sprucei	0.162228	36.2804	NC_024065.1/KJ414484.1	83
Licania tomentosa	0.162547	36.2523	NC_030575.1/KX180083.1	83
Ligusticum tenuissimum	0.1585	37.6088	NC_029394.1/KT963039.1	88
Lilium amabile	0.152567	37.025	NC_035988.1/KY940845.1	83
Lilium bakerianum	0.151655	37.0591	NC_035592.1/KY748301.1	84
Lilium brownii	0.152677	37.0075	NC_035588.1/KY748296.1	84
Lilium bulbiferum	0.152686	37.0126	NC_037517.1/MG574829.1	82
Lilium callosum	0.152626	37.0147	NC_035989.1/KY940846.1	83
Lilium cernuum	0.152604	37.0148	NC_034840.1/KX354692.1	84
Lilium distichum	0.152598	37.0634	NC_029937.1/KT376489.1	85
Lilium duchartrei	0.152287	37.0347	NC_035591.1/KY748300.1	83
Lilium fargesii	0.153235	36.9113	NC_033908.1/KX592156.1	85
Lilium hansonii	0.152655	37.0024	NC_027674.1/KM103364.1	83
Lilium henryi	0.153119	36.9719	NC_035570.1/KY748302.1	83
Lilium lancifolium	0.152574	37.0253	NC_035589.1/KY748297.1	85
Lilium leucanthum	0.152935	36.9915	NC_035590.1/KY748299.1	85
Lilium philadelphicum	0.152175	37.0705	NC_035990.1/KY940847.1	83
Lilium sp. KHK-2014	0.152715	36.9957	NC_027679.1/KM103383.1	83
Lilium superbum	0.152069	37.0384	NC_026787.1/KP462883.1	83
Lilium taliense	0.153055	36.9455	NC_034370.1/KY009938.1	83
Lilium tsingtauense	0.15271	36.9969	NC_027675.1/KM103365.1	84
Lilium washingtonianum	0.151967	37.0567	NC_037699.1/MG590100.1	82
Limnopoa meeboldii	0.134724	38.3258	NC_035531.1/MF035987.1	83
Lindenbergia philippensis	0.155103	37.7942	NC_022859.1/HG530133.1	85
Lindera glauca	0.15278	39.1733	NC_035953.1/MF188124.1	81
Linum usitatissimum	0.156721	37.471	NC_036356.1/KY849971.1	83
Liquidambar formosana	0.16041	37.949	NC_023092.1/KC588388.1	86
Liriodendron chinense	0.159429	39.1566	NC_030504.1/KU170538.1	86
Liriodendron tulipifera	0.159886	39.1573	NC_008326.1/DQ899947.1	84
Litchi chinensis	0.162524	37.7993	NC_035238.1/KY635881.1	87
Lithodesmium undulatum ccmp1797	0.12266	31.1919	NC_024085.1/KC509525.1	138
Lithotoma petraea	0.163939	39.0157	NC_033365.1/KY354215.1	90
Littledalea alaica	0.13684	38.5121	NC_037519.1/MG570144.1	81
Littledalea przevalskyi	0.136862	38.5096	NC_037497.1/MG463107.1	84
Littledalea racemosa	0.136852	38.5088	NC_036350.1/MF614917.1	82
Llerasia caucana	0.152015	37.491	NC_034821.1/KX063908.1	85
Lobelia aberdarica	0.163902	39.2539	NC_035365.1/MF061178.1	90
Lobelia acrochila	0.164047	39.2089	NC_035366.1/MF061179.1	90
Lobelia anceps	0.164624	39.1067	NC_033366.1/KY354216.1	87
Lobelia bambuseti	0.164051	39.228	NC_035368.1/MF061181.1	90
Lobelia baumannii	0.16228	38.6295	NC_036096.1/MF770633.1	88
Lobelia bequaertii	0.164299	39.1238	NC_035369.1/MF061182.1	90
Lobelia boninensis	0.162436	39.2087	NC_033367.1/KY354217.1	89
Lobelia cardinalis	0.166665	39.8932	NC_036097.1/MF770634.1	91
Lobelia chinensis	0.164396	39.0089	NC_035370.1/MF061186.1	90
Lobelia davidii	0.166287	39.0896	NC_035372.1/MF061189.1	89
Lobelia doniana	0.165003	39.1853	NC_035373.1/MF061192.1	89
Lobelia erinus	0.166019	39.019	NC_036098.1/MF770635.1	89
Lobelia galpinii	0.165607	38.4627	NC_036071.1/MF770603.1	90
Lobelia gibberoa	0.164477	39.1635	NC_035374.1/MF061193.1	90
Lobelia hartlaubii	0.162298	38.637	NC_036072.1/MF770604.1	88
Lobelia holstii	0.161906	38.8133	NC_036073.1/MF770606.1	89
Lobelia inflata	0.168823	39.4478	NC_033368.1/KY354219.1	90
Lobelia jasionoides	0.165612	39.0461	NC_033369.1/KY354220.1	89
Lobelia kauaensis	0.165063	39.0063	NC_035375.1/MF061196.1	89
Lobelia laxa	0.166601	39.3185	NC_036074.1/MF770607.1	93
Lobelia laxiflora	0.167217	39.2293	NC_033370.1/KY354221.1	90
Lobelia linearis	0.167549	38.0169	NC_036075.1/MF770608.1	88
Lobelia longisepala	0.16384	39.2712	NC_033371.1/KY354222.1	89
Lobelia lukwangulensis	0.163845	39.2121	NC_035376.1/MF061197.1	90
Lobelia melliana	0.165413	38.9679	NC_035377.1/MF061198.1	90
Lobelia mildbraedii	0.164214	39.2336	NC_035378.1/MF061199.1	89
Lobelia morogoroensis	0.162826	39.3236	NC_033372.1/KY354223.1	88
Lobelia muscoides	0.164719	39.0004	NC_035379.1/MF061201.1	89
Lobelia niihauensis	0.163898	39.1975	NC_035380.1/MF061202.1	89
Lobelia organensis	0.163974	39.0245	NC_035382.1/MF061204.1	90
Lobelia petiolata	0.165035	39.1099	NC_035383.1/MF061205.1	90
Lobelia physaloides	0.170087	38.1528	NC_036085.1/MF770620.1	93
Lobelia polyphylla	0.167088	39.0728	NC_033373.1/KY354224.1	89
Lobelia puberula	0.163621	39.9148	NC_036078.1/MF770611.1	89
Lobelia rhynchopetalum	0.164254	39.2228	NC_035384.1/MF061206.1	90
Lobelia ritabeaniana	0.16344	39.2823	NC_035385.1/MF061207.1	89
Lobelia sancta	0.163423	39.2742	NC_035386.1/MF061208.1	89
Lobelia seguinii	0.166534	39.0269	NC_035387.1/MF061209.1	89
Lobelia sessilifolia	0.165656	39.075	NC_035388.1/MF061210.1	89
Lobelia sonderiana	0.167593	38.6478	NC_036079.1/MF770612.1	89
Lobelia spicata	0.16568	40.7014	NC_036080.1/MF770613.1	91
Lobelia stricklandiae	0.16393	39.2076	NC_033374.1/KY354226.1	90
Lobelia stuhlmannii	0.164767	39.1243	NC_035389.1/MF061215.1	90
Lobelia telekii	0.16436	39.2084	NC_035390.1/MF061216.1	90
Lobelia thapsoidea	0.164158	39.0276	NC_035391.1/MF061217.1	90
Lobelia thermalis	0.163968	38.6496	NC_036081.1/MF770614.1	88
Lobelia thuliniana	0.163459	39.216	NC_033375.1/KY354227.1	90
Lobelia udzungwensis	0.163628	39.2757	NC_035392.1/MF061218.1	89
Lobelia urens	0.165407	39.1761	NC_035393.1/MF061219.1	89
Lobelia wollastonii	0.164711	39.1206	NC_035394.1/MF061220.1	90
Lobelia yuccoides	0.163791	39.2018	NC_035395.1/MF061221.1	89
Lobosphaera incisa	0.156031	27.7874	NC_025533.1/KM462871.1	78
Lobularia libyca	0.152542	36.4929	NC_035513.1/KY912029.1	86
Lobularia maritima	0.152659	36.5121	NC_009274.1/AP009375.1	84
Lolium perenne	0.135282	38.2475	NC_009950.1/AM777385.2	84
Lonicera japonica	0.155078	38.5838	NC_026839.1/KJ170923.1	81
Lonicera stephanocarpa	0.155056	38.3075	NC_037954.1/MG738668.1	82
Lonicera tragophylla	0.155545	38.4911	NC_037953.1/MG738667.1	82
Lophocladia kuetzingii	0.175085	26.9104	NC_035292.1/MF101448.1	221
Loropetalum subcordatum	0.158706	38.0175	NC_037694.1/MG457805.1	85
Lotus japonicus Accession MG-20	0.150519	36.0307	NC_002694.1/AP002983.1	82
Loudetia simplex	0.1386	38.8066	NC_036113.1/MF563366.1	82
Loudetiopsis kerstingii	0.138377	38.7138	NC_030612.1/KU291469.1	83
Ludisia discolor	0.153054	36.9693	NC_030540.1/KU578274.1	86
Ludwigia octovalvis	0.159396	37.3673	NC_031385.1/KX827312.1	82
Lupinus luteus	0.151894	36.613	NC_023090.1/KC695666.1	83
Lupinus westianus	0.15427	36.4724	NC_036487.1/MG252262.1	83
Luzuriaga radicans	0.157885	38.0682	NC_025333.1/KM233640.1	84
Lygeum spartum	0.137039	38.6547	NC_036693.1/KY432785.1	84
Lygodium japonicum	0.15726	40.6422	NC_022136.1/KC536645.1	90
Lysionotus pauciflorus	0.153856	37.5032	NC_034660.1/KX752081.1	88
Lysiphyllum hookeri	0.154055	36.6006	NC_037768.1/MF135601.1	82
Maackia floribunda	0.154541	36.4699	NC_034774.1/KX388160.1	82
Macadamia integrifolia	0.159714	38.1156	NC_025288.1/KF862711.1	88
Machilus balansae	0.152721	39.1505	NC_028074.1/KT348517.1	80
Machilus pauhoi	0.152621	39.1624	NC_038203.1/MH178403.1	81
Machilus thunbergii	0.152551	39.1653	NC_038204.1/MH178404.1	81
Machilus yunnanensis	0.152622	39.1628	NC_028073.1/KT348516.1	81
Macleaya microcarpa	0.161118	38.6338	NC_039623.1/MH394383.1	85
Macrothelypteris torresiana	0.15113	43.0808	NC_035858.1/KY427352.1	88
Macrozamia mountperriensis	0.166341	39.7575	NC_027511.1/LC049069.1	87
Magnistipula butayei	0.16261	36.1362	NC_030576.1/KX180084.1	83
Magnolia alba	0.160106	39.2465	NC_037005.1/MF990568.1	86
Magnolia aromatica	0.160062	39.2685	NC_037000.1/MF990561.1	86
Magnolia cathcartii	0.15995	39.221	NC_023234.1/JX280392.1	86
Magnolia conifera	0.159973	39.2704	NC_037001.1/MF990563.1	86
Magnolia dandyi	0.160077	39.2742	NC_037004.1/MF990567.1	86
Magnolia denudata	0.160053	39.2526	NC_018357.1/JN227740.1	84
Magnolia duclouxii	0.160055	39.2684	NC_037002.1/MF990564.1	86
Magnolia glaucifolia	0.160059	39.2674	NC_037003.1/MF990565.1	86
Magnolia grandiflora	0.159623	39.3045	NC_020318.1/JN867584.1	84
Magnolia insignis	0.160117	39.2394	NC_035657.1/KY921716.1	86
Magnolia kobus	0.159443	39.273	NC_023237.1/JX280396.1	86
Magnolia kwangsiensis	0.159667	39.2636	NC_015892.1/HM775382.1	84
Magnolia laevifolia	0.16012	39.2418	NC_035956.1/MF583748.1	86
Magnolia liliifera	0.158177	39.1479	NC_023238.1/JX280397.1	86
Magnolia macrophylla var. dealbata	0.160002	39.2489	NC_023235.1/JX280393.1	86
Magnolia odora	0.16007	39.2591	NC_023239.1/JX280398.1	86
Magnolia officinalis	0.160183	39.2164	NC_020316.1/JN867579.1	82
Magnolia officinalis subsp. biloba	0.160105	39.2524	NC_020317.1/JN867580.1	84
Magnolia pyramidata	0.160025	39.2001	NC_023236.1/JX280395.1	86
Magnolia salicifolia	0.160093	39.2584	NC_023240.1/JX280399.1	86
Magnolia sinica	0.160044	39.2636	NC_023241.1/JX280400.1	86
Magnolia sprengeri	0.160033	39.245	NC_023242.1/JX280401.1	86
Magnolia yunnanensis	0.160085	39.266	NC_024545.1/KF753638.1	91
Maianthemum bicolor	0.157176	37.5999	NC_035970.1/KX790362.1	86
Malus florentina	0.159672	36.5875	NC_035625.1/KX499856.1	83
Malus micromalus	0.159834	36.6149	NC_036368.1/MF062434.1	84
Malus prunifolia	0.160041	36.5606	NC_031163.1/KU851961.1	84
Malus trilobata	0.160207	36.4978	NC_035671.1/KX499858.1	82
Malus tschonoskii	0.160034	36.541	NC_035672.1/KX499864.1	83
Manfreda virginica	0.157308	37.8055	NC_032707.1/KX931461.1	86
Mangifera indica	0.15778	37.892	NC_035239.1/KY635882.1	83
Manihot esculenta	0.161453	35.873	NC_010433.1/	83
Mankyua chejuensis	0.146221	37.9713	NC_017006.1/JF343520.2	87
Maranthes gabunensis	0.162659	36.1812	NC_030577.1/KX180085.1	83
Maranthes glabra	0.162185	36.2142	NC_030578.1/KX180086.1	83
Maranthes kerstingii	0.162391	36.2095	NC_030579.1/KX180087.1	83
Marchantia polymorpha	0.121024	28.8083	NC_001319.1/X04465.1	89
Marchantia polymorpha subsp. ruderalis Kitashirakawa-2	0.120304	28.9691	NC_037507.1/LC192146.1	90
Marsilea crenata	0.151628	42.2171	NC_022137.1/KC536646.1	89
Marvania geminata	0.10847	38.206	NC_025549.1/KM462888.1	79
Masdevallia coccinea	0.157423	36.8142	NC_026541.1/KP205432.1	86
Masdevallia picturata	0.156045	36.8836	NC_026777.1/KJ566305.1	88
Mastocarpus papillatus	0.184382	29.05	NC_031167.1/KX525588.1	202
Matteuccia struthiopteris	0.151003	44.2607	NC_035859.1/KY427353.1	88
Matthiola incana	0.153896	36.0809	NC_034358.1/KX886347.1	83
Mauritia flexuosa	0.156367	37.4523	NC_029947.1/KT312914.1	86
Medicago falcata 1210	0.12443	33.9572	NC_032066.1/KX831887.1	71
Medicago hybrida	0.125208	33.8173	NC_027153.1/KJ850240.1	75
Medicago papillosa	0.125203	33.8307	NC_027154.1/KJ850241.1	75
Medicago truncatula Variety Jema Long A-17	0.124033	33.9724	NC_003119.6/	76
Megacarpaea delavayi	0.154401	36.2005	NC_034360.1/KX886349.1	85
Megadenia pygmaea	0.153569	36.3348	NC_034357.1/KX371593.1	87
Megaleranthis saniculifolia	0.159924	38.0499	NC_012615.1/FJ597983.1	85
Megathyrsus maximus	0.138994	38.5693	NC_030489.1/KU291470.1	83
Melanocenchris abyssinica	0.134878	38.2842	NC_036694.1/KY432786.1	83
Melanothamnus harveyi	0.164979	29.788	NC_035281.1/MF101437.1	207
Melastoma candidum	0.156682	37.1657	NC_034716.1/KY745894.1	85
Meliosma aff. cuneifolia Moore 333	0.160357	38.3912	NC_029430.1/KU204901.1	85
Membranoptera platyphylla	0.176159	26.438	NC_032041.1/KT266849.1	191
Membranoptera tenuis	0.176031	26.2107	NC_032399.1/KP675983.1	190
Membranoptera weeksiae	0.17607	26.1782	NC_032396.1/KJ513670.1	198
Mentha longifolia	0.152041	37.8332	NC_032054.1/KU956042.1	87
Mentha spicata	0.152132	37.8474	NC_037247.1/MG256495.1	87
Merianthera pulchra	0.156168	36.9672	NC_031881.1/KX826825.1	85
Merrillia caloxylon	0.159969	38.4631	NC_032688.1/KU949006.1	85
Merxmuellera tsaratananensis	0.136522	38.5425	NC_036122.1/MF563375.1	82
Mesembryanthemum crystallinum	0.153831	37.027	NC_029049.1/KM016695.1	90
Mesostigma viride	0.11836	30.1504	NC_002186.1/AF166114.1	105
Mesotaenium endlicherianum	0.142017	42.1619	NC_024169.1/KJ461682.1	87
Metanarthecium luteoviride	0.153777	37.3769	NC_029214.1/KT895904.1	84
Metapanax delavayi	0.156343	37.9333	NC_022812.1/KC456165.1	87
Metasequoia glyptostroboides	0.131887	35.2537	NC_027423.1/KR061358.1	82
Miconia dodecandra	0.157216	37.0261	NC_031882.1/KX826826.1	85
Micractinium conductrix SAG 241.80	0.149364	34.8424	CM009644.1	65
Microchloropsis salina CCMP537	0.114882	33.0713	NC_022261.1/KC598088.1	123
Micromelum minutum	0.160416	38.5385	NC_032689.1/KU949007.1	86
Micromonas commoda RCC299	0.072585	38.8455	NC_012575.1/FJ858267.1	57
Microthamnion kuetzingianum	0.158609	34.749	NC_025537.1/KM462876.1	75
Mikania micrantha	0.152092	37.5799	NC_031833.1/KX154571.1	86
Milla biflora	0.156684	37.6126	NC_036000.1/KX822778.1	85
Millettia pinnata	0.152968	34.8262	NC_016708.2/JN673818.2	83
Miscanthus floridulus	0.141356	38.3875	NC_035750.1/LN869215.1	106
Miscanthus junceus	0.141149	38.4225	NC_035751.1/LN869216.1	106
Miscanthus sacchariflorus	0.141332	38.3841	NC_028720.1/KR822687.1	122
Miscanthus sinensis	0.141372	38.3895	NC_028721.1/KR822688.1	122
Miscanthus transmorrisonensis	0.141266	38.3935	NC_035752.1/LN869229.1	106
Miscanthus x giganteus	0.141345	38.399	NC_035753.1/LN869230.1	106
Mnesithea helferi	0.140801	38.3591	NC_035036.1/KY596162.1	83
Momordica charantia	0.158844	36.719	NC_036807.1/MG022622.1	85
Monomastix sp. OKE-1	0.114528	38.9651	NC_012101.1/FJ493497.1	82
Monomorphina aenigmatica UTEX1284	0.074746	29.4103	NC_020018.1/JX457480.1	62
Monomorphina parapyrum UTEX 2354	0.080147	27.9848	NC_027287.1/KP455987.1	64
Monopsis alba	0.167768	38.6725	NC_036082.1/MF770615.1	90
Monopsis flava	0.167534	38.7098	NC_036083.1/MF770617.1	87
Monoraphidium neglectum SAG 48.87	0.135362	32.3754	CP:NW_014013626.1/CM002678.1	60
Monotropa hypopitys	0.035336	34.3134	NC_029704.1/KU640957.1	24
Monsonia emarginata	0.156877	40.1633	NC_029694.1/KT692738.1	82
Monsonia marlothii	0.134416	39.3034	NC_029830.1/KT692739.1	75
Morella rubra	0.159586	36.1498	NC_035006.1/KY476635.1	83
Morettia canescens	0.154184	36.4422	NC_035514.1/KY912031.1	86
Morus indica	0.158484	36.374	NC_008359.1/DQ226511.1	84
Morus mongolica	0.158459	36.2939	NC_025772.2/KM491711.2	83
Morus notabilis	0.15868	36.3619	KP939360.1	83
Mukdenia rossii	0.15696	37.7122	NC_037495.1/MG470844.1	85
Musa balbisiana	0.169503	36.7616	NC_028439.1/KT595228.1	89
Musa balbisiana var. balbisiana	0.169458	36.7684	NC_039815.1/MH048658.1	88
Musa itinerans	0.168985	36.8163	NC_035723.1/KY753133.1	88
Musa textilis	0.161347	37.0741	NC_022926.1/KF601567.1	86
Musella lasiocarpa	0.169178	36.7353	NC_035637.1/KY807173.1	87
Mychonastes homosphaera CAUP H6502	0.102718	39.7749	NC_029671.1/KT199249.1	69
Mychonastes jurisii	0.103047	39.58	NC_028579.1/KT625411.1	72
Myriophyllum spicatum	0.15886	36.4931	NC_037885.1/MH191392.1	82
Myriopteris lindheimeri	0.15577	42.7245	NC_014592.1/HM778032.1	88
Myrmecia israeliensis	0.146596	30.3787	NC_025525.1/KM462861.1	78
Nageia nagi	0.133722	37.2646	NC_023120.1/AB830885.1	81
Najas flexilis	0.156366	38.2167	NC_021936.1/JX978472.1	74
Nandina domestica	0.156599	38.3246	NC_008336.1/DQ923117.1	85
Nannochloropsis gaditana 3B	0.114989	32.9501	KC012944.1	119
Nannochloropsis gaditana CCMP1894	0.11487	32.9808	CM009081.1	54
Nannochloropsis granulata	0.117672	33.3316	NC_022259.1/KC598085.1	125
Nannochloropsis limnetica CCMP505	0.117806	33.5365	NC_022262.1/KC598089.1	124
Nannochloropsis oceanica CCMP531	0.117557	33.6135	NC_022263.1/KC598090.1	126
Nannochloropsis oculata CCMP525	0.117463	33.3594	NC_022260.1/KC598087.1	126
Nardus stricta	0.135523	38.4252	NC_036695.1/KY432787.1	84
Nassella hyalina	0.13771	38.8105	NC_036696.1/KY432788.1	84
Nasturtium officinale	0.155105	36.3702	NC_009275.1/AP009376.1	85
Nelumbo lutea	0.163206	38.0109	NC_015605.1/FJ754269.1	85
Nelumbo nucifera	0.16333	37.9728	Chloroplast:NC_025339.1/KF009944.1	84
Nematopoa longipes	0.134459	38.2659	NC_035532.1/MF035992.1	83
Neocarya macrophylla	0.162674	36.1348	NC_030580.1/KX180088.1	83
Neochloris aquatica UTEX 138	0.166767	30.3142	NC_029670.1/KT199248.1	67
Neocinnamomum delavayi	0.15085	38.8392	NC_036003.1/LC213014.1	81
Neocystis brevis	0.211747	31.3827	NC_025535.1/KM462873.1	84
Neodangemannia microcystis	0.166355	33.6593	NC_034713.1/KY407660.1	92
Neofinetia falcata	0.146497	36.6424	NC_036372.1/KT726907.1	74
Neofinetia richardsiana	0.146498	36.6408	NC_036373.1/KT726908.1	74
Neojobertia candolleana	0.158409	38.143	NC_036503.1/MG008316.1	85
Neotorularia korolkowii	0.153892	36.3359	NC_034361.1/KX886350.1	83
Neottia fugongensis	0.156536	37.4438	NC_030711.1/KU551270.1	86
Neottia ovata	0.156978	37.5581	NC_030712.1/KU551271.1	88
Neottia pinetorum	0.155959	37.5227	NC_030710.1/KU551269.1	85
Nephroselmis astigmatica	0.125042	40.4784	NC_024829.1/KJ746600.1	92
Nephroselmis olivacea	0.200799	42.1436	NC_000927.1/AF137379.1	155
Nepsera aquatica	0.15511	37.0524	NC_031883.1/KX826827.1	85
Nestegis apetala	0.154849	37.8323	NC_036983.1/MG255758.1	88
Netrium digitus	0.131804	31.367	NC_030356.1/KU646491.1	94
Neyraudia reynaudiana	0.135367	38.3587	NC_024262.1/KF356392.1	85
Nicotiana attenuata	0.155886	37.8616	MF577082.1	84
Nicotiana otophora	0.156073	37.7061	NC_032724.1/KU051626.1	108
Nicotiana sylvestris	0.155941	37.8464	NC_007500.1/	101
Nicotiana sylvestris CCMP2878	0.120426	36.6258	HM222967.2	78
Nicotiana tomentosiformis	0.155745	37.7906	NC_007602.1/	102
Nicotiana undulata	0.155863	37.8781	NC_016068.1/JN563929.1	110
Nolina atopocarpa	0.156792	37.618	NC_032708.1/KX931462.1	85
Noronhia lowryi	0.155582	37.8752	NC_036984.1/MG255759.1	88
Nothotsuga longibracteata	0.1209	39.3499	NC_037407.1/MG602009.1	85
Nuphar advena	0.160866	39.1208	NC_008788.1/DQ354691.1	85
Nuphar longifolia	0.160858	39.1252	NC_037843.1/MH050795.1	85
Nuphar pumila	0.160737	39.0756	NC_037844.1/MH050796.1	84
Nyholmiella obtusifolia	0.122895	28.4495	NC_026979.1/KP765733.1	81
Nymphaea alba	0.15993	39.1509	NC_006050.1/AJ627251.1	85
Nymphaea ampla	0.159861	39.1972	NC_035680.2/KU189255.2	89
Nymphaea jamesoniana	0.158963	39.1708	NC_031826.2/KT749898.2	89
Nymphaea mexicana	0.159962	39.0818	NC_024542.1/KF753633.1	89
Oberonia japonica	0.142996	37.3682	NC_035832.1/KX871235.1	74
Ocimum basilicum	0.152407	37.8355	NC_035143.1/KY623639.1	84
Oedocladium carolinianum	0.204438	29.7812	NC_031510.1/KX507373.1	83
Oedogonium cardiacum SAG 575-1b	0.196547	29.5197	NC_011031.1/EU677193.1	99
Oenothera argillicola	0.165061	39.1304	NC_010358.2/EU262887.2	84
Oenothera biennis	0.164807	39.0712	NC_010361.1/EU262889.2	84
Oenothera elata subsp. hookeri	0.165728	39.0719	NC_002693.2/AJ271079.4	83
Oenothera glazioviana	0.165359	39.0018	NC_010360.2/EU262890.2	84
Oenothera grandiflora Stockton 1	0.166545	39.0771	NC_029211.1/KT881173.1	84
Oenothera oakesiana ammophila Standard	0.163575	39.0445	NC_029212.1/KT881176.1	84
Oenothera parviflora	0.163365	39.0567	NC_010362.1/EU262891.2	84
Oenothera villaricae berteriana Schwemmle	0.165779	38.8958	NC_030532.1/KX118606.1	87
Olea europaea	0.155888	37.8015	NC_013707.2/GU228899.2	86
Olea europaea subsp. cuspidata	0.155862	37.8104	NC_015604.1/FN650747.2	85
Olea europaea subsp. maroccana	0.155896	37.8053	NC_015623.1/FN998900.2	85
Olea exasperata	0.155897	37.8089	NC_036985.1/MG255766.1	88
Olea woodiana subsp. woodiana	0.155942	37.7942	NC_015608.1/FN998901.1	85
Oligostachyum shiuyingianum	0.139647	38.9153	NC_024722.1/JX513423.1	82
Olimarabidopsis pumila JS2	0.154737	36.4813	NC_009267.1/AP009368.1	85
Oltmannsiellopsis viridis	0.151933	40.4652	NC_008099.1/DQ291132.1	93
Oncidium hybrid cultivar	0.146484	37.3188	NC_014056.1/GQ324949.1	74
Oncorachis ramosa	0.139873	38.5335	NC_030490.1/KU291472.1	83
Onoclea sensibilis	0.148395	44.4152	NC_035860.1/KY427354.1	88
Oogamochlamys gigantea	0.254077	35.22	NC_028580.1/KT625412.1	81
Ophidocladus simpliciusculus	0.168531	28.053	NC_035284.1/MF101440.1	203
Ophioglossum californicum	0.13827	42.1545	NC_020147.1/KC117178.1	84
Opisthocentra clidemioides	0.156352	37.0312	NC_031884.1/KX826828.1	85
Oplismenus hirtellus	0.137424	38.5784	NC_030491.1/KU291473.1	83
Oresitrophe rupifraga	0.156773	37.7546	NC_037514.1/MF774190.1	85
Oritrophium peruvianum	0.151723	37.3576	NC_034849.1/KX063861.1	85
Orobanche austrohispanica	0.081994	35.0879	NC_031441.1/KT387721.1	29
Orobanche crenata	0.087529	35.1861	NC_024845.1/HG515537.1	36
Orobanche densiflora	0.083024	35.5379	NC_031442.1/KT387723.1	32
Orobanche gracilis	0.065533	34.5551	NC_023464.1/HG803179.1	24
Orobanche pancicii	0.088525	35.2432	NC_031443.1/KT387724.1	32
Orobanche rapum-genistae	0.091517	35.495	NC_031444.1/KT387725.1	31
Oropetium aristatum	0.13388	38.477	NC_036697.1/KY432789.1	85
Orthotrichum rogeri	0.123363	28.361	NC_026212.1/KP119739.1	81
Orychophragmus diffusus	0.153777	36.2889	NC_033498.1/KX756548.1	85
Orychophragmus hupehensis	0.153184	36.3517	NC_033500.1/KX756551.1	85
Orychophragmus taibaiensis	0.153255	36.3388	NC_033499.1/KX756550.1	85
Oryza alta	0.135175	38.9961	NC_034760.1/KF359913.1	87
Oryza australiensis	0.135224	38.9487	NC_024608.1/KJ830774.1	83
Oryza barthii	0.134674	38.9897	NC_027460.1/KM881634.1	82
Oryza brachyantha	0.134604	38.981	NC_030596.1/KT992850.1	83
Oryza coarctata	0.13475	38.9967	NC_036934.1/MG383937.1	82
Oryza eichingeri	0.134821	39.0021	NC_034759.1/KF359912.1	87
Oryza glumipatula	0.134583	38.9886	NC_027461.1/KM881640.1	83
Oryza grandiglumis	0.13515	38.9937	NC_034761.1/KF359914.1	87
Oryza latifolia	0.13519	38.9933	NC_034762.1/KF359915.1	87
Oryza longiglumis	0.135641	38.93	NC_034763.1/KF359918.1	87
Oryza longistaminata	0.134567	38.9895	NC_027462.1/KM881641.1	83
Oryza meridionalis	0.134558	39.0085	NC_016927.1/JN005831.1	75
Oryza meyeriana	0.136133	38.9443	NC_034765.1/KF359921.1	86
Oryza minuta	0.135094	38.9647	NC_030298.1/KU179220.1	89
Oryza officinalis	0.134911	38.9983	NC_027463.1/KM881643.1	83
Oryza punctata	0.134604	38.9743	NC_027676.1/KM103375.1	100
Oryza rhizomatis	0.134796	39.0101	NC_034758.1/KF359911.1	87
Oryza ridleyi	0.135731	38.9174	NC_034764.1/KF359919.1	87
Oryza rufipogon	0.134544	39.0029	NC_017835.1/JN005832.1	77
Oryza sativa	0.134502	38.9979	NC_031333.1/KM103369.1	100
Oryza sativa f. spontanea SL10	0.134494	39.0084	NC_005973.1/AP006728.1	119
Oryza sativa Indica Group	0.134546	39.0008	CP018170.1	84
Oryza sativa Indica Group	0.134496	38.9989	NC_008155.1/AY522329.1	64
Osmundaria fimbriata	0.183995	28.341	NC_035262.1/MF101415.1	224
Osmundastrum cinnamomeum	0.142812	40.2305	NC_024157.1/KF225592.1	84
Ostericum grosseserratum	0.147282	37.5375	NC_028618.1/KT852844.1	83
Ostreococcus tauri OTTH0595	0.071666	39.8948	NC_008289.1/	61
Ostrya rehderiana	0.159347	36.4569	NC_028349.1/KT454094.1	85
Ostrya trichocarpa	0.159122	36.4607	NC_034295.1/KY088271.1	85
Osyris alba	0.147253	37.6644	NC_027960.1/KT070882.1	74
Otachyrium versicolor	0.140081	38.5027	NC_030492.1/KU291474.1	83
Oxychloris scariosa	0.134963	38.3661	NC_037158.1/MF460971.1	85
Oxyria sinensis	0.160404	37.544	NC_032031.1/KX774248.1	83
Oziroe biflora	0.155633	37.645	NC_032709.1/KX931463.1	86
Pachycladon cheesemanii	0.154498	36.4302	NC_021102.1/JQ806762.1	85
Pachycladon enysii	0.154896	36.3915	NC_018565.1/JX205495.1	84
Pachysandra terminalis	0.160623	38.2928	NC_029433.1/KU204904.1	88
Paeonia brownii	0.152228	38.5468	NC_037880.1/MH191385.1	83
Paeonia delavayi	0.154405	38.3789	NC_035718.1/KY817591.1	85
Paeonia ludlowii	0.152687	38.4381	NC_035623.1/KY817592.1	87
Paeonia obovata	0.152698	38.4353	NC_026076.1/KJ206533.1	83
Paeonia ostii	0.152153	38.3233	NC_036834.1/MG585274.1	84
Paeonia rockii	0.152821	38.3167	NC_037772.1/MF488719.1	83
Paeonia suffruticosa	0.153119	38.3793	NC_037879.1/MH191384.1	83
Paeonia veitchii	0.152682	38.4158	NC_032401.1/KT894821.1	84
Palmaria palmata	0.19296	33.906	NC_031147.1/KX284726.1	204
Palmophyllum crassum	0.079397	27.5741	NC_033387.1/AP017927.1	86
Panax ginseng	0.156318	38.1082	NC_006290.1/AY582139.1	85
Panax japonicus	0.156188	38.0682	NC_028703.1/KP036469.1	87
Panax notoginseng	0.156387	38.0799	NC_026447.1/KJ566590.1	87
Panax quinquefolius	0.156088	38.074	NC_027456.1/KM088018.1	85
Panax stipuleanatus	0.156064	38.0312	NC_030598.1/KX247147.1	86
Panax trifolius	0.156157	38.0758	NC_037994.1/MF100782.1	86
Panax vietnamensis	0.155993	38.0536	NC_028704.1/KP036470.1	87
Panicum capillare	0.13452	38.5088	NC_030493.1/KU291475.1	83
Panicum lycopodioides	0.138954	38.6056	NC_036121.1/MF563374.1	82
Panicum miliaceum	0.140048	38.5589	CM009689.1	68
Panicum miliaceum	0.139826	38.6058	NC_029732.1/KU343177.1	87
Panicum pygmaeum	0.140996	38.6429	NC_036120.1/MF563373.1	82
Panicum sumatrense	0.139384	38.6242	NC_032378.1/KX756177.1	85
Panicum virgatum	0.139619	38.5972	NC_015990.1/HQ822121.1	85
Papaver orientale	0.152799	38.637	NC_037832.1/MF943222.1	85
Papaver rhoeas	0.152905	38.8411	NC_037831.1/MF943221.1	85
Papaver somniferum	0.152931	38.8554	NC_029434.1/	85
Paphiopedilum armeniacum	0.162682	35.3881	NC_026779.1/KJ566307.1	77
Paphiopedilum dianthum	0.154699	35.9168	NC_036958.1/MF983795.1	76
Paphiopedilum niveum	0.159108	35.6909	NC_026776.1/KJ524105.1	74
Parachlorella kessleri	0.123994	29.999	NC_012978.1/FJ968741.1	84
Paradoxia multiseta	0.183394	50.5834	NC_025540.1/KM462879.1	90
Parahyparrhenia siamensis	0.140355	38.3934	NC_035033.1/KY596155.1	83
Pararchidendron pruinosum	0.176692	35.3395	NC_035348.1/KX852441.2	92
Parastemon urophyllus	0.162588	36.2056	NC_030517.1/KX180089.1	83
Parastrephia quadrangularis	0.152427	37.3084	NC_034890.1/KX063923.1	85
Parinari campestris	0.162637	36.2175	NC_024067.1/KJ414486.1	83
Parinari capensis	0.162487	36.2257	NC_030581.1/KX180090.1	83
Parinari curatellifolia	0.162647	36.182	NC_030582.1/KX180091.1	83
Parinari oblongifolia	0.162512	36.2102	NC_030583.1/KX180092.1	83
Paris cronquistii	0.156896	37.2922	NC_033511.1/KX784041.1	84
Paris dunniana	0.157174	37.2657	NC_033512.1/KX784042.1	82
Paris fargesii	0.157518	37.2878	NC_033513.1/KX784043.1	86
Paris luquanensis	0.157594	37.2984	NC_033514.1/KX784045.1	84
Paris mairei	0.157079	37.2851	NC_033515.1/KX784046.1	84
Paris marmorata	0.156755	37.364	NC_033516.1/KX784047.1	84
Paris polyphylla var. chinensis	0.157847	37.1993	NC_033517.1/KX784048.1	84
Paris polyphylla var. yunnanensis	0.156737	37.3103	NC_033518.1/KX784049.1	84
Paris quadrifolia	0.157907	37.6519	NC_033520.1/KX784051.1	86
Paris vietnamensis	0.158224	37.1739	NC_033519.1/KX784050.1	86
Parkia javanica	0.161681	35.8917	NC_034989.1/KX852442.1	83
Parrotia subaequalis	0.15928	37.9809	NC_037243.1/MG252374.1	87
Parthenium argentatum	0.152803	37.6079	NC_013553.1/GU120098.1	55
Paspalidium geminatum	0.139142	38.5721	NC_030494.1/KU291476.1	83
Paspalum dilatatum	0.13595	38.6708	NC_030614.1/KU291477.1	83
Paspalum fimbriatum	0.140804	38.7432	NC_030495.1/KU291478.1	83
Paspalum glaziovii	0.139255	38.7203	NC_030496.1/KU291479.1	83
Paspalum paniculatum	0.157507	39.0376	NC_036114.1/MF563367.1	82
Passiflora cincinnata UFV	0.150783	37.0712	NC_037690.1/KY820583.1	77
Passiflora edulis	0.151406	37.0078	NC_034285.1/KX290855.1	76
Patrinia saniculifolia	0.153775	38.4783	NC_036835.1/MG517444.1	83
Paulownia coreana	0.154545	37.9857	NC_031435.1/KP718622.1	87
Paulownia tomentosa	0.15454	37.9869	NC_031436.1/KP718624.1	87
Pavlova lutheri ATCC 50092	0.095281	35.5968	NC_020371.1/KC573041.1	111
Pectinodesmus pectinatus	0.196809	29.9422	NC_036668.1/KU847995.1	68
Pediastrum angulosum	0.219917	32.5787	NC_037919.1/MF276977.1	107
Pediastrum duplex	0.232554	32.5722	NC_034654.1/KY114064.1	111
Pedicularis cheilanthifolia	0.155159	37.6788	NC_036010.1/KY751712.1	87
Pedicularis hallaisanensis	0.143469	38.6523	NC_037433.1/MG770330.1	70
Pedicularis ishidoyana	0.152571	38.0937	NC_029700.1/KU170194.1	77
Pedinomonas minor	0.09834	34.8393	NC_016733.1/FJ968740.1	82
Pedinomonas tuberculata	0.126694	33.4333	NC_025530.1/KM462867.1	83
Pelargonium alternans	0.173374	38.8859	NC_023261.1/KF240617.1	97
Pelargonium australe	0.165508	39.357	NC_028053.1/KM459517.1	97
Pelargonium citronellum	0.171223	39.0672	NC_031194.1/KM527888.1	97
Pelargonium cotyledonis	0.166111	39.3032	NC_028052.1/KM459516.1	97
Pelargonium cucullatum	0.170963	39.0207	NC_031193.1/KM527887.1	97
Pelargonium dichondrifolium	0.167836	39.3634	NC_028051.1/KM459515.1	97
Pelargonium dolomiticum	0.202749	39.7141	NC_031195.1/KM527889.1	117
Pelargonium echinatum	0.170212	39.0072	NC_031197.1/KM527891.1	97
Pelargonium endlicherianum	0.230012	39.6792	NC_033357.1/KX267771.1	124
Pelargonium exhibens	0.171665	39.8817	NC_031196.1/KM527890.1	98
Pelargonium exstipulatum	0.168732	39.3725	NC_031198.1/KM527892.1	97
Pelargonium fulgidum	0.171502	38.9237	NC_031199.1/KM527893.1	97
Pelargonium incrassatum	0.173196	38.8791	NC_031200.1/KM527894.1	97
Pelargonium myrrhifolium	0.173272	39.9084	NC_031201.1/KM527895.1	99
Pelargonium nanum	0.173496	39.0787	NC_031202.1/KM527896.1	97
Pelargonium quercifolium	0.170569	39.037	NC_031203.1/KM527897.1	97
Pelargonium quinquelobatum	0.221334	39.7228	NC_033358.1/KX267772.1	122
Pelargonium spinosum	0.216733	39.5482	NC_033359.1/KX267773.1	121
Pelargonium tetragonum	0.17341	39.8264	NC_031205.1/KM527899.1	99
Pelargonium transvaalense	0.242575	39.887	NC_031206.1/KM527900.1	132
Pelargonium trifidum	0.199553	39.6341	NC_031204.1/KM527898.1	116
Pelargonium x hortorum	0.217942	39.6087	NC_008454.1/DQ897681.1	131
Pelatantheria scolopendrifolia	0.14686	36.5266	NC_035829.1/KX871232.1	74
Pentactina rupicola	0.156612	36.7954	NC_016921.1/JQ041763.1	84
Penthorum chinense	0.156686	37.2771	NC_023086.1/JX436155.1	82
Pericallis hybrida	0.151267	37.3261	NC_031898.1/KT285537.1	87
Perilla citriodora	0.152588	37.826	NC_030755.1/KT220684.1	88
Perilla frutescens	0.152602	37.8239	NC_030756.1/KT220690.1	88
Perilla setoyensis	0.152656	37.8092	NC_030757.1/KT220691.1	88
Periphykon beckeri	0.168283	28.4295	NC_035261.1/MF101413.1	202
Persea americana	0.152723	39.1041	NC_031189.1/KX437771.1	81
Petroselinum crispum	0.15289	37.7821	NC_015821.1/HM596073.1	84
Peucedanum insolens	0.156912	37.6835	NC_033344.1/KU041143.1	85
Peucedanum japonicum	0.164653	37.4551	NC_034644.1/KU866530.1	99
Phacotus lenticularis	0.203369	32.6402	NC_028587.1/KT625422.1	75
Phaenanthoecium koestlinii	0.133327	38.4206	NC_035533.1/MF035993.1	83
Phaeocystis globosa Pg-G(A)	0.107461	35.4203	NC_021637.1/KC900889.1	108
Phaeodactylum tricornutum	0.117369	32.5597	NC_008588.1/EF067920.1	132
Phalaenopsis aphrodite subsp. formosana	0.148964	36.6505	NC_007499.1/AY916449.1	95
Phalaenopsis equestris	0.148959	36.6524	NC_017609.1/	73
Phalaenopsis hybrid cultivar	0.148918	36.6645	NC_025593.1/KJ944326.1	73
Pharus lappulaceus	0.141928	38.4286	NC_023245.1/KC311467.1	84
Pharus latifolius	0.142077	38.375	NC_021372.1/JN032131.1	76
Phaseolus vulgaris	0.150285	35.442	NC_009259.1/DQ886273.1	83
Phedimus kamtschaticus	0.151652	37.7555	NC_037946.1/MG680403.1	87
Phedimus takesimensis	0.147048	38.0842	NC_026065.1/KF954541.1	84
Pheidochloa gracilis	0.134979	38.5779	NC_035534.1/MF035994.1	83
Phelipanche purpurea	0.062891	31.0839	NC_023132.1/HG515536.1	30
Phelipanche ramosa	0.062304	32.0557	NC_023465.1/HG803180.1	27
Phellodendron amurense	0.158442	38.3819	NC_035551.1/KY707335.1	88
Phoebe bournei	0.152853	39.1474	NC_034926.1/KY346512.1	81
Phoebe chekiangensis	0.152849	39.1439	NC_034925.1/KY346511.1	81
Phoebe omeiensis	0.152855	39.1351	NC_031190.1/KX437772.1	81
Phoebe sheareri	0.152876	39.1363	NC_031191.1/KX437773.1	81
Phoebe zhennan	0.152831	39.1478	NC_036143.1/MF315089.1	81
Phoenix dactylifera	0.158462	37.2329	NC_013991.2/	95
Phragmipedium longifolium	0.151157	36.0738	NC_028149.1/KM032625.1	73
Phragmites australis	0.137561	38.6527	NC_022958.1/KF730315.1	85
Phyllorachis sagittata	0.137864	38.9413	NC_036698.1/KY432790.1	88
Phyllostachys edulis	0.139679	38.8834	NC_015817.1/HQ337796.1	84
Phyllostachys nigra var. henonis	0.139839	38.9047	NC_015826.1/HQ154129.1	84
Phyllostachys propinqua	0.139704	38.8758	NC_016699.1/JN415113.1	83
Phyllostachys sulphurea	0.139731	38.889	NC_024669.1/KJ722540.1	85
Phyllostegia velutina HI0361	0.150131	38.4704	NC_029820.1/KU724134.1	88
Physcomitrella patens	0.122905	28.5082	NC_037465.1/KY126308.1	84
Physcomitrella patens	0.12289	28.5296	NC_005087.1/	85
Picea abies	0.124084	38.7278	NC_021456.1/HF937082.1	74
Picea asperata	0.124145	38.7136	NC_032367.1/KY204451.1	73
Picea crassifolia	0.124126	38.7179	NC_032366.1/KY204450.1	73
Picea glauca	0.123266	38.7617	KT634228.1	74
Picea jezoensis	0.124146	38.7576	NC_029374.1/KT337318.1	74
Picea morrisonicola	0.124168	38.7902	NC_016069.1/AB480556.1	71
Picea sitchensis	0.120176	39.2616	NC_011152.3/EU998739.3	64
Picochlorum sp. 'soloecismus' DOE 101	0.072761	32.0433	CM008993.1	59
Picocystis salinarum	0.081133	37.2512	NC_024828.1/KJ746599.1	80
Piliostigma thonningii	0.165416	36.4209	NC_037765.1/MF135598.1	97
Pilostyles aethiopica	0.011348	24.2333	NC_029235.1/KT981955.1	3
Pilostyles hamiltonii	0.015167	22.6676	NC_029236.1/KT981956.1	4
Pinellia ternata	0.164013	36.6629	NC_027681.1/KR270823.1	86
Pinguicula ehlersiae	0.147147	38.1938	NC_023463.1/HG803178.1	72
Pinus armandii	0.117265	38.7891	NC_029847.1/KP412541.1	74
Pinus bungeana	0.117861	38.8322	NC_028421.1/KR873010.1	71
Pinus contorta	0.120438	38.8905	NC_011153.4/EU998740.4	70
Pinus gerardiana	0.117618	38.8997	NC_011154.4/EU998741.4	70
Pinus koraiensis	0.11719	38.7951	NC_004677.2/AY228468.2	273
Pinus krempfii	0.116989	38.9122	NC_011155.4/EU998742.4	69
Pinus lambertiana	0.117239	38.7917	NC_011156.4/EU998743.4	71
Pinus massoniana	0.119739	38.5455	NC_021439.1/KC427272.1	73
Pinus monophylla	0.116479	38.7297	NC_011158.4/EU998745.4	70
Pinus nelsonii	0.116834	38.8877	NC_011159.4/EU998746.4	70
Pinus sibirica	0.116635	38.7234	NC_028552.2/KT723438.2	81
Pinus sylvestris	0.119758	38.5001	NC_035069.1/KR476379.1	73
Pinus tabuliformis	0.119646	38.5262	NC_028531.1/KT740995.1	74
Pinus taeda	0.12153	38.5008	NC_021440.1/KC427273.1	71
Pinus taiwanensis	0.119741	38.5089	NC_027415.1/KP771703.1	92
Pinus thunbergii	0.119707	38.4957	NC_001631.1/D17510.1	123
Piper cenocladum	0.160624	38.3125	NC_008457.1/DQ887677.1	85
Piper kadsura	0.161486	38.3129	NC_027941.1/KT223569.1	85
Piper nigrum	0.161523	38.3103	NC_034692.1/	85
Piptadenia communis	0.162552	35.9048	NC_034990.1/KX852443.1	83
Piptatherum songaricum	0.136908	38.8115	NC_036699.1/KY432791.1	83
Pistacia weinmaniifolia	0.160767	37.8392	NC_037471.1/MF630953.1	87
Pisum fulvum	0.120837	34.8511	NC_036828.1/MG458702.1	73
Pisum sativum	0.122169	34.828	NC_014057.1/HM029370.1	74
Pisum sativum subsp. elatius	0.121958	34.7939	NC_039371.1/MG882489.1	74
Pithecellobium flexicaule	0.178887	35.0657	NC_034991.1/KX852444.1	94
Plagiantha tenella	0.139722	38.5344	NC_030497.1/KU291480.1	83
Plagiogramma staurophorum	0.201816	29.5631	NC_037995.1/MG755792.1	148
Plagiogrammopsis vanheurckii	0.139305	31.8093	NC_037997.1/MG755794.1	134
Planctonema lauterbornii	0.114128	33.1742	NC_025541.1/KM462880.1	82
Plantago media	0.16413	38.0247	NC_028520.1/KR297245.1	94
Platanthera japonica	0.154995	36.9509	NC_037440.1/MG925368.1	85
Platanus occidentalis	0.161791	38.0318	NC_008335.1/DQ923116.1	85
Platycarya strobilacea	0.160994	36.0361	NC_035413.1/KX868670.1	85
Platycodon grandiflorus	0.171818	38.1182	KX352464.1	95
Platysiphonia delicata	0.171598	29.0848	NC_035258.1/MF101409.1	205
Pleioblastus maculatus	0.13972	38.8999	NC_024723.1/JX513424.1	82
Pleione bulbocodioides	0.159269	37.2213	NC_036342.1/KY849819.1	89
Pleodorina starrii NIES-1363	0.269857	34.9452	NC_021109.1/JX977846.1	84
Pleonotoma albiflora	0.159488	38.0386	NC_037461.1/MG831876.1	86
Pleurastrum terricola	0.195081	27.2564	NC_009681.1/EF506945.1	88
Pleurocladia lacustris Sa2	0.138815	29.8347	NC_032045.1/KU164871.1	144
Pleurospermum camtschaticum	0.155415	37.9732	NC_033343.1/KU041142.1	84
Plinia trunciflora	0.159512	37.011	NC_034801.1/KU318111.1	84
Plocamium cartilagineum	0.171392	27.2125	NC_031179.1/KX284727.1	197
Podocarpus lambertii	0.133734	37.1147	NC_023805.1/KJ010812.1	82
Podocarpus totara	0.133259	37.1607	NC_020361.1/KC306742.1	75
Podococcus barteri	0.157688	37.6573	NC_027276.1/KR347117.1	90
Podophyllum peltatum	0.156956	38.3318	NC_037903.1/MG593052.1	81
Pogonatherum paniceum	0.139205	38.416	NC_029881.1/KU961859.1	83
Pogostemon stellatus	0.151824	38.2212	NC_031434.1/KP718620.1	87
Pogostemon yatabeanus	0.152707	38.162	NC_031433.1/KP718618.1	87
Poliothyrsis sinensis	0.15668	36.8324	NC_037412.1/MG262343.1	85
Polygonatum cyrtonema	0.153503	37.183	NC_028429.1/KT630835.1	83
Polygonatum sibiricum	0.15296	37.9452	NC_029485.1/KT695605.1	84
Polygonatum stenophyllum	0.156028	37.6746	NC_035995.1/KX822773.1	85
Polygonatum verticillatum	0.154639	37.8313	NC_028523.1/KT722981.1	84
Polysiphonia brodiei	0.169795	28.9573	NC_035272.1/MF101425.1	211
Polysiphonia elongata	0.16829	28.8336	NC_035274.1/MF101427.1	206
Polysiphonia infestans	0.165237	29.4184	NC_035277.1/MF101432.1	207
Polysiphonia schneideri	0.163271	28.0515	NC_035296.1/MF101454.1	203
Polysiphonia scopulorum	0.168001	29.1671	NC_035282.1/MF101438.1	206
Polysiphonia sertularioides	0.166	29.6151	NC_035270.1/MF101423.1	203
Polysiphonia stricta	0.169061	28.9552	NC_035275.1/MF101428.1	201
Polytoca digitata	0.140892	38.3918	NC_035044.1/KY596173.1	82
Populus adenopoda	0.158591	36.6969	NC_032368.1/KX425622.1	86
Populus alba	0.156505	36.742	AP008956.1	83
Populus angustifolia	0.156698	36.6967	NC_037413.1/MG262345.1	80
Populus balsamifera	0.157094	36.6519	NC_024735.1/KJ664927.1	81
Populus davidiana	0.155853	36.7628	NC_032717.1/KX306825.1	86
Populus euphratica	0.156766	36.7146	NC_024747.1/	84
Populus fremontii	0.157446	36.6748	NC_024734.1/KJ664926.1	81
Populus ilicifolia	0.158017	36.5359	NC_031371.1/KX421095.1	81
Populus koreana	0.1568	36.6856	NC_037414.1/MG262348.1	80
Populus lasiocarpa	0.155783	36.8519	NC_036040.1/KX641589.1	83
Populus laurifolia	0.157168	36.6461	NC_037415.1/MG262350.1	79
Populus nigra	0.155096	36.8127	NC_037416.1/MG262354.1	80
Populus pruinosa	0.158551	36.5939	NC_037417.1/MG262355.1	79
Populus qiongdaoensis	0.156074	36.7499	NC_031398.1/KX534066.1	86
Populus rotundifolia	0.155355	36.7706	NC_033876.1/KX425853.1	86
Populus simonii	0.156637	36.7091	NC_037418.1/MG262356.1	80
Populus szechuanica	0.156742	36.7387	NC_037419.1/MG262357.1	80
Populus tremula	0.156067	36.7566	NC_027425.1/KP861984.1	86
Populus tremula x Populus alba	0.156641	36.7279	NC_028504.1/KT780870.1	85
Populus trichocarpa	0.157033	36.6751	NC_009143.1/	98
Populus trinervis	0.156409	36.7019	NC_037420.1/MG262358.1	80
Populus wilsonii	0.15808	36.6428	NC_037223.1/MG214781.1	86
Populus yunnanensis	0.156445	36.7458	NC_037421.1/MG262360.1	80
Porphyra purpurea Avonport	0.191028	32.9857	NC_000925.1/U38804.1	209
Porphyra umbilicalis	0.190173	32.8785	NC_035573.1/	207
Porphyra umbilicalis	0.190173	32.8785	MF385003.1	207
Porphyridium purpureum	0.217694	30.3431	NC_023133.1/AP012987.1	224
[truncated: 512 more rows]
