# Supplementary material for: Gene Loss and Evolution of the Plastome
Source: Genes (Basel). 2020 Sep 25;11(10):1133. doi: 10.3390/genes11101133 (PMC7650654; doi:10.3390/genes11101133)
Supplement: Supplementary file 1 [file genes-11-01133-s001.zip › Supplementary Materials/Supplementary File S2.xlsx]

## Sheet: Sheet1
Supplementary File 2
Species	Accession	Gene Name
Isoetes flaccida	NC_014675.1	psb30
Keteleeria davidiana	NC_011930.1	psb30
Klebsormidium flaccidum	NC_024167.1	psb30
Klebsormidium nitens NIES-2285	DF238762.1	psb30
Koliella longiseta	NC_025531.1	psb30
Larix decidua	NC_016058.1	psb30
Larix sibirica	NC_036811.1	psb30
Lepidozamia peroffskyana	NC_027513.1	psb30
Lepisorus clathratus	NC_035739.1	psb30
Fusochloris perforata	NC_025543.1	psb30
Geminella minor	NC_025544.1	psb30
Ginkgo biloba	NC_016986.1	psb30
Gnetum montanum	NC_021438.1	psb30
Gnetum parvifolium	NC_011942.1	psb30
Gnetum ula	NC_028734.1	psb30
Gracilaria salicornia	NC_023785.1	psb30
Mesotaenium endlicherianum	NC_024169.1	psb30
Microthamnion kuetzingianum	NC_025537.1	psb30
Myrmecia israeliensis	NC_025525.1	psb30
Netrium digitus	NC_030356.1	psb30
Lygodium japonicum	NC_022136.1	psb30
Macrothelypteris torresiana	NC_035858.1	psb30
Macrozamia mountperriensis	NC_027511.1	psb30
Mankyua chejuensis	NC_017006.1	psb30
Marchantia polymorpha	NC_001319.1	psb30
Marsilea crenata	NC_022137.1	psb30
Matteuccia struthiopteris	NC_035859.1	psb30
Pectinodesmus pectinatus	NC_036668.1	psb30
Apopellia endiviifolia	NC_019628.1	psb30
Physcomitrella patens	NC_005087.1	psb30
Picea abies	NC_021456.1	psb30
Picea abies	NC_021456.1	psb30
Picea asperata	NC_032367.1	psb30
Picea asperata	NC_032367.1	psb30
Picea crassifolia	NC_032366.1	psb30
Picea crassifolia	NC_032366.1	psb30
Picea glauca	KT634228.1	psb30
Picea glauca	KT634228.1	psb30
Picea jezoensis	NC_029374.1	psb30
Picea jezoensis	NC_029374.1	psb30
Picea morrisonicola	NC_016069.1	psb30
Picea morrisonicola	NC_016069.1	psb30
Picea sitchensis	NC_011152.3	psb30
Picea sitchensis	NC_011152.3	psb30
Pinus armandii	NC_029847.1	psb30
Pinus bungeana	NC_028421.1	psb30
Pinus bungeana	NC_028421.1	psb30
Pinus contorta	NC_011153.4	psb30
Pinus gerardiana	NC_011154.4	psb30
Pinus koraiensis	NC_004677.2	psb30
Pinus krempfii	NC_011155.4	psb30
Pinus lambertiana	NC_011156.4	psb30
Pinus massoniana	NC_021439.1	psb30
Pinus monophylla	NC_011158.4	psb30
Pinus monophylla	NC_011158.4	psb30
Pinus nelsonii	NC_011159.4	psb30
Pinus sibirica	NC_028552.2	psb30
Pinus sylvestris	NC_035069.1	psb30
Pinus sylvestris	NC_035069.1	psb30
Pinus tabuliformis	NC_028531.1	psb30
Pinus taeda	NC_021440.1	psb30
Pinus taiwanensis	NC_027415.1	psb30
Pinus thunbergii	NC_001631.1	psb30
Nyholmiella obtusifolia	NC_026979.1	psb30
Onoclea sensibilis	NC_035860.1	psb30
Oogamochlamys gigantea	NC_028580.1	psb30
Ophioglossum californicum	NC_020147.1	psb30
Orthotrichum rogeri	NC_026212.1	psb30
Osmundastrum cinnamomeum	NC_024157.1	psb30
Pseudochlorella signiensis	NC_025529.1	psb30
Homalosorus pycnocarpos	NC_035855.1	psb30
Huperzia lucidula	NC_006861.1	psb30
Huperzia serrata	NC_033874.1	psb30
Hymenasplenium unilaterale	NC_035856.1	psb30
Hypodematium crenatum	NC_035857.1	psb30
Interfilum terricola	NC_025542.1	psb30
Tsuga chinensis	NC_030630.1	psb30
Welwitschia mirabilis	NC_010654.1	psb30
Woodsia macrochlaena	NC_035864.1	psb30
Woodsia polystichoides	NC_035865.1	psb30
Woodwardia unigemmata	NC_028543.1	psb30
Vitis cordifolia	NC_036509.1	psb30
Zygnema circumcarinatum	NC_008117.1	psb30
Syntrichia ruralis	NC_012052.1	psb30
Takakia lepidozioides	NC_028738.1	psb30
Tetradesmus obliquus DOE0152z	CM007919.1	psb30
Tetraphis pellucida	NC_024291.1	psb30
Pseudophegopteris aurita	NC_035861.1	psb30
Treubaria triappendiculata	NC_028578.1	psb30
Pseudoneochloris marina	NC_034710.1	psb30
Pseudotsuga sinensis var. wilsoniana	NC_016064.1	psb30
Psilotum nudum	NC_003386.1	psb30
Pteridium aquilinum subsp. aquilinum	NC_014348.1	psb30
Ptilidium pulcherrimum	NC_015402.1	psb30
Rhachidosorus consimilis	NC_035862.1	psb30
Roya anglica	NC_024168.1	psb30
Roya obtusa	NC_030315.1	psb30
Sanionia uncinata	NC_025668.1	psb30
Schizaea elegans	NC_035807.1	psb30
Schizaea pectinata	NC_035808.1	psb30
Sphagnum palustre	NC_030198.1	psb30
Spirogyra maxima	NC_030355.1	psb30
Stangeria eriopus	NC_026041.1	psb30
Staurastrum punctulatum	NC_008116.1	psb30
Stegnogramma sagittifolia	NC_035863.1	psb30
Alsophila spinulosa	NC_012818.1	psb30
Ampelopteris prolifera	NC_035835.1	psb30
Aneura mirabilis	NC_010359.1	psb30
Aneura pinguis	NC_035617.1	psb30
Angiopteris evecta	NC_008829.1	psb30
Anthoceros angustus	NC_004543.1	psb30
Asplenium pekinense	NC_035837.1	psb30
Asplenium prolongatum	NC_035838.1	psb30
Athyrium anisopterum	NC_035738.1	psb30
Athyrium opacum	NC_035841.1	psb30
Athyrium sheareri	NC_035836.1	psb30
Athyrium sinense	NC_035839.1	psb30
Austroblechnum melanocaulon	NC_035840.1	psb30
Auxenochlorella protothecoides	NC_023775.1	psb30
Botryococcus braunii	NC_025545.1	psb30
Bowenia serrulata	NC_026036.1	psb30
Abies koreana	NC_026892.1	psb30
Abies sibirica	NC_035067.1	psb30
Adiantum capillus-veneris	NC_004766.1	psb30
Adiantum shastense	NC_037478.1	psb30
Deparia lancea	NC_035844.1	psb30
Deparia pycnosora	NC_035845.1	psb30
Deparia viridifrons	NC_035846.1	psb30
Derbesia sp. WEST4838	NC_031367.1	psb30
Diplaziopsis cavaleriana	NC_035847.1	psb30
Diplaziopsis cavaleriana	NC_035847.1	psb30
Diplazium bellum	NC_035849.1	psb30
Diplazium dilatatum	NC_035850.1	psb30
Diplazium dushanense	NC_035851.1	psb30
Diplazium striatum	NC_035852.1	psb30
Diplazium unilobum	NC_035853.1	psb30
Diplopterygium glaucum	NC_024158.1	psb30
Dryopteris decipiens	NC_035854.1	psb30
Encephalartos lehmannii	NC_027514.1	psb30
Entransia fimbriata	NC_030313.1	psb30
Equisetum arvense	NC_014699.1	psb30
Equisetum hyemale	NC_020146.1	psb30
Ceratozamia hildae	NC_026037.1	psb30
Chaetosphaeridium globosum	NC_004115.1	psb30
Chara vulgaris	NC_008097.1	psb30
Myriopteris lindheimeri	NC_014592.1	psb30
Chlorokybus atmophyticus SAG 48.80	NC_008822.1	psb30
Christella appendiculata	NC_035842.1	psb30
Closterium baillyanum	NC_030314.1	psb30
Coleochaete scutata	NC_030358.1	psb30
Cosmarium botrytis	NC_030357.1	psb30
Cycas panzhihuaensis	NC_031413.1	psb30
Cycas revoluta	NC_020319.1	psb30
Cycas taitungensis	NC_009618.1	psb30
Cylindrocystis brebissonii	NC_030359.1	psb30
Cylindrocystis brebissonii	NC_030359.1	psb30
Cyrtomium devexiscapulae	NC_028542.1	psb30
Cyrtomium falcatum	NC_028705.1	psb30
Dioon spinulosum	NC_027512.1	psb30
Cyrtomium fortunei	NC_037510.1	psb30
Cibotium barometz	NC_037893.1	psb30
Cathaya argyrophylla	NC_014589.1	psb30
Cathaya argyrophylla	NC_014589.1	psb30
Cedrus deodara	NC_014575.1	psb30
Ettliapseudoalveolaris_NC_025532.1_chlL
Isoetesflaccida_NC_014675.1_chlL
Jenufaminuta_NC_028582.1_chlL
Jenufaperforata_NC_028581.1_chlL
Juniperusbermudiana_NC_024021.1_chlL
Juniperuscedrus_NC_028190.1_chlL
Juniperuscommunis_NC_035068.1_chlL
Juniperusmonosperma_NC_024022.1_chlL
Juniperusscopulorum_NC_024023.1_chlL
Juniperusvirginiana_NC_024024.1_chlL
Keteleeriadavidiana_NC_011930.1_chlL
Kirchneriellaaperta_NC_029676.1_chlL
Klebsormidiumflaccidum_NC_024167.1_chlL
Klebsormidiumnitens_NC_DF238762.1_chlL
Koliellacorcontica_NC_025536.1_chlL
Koliellalongiseta_NC_025531.1_chlL
Lambiaantarctica_NC_032284.1_chlL
Larixdecidua_NC_016058.1_chlL
Larixsibirica_NC_036811.1_chlL
Lepidozamiaperoffskyana_NC_027513.1_chlL
Lepisorusclathratus_NC_035739.1_chlL
Leptosiraterrestris_NC_009681.1_chlL
Floydiellaterrestris_NC_014346.1_chlL
Fucusvesiculosus_NC_016735.1_chlL
Fusochlorisperforata_NC_025543.1_chlL
Geminellaminor_NC_025544.1_chlL
Ginkgobiloba_NC_016986.1_chlL
Gloeotilopsissterilis_NC_025538.1_chlL
Glyptostrobuspensilis_NC_031354.1_chlL
Gnetummontanum_NC_021438.1_chlL
Gnetumparvifolium_NC_011942.1_chlL
Gnetumula_NC_028734.1_chlL
Goniumpectorale_NC_020438.1_chlL
Mesostigmaviride_NC_002186.1_chlL
Mesotaeniumendlicherianum_NC_024169.1_chlL
Metasequoiaglyptostroboides_NC_027423.1_chlL
Microthamnionkuetzingianum_NC_025537.1_chlL
Monoraphidiumneglectum_NW_014013626.1_chlL
Mychonasteshomosphaera_NC_029671.1_chlL
Mychonastesjurisii_NC_028579.1_chlL
Myrmeciaisraelensis_NC_025525.1_chlL
Nageianagi_NC_023120.1_chlL
Nannochloropsisgaditana_NC_020014.1_chlL
Nannochloropsisgranulata_NC_022259.1_chlL
Nannochloropsislimnetica_NC_022262.1_chlL
Nannochloropsisoceanica_NC_022263.1_chlL
Nannochloropsisoculata_NC_022260.1_chlL
Nannochloropsissalina_NC_022261.1_chlL
Neocystisbrevis_NC_025535.1_chlL
Neodangemanniamicrocystis_NC_034713.1_chlL
Nephroselmisastigmatica_NC_024829.1_chlL
Nephroselmisolivacea_NC_000927.1_chlL
Netriumdigitus_NC_030356.1_chlL
Lobosphaeraincisa_NC_025533.1_chlL
Lygodiumjaponicum_NC_022136.1_chlL
Macrothelypteristorresiana_NC_035858.1_chlL
Macrozamiamountperriensis_NC_027511.1_chlL
Mankyuachejuensis_NC_017006.1_chlL
Marchantiapaleacea_NC_001319.1_chlL
Marsileacrenata_NC_022137.1_chlL
Marvaniageminata_NC_025549.1_chlL
Matteucciastruthiopteris_NC_035859.1_chlL
Parachlorellakessleri_NC_012978.1_chlL
Paradoxiamultiseta_NC_025540.1_chlL
Pectinodesmuspectinatus_NC_036668.1_chlL
Pediastrumduplex_NC_034654.1_chlL
Pelliaendiviifolia_NC_019628.1_chlL
Phacotuslenticularis_NC_028587.1_chlL
Physcomitrellapatens_NC_005087.1_chlL
Piceaabies_NC_021456.1_chlL
Piceaasperata_NC_032367.1_chlL
Piceacrassifolia_NC_032366.1_chlL
Piceaglauca_NC_KT634228.1_chlL
Piceajezoensis_NC_029374.1_chlL
Piceamorrisonicola_NC_016069.1_chlL
Piceasitchensis_NC_011152.3_chlL
Pinusarmandii_NC_029847.1_chlL
Pinusbungeana_NC_028421.1_chlL
Pinuscontorta_NC_011153.4_chlL
Pinusgerardiana_NC_011154.4_chlL
Pinuskoraiensis_NC_004677.2_chlL
Pinuskrempfii_NC_011155.4_chlL
Pinuslambertiana_NC_011156.4_chlL
Pinuslongaeva_NC_011157.3_chlL
Pinusmassoniana_NC_021439.1_chlL
Pinusmonophylla_NC_011158.4_chlL
Pinusnelsonii_NC_011159.4_chlL
Pinussibirica_NC_028552.2_chlL
Pinussylvestris_NC_035069.1_chlL
Pinustabuliformis_NC_028531.1_chlL
Pinustaeda_NC_021440.1_chlL
Pinustaiwanensis_NC_027415.1_chlL
Pinusthunbergii_NC_001631.1_chlL
Planctonemalauterbornii_NC_025541.1_chlL
Pleurocladialacustris_NC_032045.1_chlL
Podocarpuslambertii_NC_023805.1_chlL
Podocarpustotara_NC_020361.1_chlL
Porphyrapurpurea_NC_000925.1_chlL
Porphyraumbilicalis_NC_035573.1_chlL
Porphyrayezoensis_NC_007932.1_chlL
Prasinodermacoloniale_NC_024817.1_chlL
Nyholmiellaobtusifolia_NC_026979.1_chlL
Oedocladiumcarolinianum_NC_031510.1_chlL
Oedogoniumcardiacum_NC_011031.1_chlL
Oltmannsiellopsisviridis_NC_008099.1_chlL
Onocleasensibilis_NC_035860.1_chlL
Oogamochlamysgigantea_NC_028580.1_chlL
Ophioglossumcalifornicum_NC_020147.1_chlL
Orthotrichumrogeri_NC_026212.1_chlL
Osmundastrumcinnamomeum_NC_024157.1_chlL
Pabiasigniensis_NC_025529.1_chlL
Homalosoruspycnocarpos_NC_035855.1_chlL
Huperzialucidula_NC_006861.1_chlL
Huperziaserrata_NC_033874.1_chlL
Hydrodictyonreticulatum_NC_034655.1_chlL
Hymenaspleniumunilaterale_NC_035856.1_chlL
Hypodematiumcrenatum_NC_035857.1_chlL
Ignatiustetrasporus_NC_034712.1_chlL
Interfilumterricola_NC_025542.1_chlL
Tsugachinensis_NC_030630.1_chlL
Tydemaniaexpeditionis_NC_026796.1_chlL
Undariapinnatifida_NC_028503.1_chlL
Vaucherialitorea_NC_011600.1_chlL
Watanabeareniformis_NC_025526.1_chlL
Wollemianobilis_NC_027235.1_chlL
Woodsiamacrochlaena_NC_035864.1_chlL
Woodsiapolystichoides_NC_035865.1_chlL
Woodwardiaunigemmata_NC_028543.1_chlL
Xylochlorisirregularis_NC_025534.1_chlL
Zamiafurfuracea_NC_026040.1_chlL
Zygnemacircumcarinatum_NC_008117.1_chlL
Symbiochlorishandae_NC_025524.1_chlL
Syntrichiaruralis_NC_012052.1_chlL
Taiwaniacryptomerioides_NC_016065.1_chlL
Taiwaniaflousiana_NC_021441.1_chlL
Takakialepidozioides_NC_028738.1_chlL
Taxodiumdistichum_NC_034941.1_chlL
Taxusbaccata_NC_035066.1_chlL
Taxusmairei_NC_020321.1_chlL
Tetradesmusobliquus_NC_CM007919.1_chlL
Tetraphispellucida_NC_024291.1_chlL
Thelypterisaurita_NC_035861.1_chlL
Torreyafargesii_NC_029398.1_chlL
Torreyagrandis_NC_034806.1_chlL
Toxariumundulatum_NC_031425.1_chlL
Trebouxiophyceaesp_NC_018569.1_chlL
Treubariatriappendiculata_NC_028578.1_chlL
Triparmalaevis_NC_027746.1_chlL
Pseudocharaciumamericanum_NC_034711.1_chlL
Pseudochloriswilhelmii_NC_025547.1_chlL
Pseudomuriellaschumacherensis_NC_029669.1_chlL
Pseudotsugasinensis_NC_016064.1_chlL
Pteridiumaquilinum_NC_014348.1_chlL
Ptilidiumpulcherrimum_NC_015402.1_chlL
Pycnococcusprovasolii_NC_012097.1_chlL
Pyramimonasparkeae_NC_FJ493499.1_chlL
Pyropiahaitanensis_NC_021189.1_chlL
Retrophyllumpiresii_NC_024827.1_chlL
Rhachidosorusconsimilis_NC_035862.1_chlL
Royaanglica_NC_024168.1_chlL
Royaobtusa_NC_030315.1_chlL
Saccharinajaponica_NC_018523.1_chlL
Sanioniauncinata_NC_025668.1_chlL
Sargassumhorneri_NC_029856.1_chlL
Schizaeaelegans_NC_035807.1_chlL
Schizaeapectinata_NC_035808.1_chlL
Schizomerisleibleinii_NC_015645.1_chlL
Sciadopitysverticillata_NC_029734.1_chlL
Sequoiasempervirens_NC_030372.1_chlL
Sheathiaarcuata_NC_035231.1_chlL
Sphagnumpalustre_NC_030198.1_chlL
Spirogyramaxima_NC_030355.1_chlL
Stangeriaeriopus_NC_026041.1_chlL
Staurastrumpunctulatum_NC_008116.1_chlL
Stegnogrammasagittifolia_NC_035863.1_chlL
Stichococcusbacillaris_NC_025527.1_chlL
Stigeocloniumhelveticum_NC_008372.1_chlL
Alsophilaspinulosa_NC_012818.1_chlL
Alveolatasp.CCMP3155_NC_014345.1_chlL
Amentotaxusargotaenia_NC_027581.1_chlL
Amentotaxusformosana_NC_024945.1_chlL
Ampelopteriselegans_NC_035835.1_chlL
Aneuramirabilis_NC_010359.1_chlL
Aneurapinguis_NC_035617.1_chlL
Angiopterisevecta_NC_008829.1_chlL
Ankyrajudayi_NC_029735.1_chlL
Anthocerosformosae_NC_004543.1_chlL
Bryopsishypnoides_NC_013359.1_chlL
Bryopsisplumosa_NC_026795.1_chlL
Calliarthrontuberculosum_NC_021075.1_chlL
Callitrisrhomboidea_NC_034940.1_chlL
Calocedrusformosana_NC_023121.1_chlL
Cephalotaxusoliveri_NC_021110.1_chlL
Cephalotaxussinensis_NC_037245.1_chlL
Cephalotaxuswilsoniana_NC_016063.1_chlL
Aspleniumpekinense_NC_035837.1_chlL_FRGMT
Aspleniumpekinense_NC_035837.1_chlL
Aspleniumprolongatum_NC_035838.1_chlL
Aspleniumprolongatum_NC_035838.1_chlL_FRGMT
Athyriumanisopterum_NC_035738.1_chlL
Athyriumopacum_NC_035841.1_chlL
Athyriumsheareri_NC_035836.1_chlL
Athyriumsinense_NC_035839.1_chlL
Aureoumbralagunensis_NC_012903.1_chlL
Austroblechnummelanocaulon_NC_035840.1_chlL
Auxenochlorellaprotothecoides_NC_023775.1_chlL
Botryococcusbraunii_NC_025545.1_chlL
Boweniaserrulata_NC_026036.1_chlL
Bracteacoccusaerius_NC_029675.1_chlL
Bracteacoccusgiganteus_NC_028586.1_chlL
Bracteacoccusminor_NC_029674.1_chlL
Abieskoreana_NC_026892.1_chlL
Abiessibirica_NC_035067.1_chlL
Acutodesmusobliquus_NC_008101.1_chlL
Adiantumcapillusveneris_NC_004766.1_chlL
Adiantumshastense_NC_037478.1_chlL
Agathisdammara_NC_023119.1_chlL
Deparialancea_NC_035844.1_chlL
Depariapycnosora_NC_035845.1_chlL
Depariaviridifrons_NC_035846.1_chlL
Derbesiasp._NC_031367.1_chlL
Diclosteracuatus_NC_025546.1_chlL
Dictyopterisdivaricata_NC_036804.1_chlL
Dioonspinulosum_NC_LC049070.1_chlL
Diplaziopsiscavaleriana_NC_035847.1_chlL
Diplaziopsisjavanica_NC_035848.1_chlL
Diplaziumbellum_NC_035849.1_chlL
Diplaziumdilatatum_NC_035850.1_chlL
Diplaziumdushanense_NC_035851.1_chlL
Diplaziumstriatum_NC_035852.1_chlL
Diplaziumunilobum_NC_035853.1_chlL
Diplopterygiumglaucum_NC_024158.1_chlL
Dryopterisdecipiens_NC_035854.1_chlL
Dunaliellasalina_NC_016732.1_chlL
Dunaliellasalina_NC_016732.1_chlL_FRGMT
Ectocarpussiliculosus_NC_013498.1_chlL
Elliptochlorisbilobata_NC_025548.1_chlL
Encephalartoslehmannii_NC_027514.1_chlL
Entransiafimbriata_NC_030313.1_chlL
Ephedraequisetina_NC_011954.1_chlL
Ephedrafoeminea_NC_029347.1_chlL
Equisetumarvense_NC_014699.1_chlL
Equisetumhyemale_NC_020146.1_chlL
Ceratozamiahildae_NC_026037.1_chlL
Chaetosphaeridiumglobosum_NC_004115.1_chlL
Chamaecyparisformosensis_NC_034943.1_chlL
Chamaecyparishodginsii_NC_036996.1_chlL
Characiochlorisacuminata_NC_028584.1_chlL
Charavulgaris_NC_008097.1_chlL
Cheilantheslindheimeri_NC_014592.1_chlL
Chlamydomonasreinhardtii_NC_005353.1_chlL
Chlorellamirabilis_NC_025528.1_chlL
Chlorellasorokiniana_NC_023835.1_chlL
Chlorellavulgaris_NC_001865.1_chlL
Chlorokybusatmophyticus_NC_008822.1_chlL
Chlorotetraedronincus_NC_029673.1_chlL
Choricystisparasitica_NC_025539.1_chlL
Christellaappendiculata_NC_035842.1_chlL
Chromochloriszofingiensis_NC_029672.1_chlL
Closteriumbaillyanum_NC_030314.1_chlL
Codiumdecorticatum_NC_032043.1_chlL
Coleochaetescutata_NC_030358.1_chlL
Cosmariumbotrytis_NC_030357.1_chlL
Costariacostata_NC_028502.1_chlL
Cryptomeriajaponica_NC_010548.1_chlL
Cunninghamialanceolata_NC_021437.1_chlL
Cupressuschengiana_NC_034788.1_chlL
Cupressusgigantea_NC_028155.1_chlL
Cupressusjiangeensis_NC_036939.1_chlL
Cycaspanzhihuaensis_NC_031413.1_chlL
Cycasrevoluta_NC_020319.1_chlL
Cycastaitungensis_NC_009618.1_chlL
Cylindrocystisbrebissonii_NC_030359.1_chlL
Cyrtomiumdevexiscapulae_NC_028542.1_chlL
Cyrtomiumfalcatum_NC_028705.1_chlL
Cystopterischinensis_NC_035843.1_chlL
Dacrycarpusimbricatus_NC_034942.1_chlL
Anthocerosformosae_chlL_AB086179.1
Pelliaendiviifolia_chlL_JX827163.1
Ampelopterisprolifera_chlL_KY427329.1
Dioonspinulosum_chlL_NC_027512.1
Bryopsissp_chlL_NC_037363.1
Chlorodesmisfastigiata_chlL_NC_037364.1
CodiumspchlL_NC_037366.1
Caulerpamanorensis_chlL_NC_037367.1
Cyrtomiumfortunei_chlL_NC_037510.1
Cibotiumbarometz_chlL_NC_037893.1
Micractiniumconductrix_chlL_CM009644.1
Juniperusmicrosperma_chlL_NC_037430.1
Lacunastrumgracillimum_chlL_NC_037918.1
Pediastrumangulosum_chlL_NC_037919.1
Pseudopediastrumboryanum_chlL_NC_037920.1
Pseudopediastrumsp_chlL_NC_037922.1
Stauridiumtetras_chlL_NC_037923.1
Rhipiliapenicilloides_chlL_NC_037365.1
Pseudolarixamabilis_chlL_NC_030631.1
Rhipiliapenicilloides_chlL_NC_037365.1
Pseudochloriswilhelmii_chlLI_NC_025547.1
Cathayaargyrophylla_chlLI_NC_014589.1
Caulerpacliftonii_chlLI_NC_031368.1
Caulerparacemosa_chlLI_NC_032042.1
Cedrusdeodara_chlLI_NC_014575.1
Carteriacerasiformis_chlLI_NC_028585.1
Ettliapseudoalveolaris_NC_025532.1	ChlN
Isoetesflaccida_NC_014675.1	ChlN
Jenufaminuta_NC_028582.1	ChlN
Jenufaperforata_NC_028581.1	ChlN
Juniperusbermudiana_NC_024021.1	ChlN
Juniperuscedrus_NC_028190.1	ChlN
Juniperuscommunis_NC_035068.1	ChlN
Juniperusmonosperma_NC_024022.1	ChlN
Juniperusscopulorum_NC_024023.1	ChlN
Juniperusvirginiana_NC_024024.1	ChlN
Keteleeriadavidiana_NC_011930.1	ChlN
Kirchneriellaaperta_NC_029676.1	ChlN
Klebsormidiumflaccidum_NC_024167.1	ChlN
Klebsormidiumnitens_NC_DF238762.1	ChlN
Koliellacorcontica_NC_025536.1	ChlN
Koliellalongiseta_NC_025531.1	ChlN
Lambiaantarctica_NC_032284.1	ChlN
Larixdecidua_NC_016058.1	ChlN
Larixsibirica_NC_036811.1	ChlN
Lepidozamiaperoffskyana_NC_027513.1	ChlN
Lepisorusclathratus_NC_035739.1	ChlN
Pleurastrumterriola_NC_009681.1	ChlN
Floydiellaterrestris_NC_014346.1	ChlN
Fucusvesiculosus_NC_016735.1	ChlN
Fusochlorisperforata_NC_025543.1	ChlN
Geminellaminor_NC_025544.1	ChlN
Ginkgobiloba_NC_016986.1	ChlN
Gloeotilopsissterilis_NC_025538.1	ChlN
Glyptostrobuspensilis_NC_031354.1	ChlN
Goniumpectorale_NC_020438.1	ChlN
Mesostigmaviride_NC_002186.1	ChlN
Mesotaeniumendlicherianum_NC_024169.1	ChlN
Metasequoiaglyptostroboides_NC_027423.1	ChlN
Microthamnionkuetzingianum_NC_025537.1	ChlN
Monoraphidiumneglectum_NW_014013626.1	ChlN
Mychonasteshomosphaera_NC_029671.1	ChlN
Mychonastesjurisii_NC_028579.1	ChlN
Myrmeciaisraeliensis_NC_025525.1	ChlN
Nageianagi_NC_023120.1	ChlN
Nannochloropsisgaditana_NC_020014.1	ChlN
Nannochloropsisgranulata_NC_022259.1	ChlN
Nannochloropsislimnetica_NC_022262.1	ChlN
Nannochloropsisoceanica_NC_022263.1	ChlN
Nannochloropsisoculata_NC_022260.1	ChlN
Nannochloropsissalina_NC_022261.1	ChlN
Neocystisbrevis_NC_025535.1	ChlN
Neodangemanniamicrocystis_NC_034713.1	ChlN
Nephroselmisastigmatica_NC_024829.1	ChlN
Nephroselmisolivacea_NC_000927.1	ChlN
Netriumdigitus_NC_030356.1	ChlN
Lobosphaeraincisa_NC_025533.1	ChlN
Lygodiumjaponicum_NC_022136.1	ChlN
Macrothelypteristorresiana_NC_035858.1	ChlN
Macrozamiamountperriensis_NC_027511.1	ChlN
Mankyuachejuensis_NC_017006.1	ChlN
Marchantiapaleacea_NC_001319.1	ChlN
Marsileacrenata_NC_022137.1	ChlN
Marvaniageminata_NC_025549.1	ChlN
Matteucciastruthiopteris_NC_035859.1	ChlN
Parachlorellakessleri_NC_012978.1	ChlN
Paradoxiamultiseta_NC_025540.1	ChlN
Pectinodesmuspectinatus_NC_036668.1	ChlN
Pediastrumduplex_NC_034654.1	ChlN
Apopelliaendiviifolia_NC_019628.1	ChlN
Phacotuslenticularis_NC_028587.1	ChlN
Physcomitrellapatens_NC_005087.1	ChlN
Piceaabies_NC_021456.1	ChlN
Piceaasperata_NC_032367.1	ChlN
Piceacrassifolia_NC_032366.1	ChlN
Piceaglauca_NC_KT634228.1	ChlN
Piceajezoensis_NC_029374.1	ChlN
Piceamorrisonicola_NC_016069.1	ChlN
Piceasitchensis_NC_011152.3	ChlN
Pinusarmandii_NC_029847.1	ChlN
Pinusbungeana_NC_028421.1	ChlN
Pinusgerardiana_NC_011154.4	ChlN
Pinuskoraiensis_NC_004677.2	ChlN
Pinuskrempfii_NC_011155.4	ChlN
Pinuslambertiana_NC_011156.4	ChlN
Pinuslongaeva_NC_011157.3	ChlN
Pinusmassoniana_NC_021439.1	ChlN
Pinusnelsonii_NC_011159.4	ChlN
Pinussibirica_NC_028552.2	ChlN
Pinussylvestris_NC_035069.1	ChlN
Pinustabuliformis_NC_028531.1	ChlN
Pinustaeda_NC_021440.1	ChlN
Pinustaiwanensis_NC_027415.1	ChlN
Pinusthunbergii_NC_001631.1	ChlN
Planctonemalauterbornii_NC_025541.1	ChlN
Pleurocladialacustris_NC_032045.1	ChlN
Podocarpuslambertii_NC_023805.1	ChlN
Podocarpustotara_NC_020361.1	ChlN
Porphyrapurpurea_NC_000925.1	ChlN
Porphyraumbilicalis_NC_035573.1	ChlN
Pyropiayezoensis_NC_007932.1	ChlN
Prasinodermacoloniale_NC_024817.1	ChlN
Nyholmiellaobtusifolia_NC_026979.1	ChlN
Oedocladiumcarolinianum_NC_031510.1	ChlN
Oedogoniumcardiacum_NC_011031.1	ChlN
Oltmannsiellopsisviridis_NC_008099.1	ChlN
Onocleasensibilis_NC_035860.1	ChlN
Oogamochlamysgigantea_NC_028580.1	ChlN
Ophioglossumcalifornicum_NC_020147.1	ChlN
Orthotrichumrogeri_NC_026212.1	ChlN
Osmundastrumcinnamomeum_NC_024157.1	ChlN
Pseudochlorellasigniensis_NC_025529.1	ChlN
Homalosoruspycnocarpos_NC_035855.1	ChlN
Huperzialucidula_NC_006861.1	ChlN
Huperziaserrata_NC_033874.1	ChlN
Hydrodictyonreticulatum_NC_034655.1	ChlN
Hymenaspleniumunilaterale_NC_035856.1	ChlN
Hypodematiumcrenatum_NC_035857.1	ChlN
Ignatiustetrasporus_NC_034712.1	ChlN
Interfilumterricola_NC_025542.1	ChlN
Tsugachinensis_NC_030630.1	ChlN
Tydemaniaexpeditionis_NC_026796.1	ChlN
Undariapinnatifida_NC_028503.1	ChlN
Vaucherialitorea_NC_011600.1	ChlN
Watanabeareniformis_NC_025526.1	ChlN
Welwitschiamirabilis_NC_010654.1	ChlN
Wollemianobilis_NC_027235.1	ChlN
Woodsiamacrochlaena_NC_035864.1	ChlN
Woodsiapolystichoides_NC_035865.1	ChlN
Woodwardiaunigemmata_NC_028543.1	ChlN
Xylochlorisirregularis_NC_025534.1	ChlN
Zamiafurfuracea_NC_026040.1	ChlN
Zygnemacircumcarinatum_NC_008117.1	ChlN
Symbiochlorishandae_NC_025524.1	ChlN
Syntrichiaruralis_NC_012052.1	ChlN
Taiwaniacryptomerioides_NC_016065.1	ChlN
Taiwaniaflousiana_NC_021441.1	ChlN
Takakialepidozioides_NC_028738.1	ChlN
Taxodiumdistichum_NC_034941.1	ChlN
Taxusbaccata_NC_035066.1	ChlN
Taxusmairei_NC_020321.1	ChlN
Tetradesmusobliquus_NC_CM007919.1	ChlN
Tetraphispellucida_NC_024291.1	ChlN
Pseudophegopterisaurita_NC_035861.1	ChlN
Torreyafargesii_NC_029398.1	ChlN
Torreyagrandis_NC_034806.1	ChlN
Toxariumundulatum_NC_031425.1	ChlN
Treubariatriappendiculata_NC_028578.1	ChlN
Triparmalaevis_NC_027746.1	ChlN
Pseudocharaciumamericanum_NC_034711.1	ChlN
Pseudochloriswilhelmii_NC_025547.1	ChlN
Pseudomuriellaschumacherensis_NC_029669.1	ChlN
Pseudotsugasinensis_NC_016064.1	ChlN
Pteridiumaquilinum_NC_014348.1	ChlN
Ptilidiumpulcherrimum_NC_015402.1	ChlN
Pycnococcusprovasolii_NC_012097.1	ChlN
Pyramimonasparkeae_NC_FJ493499.1	ChlN
Pyropiahaitanensis_NC_021189.1	ChlN
Retrophyllumpiresii_NC_024827.1	ChlN
Rhachidosorusconsimilis_NC_035862.1	ChlN
Royaanglica_NC_024168.1	ChlN
Royaobtusa_NC_030315.1	ChlN
Saccharinajaponica_NC_018523.1	ChlN
Sanioniauncinata_NC_025668.1	ChlN
Sargassumhorneri_NC_029856.1	ChlN
Schizaeaelegans_NC_035807.1	ChlN
Schizaeapectinata_NC_035808.1	ChlN
Schizomerisleibleinii_NC_015645.1	ChlN
Sciadopitysverticillata_NC_029734.1	ChlN
Sequoiasempervirens_NC_030372.1	ChlN
Sheathiaarcuata_NC_035231.1	ChlN
Sphagnumpalustre_NC_030198.1	ChlN
Spirogyramaxima_NC_030355.1	ChlN
Stangeriaeriopus_NC_026041.1	ChlN
Staurastrumpunctulatum_NC_008116.1	ChlN
Stegnogrammasagittifolia_NC_035863.1	ChlN
Stichococcusbacillaris_NC_025527.1	ChlN
Stigeocloniumhelveticum_NC_008372.1	ChlN
Alsophilaspinulosa_NC_012818.1	ChlN
Amentotaxusargotaenia_NC_027581.1	ChlN
Amentotaxusformosana_NC_024945.1	ChlN
Ampelopterisprolifera_NC_035835.1	ChlN
Aneuramirabilis_NC_010359.1	ChlN
Aneurapinguis_NC_035617.1	ChlN
Angiopterisevecta_NC_008829.1	ChlN
Ankyrajudayi_NC_029735.1	ChlN
Anthocerosformosae_NC_004543.1	ChlN
Bryopsishypnoides_NC_013359.1	ChlN
Bryopsisplumosa_NC_026795.1	ChlN
Calliarthrontuberculosum_NC_021075.1	ChlN
Callitrisrhomboidea_NC_034940.1	ChlN
Calocedrusformosana_NC_023121.1	ChlN
Cephalotaxusoliveri_NC_021110.1	ChlN
Cephalotaxussinensis_NC_037245.1	ChlN
Cephalotaxuswilsoniana_NC_016063.1	ChlN
Aspleniumpekinense_NC_035837.1	ChlN
Aspleniumprolongatum_NC_035838.1	ChlN
Athyriumanisopterum_NC_035738.1	ChlN
Athyriumopacum_NC_035841.1	ChlN
Athyriumsheareri_NC_035836.1	ChlN
Athyriumsinense_NC_035839.1	ChlN
Aureoumbralagunensis_NC_012903.1	ChlN
Austroblechnummelanocaulon_NC_035840.1	ChlN
Auxenochlorellaprotothecoides_NC_023775.1	ChlN
Botryococcusbraunii_NC_025545.1	ChlN
Boweniaserrulata_NC_026036.1	ChlN
Bracteacoccusaerius_NC_029675.1	ChlN
Bracteacoccusgiganteus_NC_028586.1	ChlN
Bracteacoccusminor_NC_029674.1	ChlN
Abieskoreana_NC_026892.1	ChlN
Abiessibirica_NC_035067.1	ChlN
Acutodesmusobliquus_NC_008101.1	ChlN
Adiantumcapillus-veneris_NC_004766.1	ChlN
Adiantumshastense_NC_037478.1	ChlN
Agathisdammara_NC_023119.1	ChlN
Deparialancea_NC_035844.1	ChlN
Depariapycnosora_NC_035845.1	ChlN
Depariaviridifrons_NC_035846.1	ChlN
Diclosteracuatus_NC_025546.1	ChlN
Dictyopterisdivaricata_NC_036804.1	ChlN
Dioonspinulosum_NC_LC049070.1	ChlN
Diplaziopsiscavaleriana_NC_035847.1	ChlN
Diplaziopsisjavanica_NC_035848.1	ChlN
Diplaziumbellum_NC_035849.1	ChlN
Diplaziumdilatatum_NC_035850.1	ChlN
Diplaziumdushanense_NC_035851.1	ChlN
Diplaziumstriatum_NC_035852.1	ChlN
Diplaziumunilobum_NC_035853.1	ChlN
Diplopterygiumglaucum_NC_024158.1	ChlN
Dryopterisdecipiens_NC_035854.1	ChlN
Dunaliellasalina_NC_016732.1	ChlN
Ectocarpussiliculosus_NC_013498.1	ChlN
Elliptochlorisbilobata_NC_025548.1	ChlN
Encephalartoslehmannii_NC_027514.1	ChlN
Entransiafimbriata_NC_030313.1	ChlN
Ephedraequisetina_NC_011954.1	ChlN
Ephedrafoeminea_NC_029347.1	ChlN
Equisetumarvense_NC_014699.1	ChlN
Equisetumhyemale_NC_020146.1	ChlN
Ceratozamiahildae_NC_026037.1	ChlN
Chaetosphaeridiumglobosum_NC_004115.1	ChlN
Chamaecyparisformosensis_NC_034943.1	ChlN
Chamaecyparishodginsii_NC_036996.1	ChlN
Characiochlorisacuminata_NC_028584.1	ChlN
Charavulgaris_NC_008097.1	ChlN
Myriopterislindheimeri_NC_014592.1	ChlN
Chlamydomonasreinhardtii_NC_005353.1	ChlN
Edaphochlorellamirabilis_NC_025528.1	ChlN
Chlorellasorokiniana_NC_023835.1	ChlN
Chlorellavulgaris_NC_001865.1	ChlN
Chlorokybusatmophyticus_NC_008822.1	ChlN
Chlorotetraedronincus_NC_029673.1	ChlN
Choricystisparasitica_NC_025539.1	ChlN
Christellaappendiculata_NC_035842.1	ChlN
Chromochloriszofingiensis_NC_029672.1	ChlN
Closteriumbaillyanum_NC_030314.1	ChlN
Codiumdecorticatum_NC_032043.1	ChlN
Coleochaetescutata_NC_030358.1	ChlN
Cosmariumbotrytis_NC_030357.1	ChlN
Costariacostata_NC_028502.1	ChlN
Cryptomeriajaponica_NC_010548.1	ChlN
Cunninghamialanceolata_NC_021437.1	ChlN
Cupressuschengiana_NC_034788.1	ChlN
Cupressusgigantea_NC_028155.1	ChlN
Cupressusjiangeensis_NC_036939.1	ChlN
Cycaspanzhihuaensis_NC_031413.1	ChlN
Cycasrevoluta_NC_020319.1	ChlN
Cycastaitungensis_NC_009618.1	ChlN
Cylindrocystisbrebissonii_NC_030359.1	ChlN
Cyrtomiumdevexiscapulae_NC_028542.1	ChlN
Cyrtomiumfalcatum_NC_028705.1	ChlN
Cystopterischinensis_NC_035843.1	ChlN
Dacrycarpusimbricatus_NC_034942.1	ChlN
Anthocerosformosae_AB086179.1	ChlN
Ampelopterisprolifera_KY427329.1	ChlN
Dioonspinulosum_NC_027512.1	ChlN
Chlorodesmisfastigiata_NC_037364.1	ChlN
Caulerpamanorensis_NC_037367.1	ChlN
Cyrtomiumfortunei_NC_037510.1	ChlN
Cibotiumbarometz_NC_037893.1	ChlN
Micractiniumconductrix_CM009644.1	ChlN
Juniperusmicrosperma_NC_037430.1	ChlN
Lacunastrumgracillimum_NC_037918.1	ChlN
Pediastrumangulosum_NC_037919.1	ChlN
Pseudopediastrumboryanum_NC_037920.1	ChlN
Stauridiumtetras_NC_037923.1	ChlN
Rhipiliapenicilloides_NC_037365.1	ChlN
Pseudolarixamabilis_NC_030631.1	ChlN
Rhipiliapenicilloides_NC_037365.1	ChlN
PseudochloriswilhelmiiI_NC_025547.1	ChlN
CathayaargyrophyllaI_NC_014589.1	ChlN
CaulerpacliftoniiI_NC_031368.1	ChlN
CaulerparacemosaI_NC_032042.1	ChlN
CedrusdeodaraI_NC_014575.1	ChlN
Carteriacerasiformis_NC_028585.1	ChlN
Isoetesflaccida_NC_014675.1_psaM
Keteleeriadavidiana_NC_011930.1_psaM
Lepidozamiaperoffskyana_NC_027513.1_psaM
Ginkgobiloba_NC_016986.1_psaM
Glyptostrobuspensilis_NC_031354.1_psaM
Mesostigmaviride_NC_002186.1_psaM
Mesotaeniumendlicherianum_NC_024169.1_psaM
Nageianagi_NC_023120.1_psaM
Netriumdigitus_NC_030356.1_psaM
Macrozamiamountperriensis_NC_027511.1_psaM
Mankyuachejuensis_NC_017006.1_psaM
Marchantiapaleacea_NC_001319.1_psaM
Pelliaendiviifolia_NC_019628.1_psaM
Physcomitrellapatens_NC_005087.1_psaM
Piceaabies_NC_021456.1_psaM
Piceaasperata_NC_032367.1_psaM
Piceacrassifolia_NC_032366.1_psaM
Piceaglauca_NC_KT634228.1_psaM
Piceajezoensis_NC_029374.1_psaM
Piceamorrisonicola_NC_016069.1_psaM
Piceasitchensis_NC_011152.3_psaM_FRGMT
Piceasitchensis_NC_011152.3_psaM
Pinusarmandii_NC_029847.1_psaM
Pinusbungeana_NC_028421.1_psaM_FRGMT
Pinusbungeana_NC_028421.1_psaM
Pinuscontorta_NC_011153.4_psaM
Pinuscontorta_NC_011153.4_psaM_FRGMT
Pinusgerardiana_NC_011154.4_psaM_FRGMT
Pinusgerardiana_NC_011154.4_psaM
Pinuskoraiensis_NC_004677.2_psaM
Pinuskrempfii_NC_011155.4_psaM
Pinuskrempfii_NC_011155.4_psaM_FRGMT
Pinuslambertiana_NC_011156.4_psaM
Pinuslongaeva_NC_011157.3_psaM
Pinusmassoniana_NC_021439.1_psaM_FRGMT
Pinusmassoniana_NC_021439.1_psaM
Pinusmonophylla_NC_011158.4_psaM
Pinusnelsonii_NC_011159.4_psaM
Pinussibirica_NC_028552.2_psaM
Pinussylvestris_NC_035069.1_psaM
Pinustabuliformis_NC_028531.1_psaM
Pinustabuliformis_NC_028531.1_psaM_FRGMT
Pinustaeda_NC_021440.1_psaM
Pinustaiwanensis_NC_027415.1_psaM
Pinusthunbergii_NC_001631.1_psaM
Podocarpuslambertii_NC_023805.1_psaM
Podocarpustotara_NC_020361.1_psaM
Porphyrayezoensis_NC_007932.1_psaM
Nyholmiellaobtusifolia_NC_026979.1_psaM
Ophioglossumcalifornicum_NC_020147.1_psaM
Orthotrichumrogeri_NC_026212.1_psaM
Huperzialucidula_NC_006861.1_psaM
Huperziaserrata_NC_033874.1_psaM
Zamiafurfuracea_NC_026040.1_psaM
Zygnemacircumcarinatum_NC_008117.1_psaM
Syntrichiaruralis_NC_012052.1_psaM
Takakialepidozioides_NC_028738.1_psaM
Taxodiumdistichum_NC_034941.1_psaM
Tetraphispellucida_NC_024291.1_psaM
Ptilidiumpulcherrimum_NC_015402.1_psaM
Pyropiahaitanensis_NC_021189.1_psaM
Retrophyllumpiresii_NC_024827.1_psaM
Sanioniauncinata_NC_025668.1_psaM
Sphagnumpalustre_NC_030198.1_psaM
Spirogyramaxima_NC_030355.1_psaM
Staurastrumpunctulatum_NC_008116.1_psaM
Aneuramirabilis_NC_010359.1_psaM
Aneurapinguis_NC_035617.1_psaM
Angiopterisevecta_NC_008829.1_psaM
Anthocerosformosae_NC_004543.1_psaM
Cephalotaxusoliveri_NC_021110.1_psaM
Cephalotaxussinensis_NC_037245.1_psaM
Cephalotaxuswilsoniana_NC_016063.1_psaM
Boweniaserrulata_NC_026036.1_psaM
Dioonspinulosum_NC_LC049070.1_psaM
Diplopterygiumglaucum_NC_024158.1_psaM
Encephalartoslehmannii_NC_027514.1_psaM
Ephedraequisetina_NC_011954.1_psaM
Ephedrafoeminea_NC_029347.1_psaM
Ceratozamiahildae_NC_026037.1_psaM
Charavulgaris_NC_008097.1_psaM
Closteriumbaillyanum_NC_030314.1_psaM
Coleochaetescutata_NC_030358.1_psaM
Cosmariumbotrytis_NC_030357.1_psaM
Cryptomeriajaponica_NC_010548.1_psaM
Cycaspanzhihuaensis_NC_031413.1_psaM
Cycasrevoluta_NC_020319.1_psaM
Cycastaitungensis_NC_009618.1_psaM
Cylindrocystisbrebissonii_NC_030359.1_psaM
Dacrycarpusimbricatus_NC_034942.1_psaM
Anthocerosformosae_psaM_AB086179.1
Pelliaendiviifolia_psaM_JX827163.1
Dioonspinulosum_psaM_NC_027512.1
Cathayaargyrophylla_psaMI_NC_014589.1
Ettliapseudoalveolaris_NC_025532.1_chlB
Isoetesflaccida_NC_014675.1_chlB
Jenufaminuta_NC_028582.1_chlB
Jenufaperforata_NC_028581.1_chlB
Juniperusbermudiana_NC_024021.1_chlB
Juniperuscedrus_NC_028190.1_chlB
Juniperuscommunis_NC_035068.1_chlB
Juniperusmonosperma_NC_024022.1_chlB
Juniperusscopulorum_NC_024023.1_chlB
Juniperusvirginiana_NC_024024.1_chlB
Keteleeriadavidiana_NC_011930.1_chlB
Kirchneriellaaperta_NC_029676.1_chlB
Klebsormidiumflaccidum_NC_024167.1_chlB
Klebsormidiumnitens_NC_DF238762.1_chlB
Koliellacorcontica_NC_025536.1_chlB
Koliellalongiseta_NC_025531.1_chlB
Lambiaantarctica_NC_032284.1_chlB
Larixdecidua_NC_016058.1_chlB
Larixsibirica_NC_036811.1_chlB
Lepidozamiaperoffskyana_NC_027513.1_chlB
Lepisorusclathratus_NC_035739.1_chlB
Pleurastrumterricola_NC_009681.1_chlB
Floydiellaterrestris_NC_014346.1_chlB
Fucusvesiculosus_NC_016735.1_chlB
Fusochlorisperforata_NC_025543.1_chlB
Geminellaminor_NC_025544.1_chlB
Ginkgobiloba_NC_016986.1_chlB
Gloeotilopsissterilis_NC_025538.1_chlB
Glyptostrobuspensilis_NC_031354.1_chlB
Goniumpectorale_NC_020438.1_chlB
Mesostigmaviride_NC_002186.1_chlB
Mesotaeniumendlicherianum_NC_024169.1_chlB
Metasequoiaglyptostroboides_NC_027423.1_chlB
Microthamnionkuetzingianum_NC_025537.1_chlB
Monoraphidiumneglectum_NW_014013626.1_chlB
Mychonasteshomosphaera_NC_029671.1_chlB
Mychonastesjurisii_NC_028579.1_chlB
Myrmeciaisraeliensis_NC_025525.1_chlB
Nageianagi_NC_023120.1_chlB
Nannochloropsisgaditana_NC_020014.1_chlB
Nannochloropsisgranulata_NC_022259.1_chlB
Nannochloropsislimnetica_NC_022262.1_chlB
Nannochloropsisoceanica_NC_022263.1_chlB
Nannochloropsisoculata_NC_022260.1_chlB
Nannochloropsissalina_NC_022261.1_chlB
Neocystisbrevis_NC_025535.1_chlB
Neodangemanniamicrocystis_NC_034713.1_chlB
Nephroselmisastigmatica_NC_024829.1_chlB
Nephroselmisolivacea_NC_000927.1_chlB
Netriumdigitus_NC_030356.1_chlB
Lobosphaeraincisa_NC_025533.1_chlB
Lygodiumjaponicum_NC_022136.1_chlB
Macrothelypteristorresiana_NC_035858.1_chlB
Macrozamiamountperriensis_NC_027511.1_chlB
Mankyuachejuensis_NC_017006.1_chlB
Marchantiapaleacea_NC_001319.1_chlB
Marsileacrenata_NC_022137.1_chlB
Marvaniageminata_NC_025549.1_chlB
Matteucciastruthiopteris_NC_035859.1_chlB
Parachlorellakessleri_NC_012978.1_chlB
Paradoxiamultiseta_NC_025540.1_chlB
Pectinodesmuspectinatus_NC_036668.1_chlB
Pediastrumduplex_NC_034654.1_chlB
Apopelliaendiviifolia_NC_019628.1_chlB
Phacotuslenticularis_NC_028587.1_chlB
Physcomitrellapatens_NC_005087.1_chlB
Piceaabies_NC_021456.1_chlB
Piceaasperata_NC_032367.1_chlB
Piceacrassifolia_NC_032366.1_chlB
Piceaglauca_NC_KT634228.1_chlB
Piceajezoensis_NC_029374.1_chlB
Piceamorrisonicola_NC_016069.1_chlB
Piceasitchensis_NC_011152.3_chlB
Pinusarmandii_NC_029847.1_chlB
Pinusbungeana_NC_028421.1_chlB
Pinuscontorta_NC_011153.4_chlB
Pinusgerardiana_NC_011154.4_chlB
Pinuskoraiensis_NC_004677.2_chlB
Pinuskrempfii_NC_011155.4_chlB
Pinuslambertiana_NC_011156.4_chlB
Pinuslongaeva_NC_011157.3_chlB
Pinusmassoniana_NC_021439.1_chlB
Pinusmonophylla_NC_011158.4_chlB
Pinusnelsonii_NC_011159.4_chlB
Pinussibirica_NC_028552.2_chlB
Pinussylvestris_NC_035069.1_chlB
Pinustabuliformis_NC_028531.1_chlB
Pinustaeda_NC_021440.1_chlB
Pinustaiwanensis_NC_027415.1_chlB
Pinusthunbergii_NC_001631.1_chlB
Planctonemalauterbornii_NC_025541.1_chlB
Pleurocladialacustris_NC_032045.1_chlB
Podocarpuslambertii_NC_023805.1_chlB
Podocarpustotara_NC_020361.1_chlB
Porphyrapurpurea_NC_000925.1_chlB
Porphyraumbilicalis_NC_035573.1_chlB
Pyropiayezoensis_NC_007932.1_chlB
Prasinodermacoloniale_NC_024817.1_chlB
Nyholmiellaobtusifolia_NC_026979.1_chlB
Oedocladiumcarolinianum_NC_031510.1_chlB
Oedogoniumcardiacum_NC_011031.1_chlB
Oltmannsiellopsisviridis_NC_008099.1_chlB
Onocleasensibilis_NC_035860.1_chlB
Oogamochlamysgigantea_NC_028580.1_chlB
Ophioglossumcalifornicum_NC_020147.1_chlB
Orthotrichumrogeri_NC_026212.1_chlB
Osmundastrumcinnamomeum_NC_024157.1_chlB
Pseudochlorellasigniensis_NC_025529.1_chlB
Homalosoruspycnocarpos_NC_035855.1_chlB
Huperzialucidula_NC_006861.1_chlB
Huperziaserrata_NC_033874.1_chlB
Hydrodictyonreticulatum_NC_034655.1_chlB
Hymenaspleniumunilaterale_NC_035856.1_chlB
Hypodematiumcrenatum_NC_035857.1_chlB
Ignatiustetrasporus_NC_034712.1_chlB
Interfilumterricola_NC_025542.1_chlB
Tsugachinensis_NC_030630.1_chlB
Tydemaniaexpeditionis_NC_026796.1_chlB
Undariapinnatifida_NC_028503.1_chlB
Vaucherialitorea_NC_011600.1_chlB
Watanabeareniformis_NC_025526.1_chlB
Welwitschiamirabilis_NC_010654.1_chlB
Wollemianobilis_NC_027235.1_chlB
Woodsiamacrochlaena_NC_035864.1_chlB
Woodsiapolystichoides_NC_035865.1_chlB
Woodwardiaunigemmata_NC_028543.1_chlB
Xylochlorisirregularis_NC_025534.1_chlB
Zamiafurfuracea_NC_026040.1_chlB
Zygnemacircumcarinatum_NC_008117.1_chlB
Symbiochlorishandae_NC_025524.1_chlB
Syntrichiaruralis_NC_012052.1_chlB
Taiwaniacryptomerioides_NC_016065.1_chlB
Taiwaniaflousiana_NC_021441.1_chlB
Takakialepidozioides_NC_028738.1_chlB
Taxodiumdistichum_NC_034941.1_chlB
Taxusbaccata_NC_035066.1_chlB
Taxusmairei_NC_020321.1_chlB
Tetradesmusobliquus_NC_CM007919.1_chlB
Tetraphispellucida_NC_024291.1_chlB
Pseudophegopterisaurita_NC_035861.1_chlB
Torreyafargesii_NC_029398.1_chlB
Torreyagrandis_NC_034806.1_chlB
Toxariumundulatum_NC_031425.1_chlB
Treubariatriappendiculata_NC_028578.1_chlB
Triparmalaevis_NC_027746.1_chlB
Pseudocharaciumamericanum_NC_034711.1_chlB
Pseudochloriswilhelmii_NC_025547.1_chlB
Pseudomuriellaschumacherensis_NC_029669.1_chlB
Pseudotsugasinensis_NC_016064.1_chlB
Pteridiumaquilinum_NC_014348.1_chlB
Ptilidiumpulcherrimum_NC_015402.1_chlB
Pyramimonasparkeae_NC_FJ493499.1_chlB
Pyropiahaitanensis_NC_021189.1_chlB
Retrophyllumpiresii_NC_024827.1_chlB
Rhachidosorusconsimilis_NC_035862.1_chlB
Royaanglica_NC_024168.1_chlB
Royaobtusa_NC_030315.1_chlB
Saccharinajaponica_NC_018523.1_chlB
Sanioniauncinata_NC_025668.1_chlB
Sargassumhorneri_NC_029856.1_chlB
Schizaeaelegans_NC_035807.1_chlB
Schizaeapectinata_NC_035808.1_chlB
Schizomerisleibleinii_NC_015645.1_chlB
Sciadopitysverticillata_NC_029734.1_chlB
Sequoiasempervirens_NC_030372.1_chlB
Sheathiaarcuata_NC_035231.1_chlB
Sphagnumpalustre_NC_030198.1_chlB
Spirogyramaxima_NC_030355.1_chlB
Stangeriaeriopus_NC_026041.1_chlB
Staurastrumpunctulatum_NC_008116.1_chlB
Stegnogrammasagittifolia_NC_035863.1_chlB
Stichococcusbacillaris_NC_025527.1_chlB
Stigeocloniumhelveticum_NC_008372.1_chlB
Alsophilaspinulosa_NC_012818.1_chlB
Amentotaxusargotaenia_NC_027581.1_chlB
Amentotaxusformosana_NC_024945.1_chlB
Ampelopterisprolifera_NC_035835.1_chlB
Aneuramirabilis_NC_010359.1_chlB
Aneurapinguis_NC_035617.1_chlB
Angiopterisevecta_NC_008829.1_chlB
Ankyrajudayi_NC_029735.1_chlB
Anthocerosformosae_NC_004543.1_chlB
Bryopsishypnoides_NC_013359.1_chlB
Bryopsisplumosa_NC_026795.1_chlB
Calliarthrontuberculosum_NC_021075.1_chlB
Callitrisrhomboidea_NC_034940.1_chlB
Calocedrusformosana_NC_023121.1_chlB
Cephalotaxusoliveri_NC_021110.1_chlB
Cephalotaxussinensis_NC_037245.1_chlB
Cephalotaxuswilsoniana_NC_016063.1_chlB
Aspleniumpekinense_NC_035837.1_chlB
Aspleniumprolongatum_NC_035838.1_chlB
Athyriumanisopterum_NC_035738.1_chlB
Athyriumopacum_NC_035841.1_chlB
Athyriumsheareri_NC_035836.1_chlB
Athyriumsinense_NC_035839.1_chlB
Aureoumbralagunensis_NC_012903.1_chlB
Austroblechnummelanocaulon_NC_035840.1_chlB
Auxenochlorellaprotothecoides_NC_023775.1_chlB
Botryococcusbraunii_NC_025545.1_chlB
Boweniaserrulata_NC_026036.1_chlB
Bracteacoccusaerius_NC_029675.1_chlB
Bracteacoccusgiganteus_NC_028586.1_chlB
Bracteacoccusminor_NC_029674.1_chlB
Abieskoreana_NC_026892.1_chlB
Abiessibirica_NC_035067.1_chlB
Adiantumcapillus-veneris_NC_004766.1_chlB
Adiantumshastense_NC_037478.1_chlB
Agathisdammara_NC_023119.1_chlB
Deparialancea_NC_035844.1_chlB
Depariapycnosora_NC_035845.1_chlB
Depariaviridifrons_NC_035846.1_chlB
Diclosteracuatus_NC_025546.1_chlB
Dictyopterisdivaricata_NC_036804.1_chlB
Dioonspinulosum_NC_LC049070.1_chlB
Diplaziopsiscavaleriana_NC_035847.1_chlB
Diplaziopsisjavanica_NC_035848.1_chlB
Diplaziumbellum_NC_035849.1_chlB
Diplaziumdilatatum_NC_035850.1_chlB
Diplaziumdushanense_NC_035851.1_chlB
Diplaziumstriatum_NC_035852.1_chlB
Diplaziumunilobum_NC_035853.1_chlB
Diplopterygiumglaucum_NC_024158.1_chlB
Dryopterisdecipiens_NC_035854.1_chlB
Dunaliellasalina_NC_016732.1_chlB
Ectocarpussiliculosus_NC_013498.1_chlB
Elliptochlorisbilobata_NC_025548.1_chlB
Encephalartoslehmannii_NC_027514.1_chlB
Entransiafimbriata_NC_030313.1_chlB
Ephedraequisetina_NC_011954.1_chlB
Ephedrafoeminea_NC_029347.1_chlB
Equisetumarvense_NC_014699.1_chlB
Equisetumhyemale_NC_020146.1_chlB
Ceratozamiahildae_NC_026037.1_chlB
Chaetosphaeridiumglobosum_NC_004115.1_chlB
Chamaecyparisformosensis_NC_034943.1_chlB
Chamaecyparishodginsii_NC_036996.1_chlB
Characiochlorisacuminata_NC_028584.1_chlB
Charavulgaris_NC_008097.1_chlB
Myriopterislindheimeri_NC_014592.1_chlB
Chlamydomonasreinhardtii_NC_005353.1_chlB
Edaphochlorellamirabilis_NC_025528.1_chlB
Chlorellasorokiniana_NC_023835.1_chlB
Chlorellavulgaris_NC_001865.1_chlB
Chlorokybusatmophyticus_NC_008822.1_chlB
Chlorotetraedronincus_NC_029673.1_chlB
Choricystisparasitica_NC_025539.1_chlB
Christellaappendiculata_NC_035842.1_chlB
Chromochloriszofingiensis_NC_029672.1_chlB
Closteriumbaillyanum_NC_030314.1_chlB
Codiumdecorticatum_NC_032043.1_chlB
Coleochaetescutata_NC_030358.1_chlB
Cosmariumbotrytis_NC_030357.1_chlB
Costariacostata_NC_028502.1_chlB
Cryptomeriajaponica_NC_010548.1_chlB
Cunninghamialanceolata_NC_021437.1_chlB
Cupressuschengiana_NC_034788.1_chlB
Cupressusgigantea_NC_028155.1_chlB
Cupressusjiangeensis_NC_036939.1_chlB
Cycaspanzhihuaensis_NC_031413.1_chlB
Cycasrevoluta_NC_020319.1_chlB
Cycastaitungensis_NC_009618.1_chlB
Cylindrocystisbrebissonii_NC_030359.1_chlB
Cyrtomiumdevexiscapulae_NC_028542.1_chlB
Cyrtomiumfalcatum_NC_028705.1_chlB
Cystopterischinensis_NC_035843.1_chlB
Dacrycarpusimbricatus_NC_034942.1_chlB
Apopelliaendiviifolia_chlB_JX827163.1
Ampelopterisprolifera_chlB_KY427329.1
Dioonspinulosum_chlB_NC_027512.1
Chlorodesmisfastigiata_chlB_NC_037364.1
Caulerpamanorensis_chlB_NC_037367.1
Cyrtomiumfortunei_chlB_NC_037510.1
Cibotiumbarometz_chlB_NC_037893.1
Micractiniumconductrix_chlB_CM009644.1
Juniperusmicrosperma_chlB_NC_037430.1
Lacunastrumgracillimum_chlB_NC_037918.1
Pediastrumangulosum_chlB_NC_037919.1
Pseudopediastrumboryanum_chlB_NC_037920.1
Stauridiumtetras_chlB_NC_037923.1
Rhipiliapenicilloides_chlB_NC_037365.1
Pseudolarixamabilis_chlB_NC_030631.1
Pseudochloriswilhelmii_chlBI_NC_025547.1
Cathayaargyrophylla_chlBI_NC_014589.1
Caulerpacliftonii_chlBI_NC_031368.1
Caulerparacemosa_chlBI_NC_032042.1
Cedrusdeodara_chlBI_NC_014575.1
Carteriacerasiformis_chlBI_NC_028585.1
Ettliapseudoalveolaris_NC_025532.1_chlL
Isoetesflaccida_NC_014675.1_chlL
Jenufaminuta_NC_028582.1_chlL
Jenufaperforata_NC_028581.1_chlL
Juniperusbermudiana_NC_024021.1_chlL
Juniperuscedrus_NC_028190.1_chlL
Juniperuscommunis_NC_035068.1_chlL
Juniperusmonosperma_NC_024022.1_chlL
Juniperusscopulorum_NC_024023.1_chlL
Juniperusvirginiana_NC_024024.1_chlL
Keteleeriadavidiana_NC_011930.1_chlL
Kirchneriellaaperta_NC_029676.1_chlL
Klebsormidiumflaccidum_NC_024167.1_chlL
Klebsormidiumnitens_NC_DF238762.1_chlL
Koliellacorcontica_NC_025536.1_chlL
Koliellalongiseta_NC_025531.1_chlL
Lambiaantarctica_NC_032284.1_chlL
Larixdecidua_NC_016058.1_chlL
Larixsibirica_NC_036811.1_chlL
Lepidozamiaperoffskyana_NC_027513.1_chlL
Lepisorusclathratus_NC_035739.1_chlL
Leptosiraterrestris_NC_009681.1_chlL
Floydiellaterrestris_NC_014346.1_chlL
Fucusvesiculosus_NC_016735.1_chlL
Fusochlorisperforata_NC_025543.1_chlL
Geminellaminor_NC_025544.1_chlL
Ginkgobiloba_NC_016986.1_chlL
Gloeotilopsissterilis_NC_025538.1_chlL
Glyptostrobuspensilis_NC_031354.1_chlL
Gnetummontanum_NC_021438.1_chlL
Gnetumparvifolium_NC_011942.1_chlL
Gnetumula_NC_028734.1_chlL
Goniumpectorale_NC_020438.1_chlL
Mesostigmaviride_NC_002186.1_chlL
Mesotaeniumendlicherianum_NC_024169.1_chlL
Metasequoiaglyptostroboides_NC_027423.1_chlL
Microthamnionkuetzingianum_NC_025537.1_chlL
Monoraphidiumneglectum_NW_014013626.1_chlL
Mychonasteshomosphaera_NC_029671.1_chlL
Mychonastesjurisii_NC_028579.1_chlL
Myrmeciaisraelensis_NC_025525.1_chlL
Nageianagi_NC_023120.1_chlL
Nannochloropsisgaditana_NC_020014.1_chlL
Nannochloropsisgranulata_NC_022259.1_chlL
Nannochloropsislimnetica_NC_022262.1_chlL
Nannochloropsisoceanica_NC_022263.1_chlL
Nannochloropsisoculata_NC_022260.1_chlL
Nannochloropsissalina_NC_022261.1_chlL
Neocystisbrevis_NC_025535.1_chlL
Neodangemanniamicrocystis_NC_034713.1_chlL
Nephroselmisastigmatica_NC_024829.1_chlL
Nephroselmisolivacea_NC_000927.1_chlL
Netriumdigitus_NC_030356.1_chlL
Lobosphaeraincisa_NC_025533.1_chlL
Lygodiumjaponicum_NC_022136.1_chlL
Macrothelypteristorresiana_NC_035858.1_chlL
Macrozamiamountperriensis_NC_027511.1_chlL
Mankyuachejuensis_NC_017006.1_chlL
Marchantiapaleacea_NC_001319.1_chlL
Marsileacrenata_NC_022137.1_chlL
Marvaniageminata_NC_025549.1_chlL
Matteucciastruthiopteris_NC_035859.1_chlL
Parachlorellakessleri_NC_012978.1_chlL
Paradoxiamultiseta_NC_025540.1_chlL
Pectinodesmuspectinatus_NC_036668.1_chlL
Pediastrumduplex_NC_034654.1_chlL
Pelliaendiviifolia_NC_019628.1_chlL
Phacotuslenticularis_NC_028587.1_chlL
Physcomitrellapatens_NC_005087.1_chlL
Piceaabies_NC_021456.1_chlL
Piceaasperata_NC_032367.1_chlL
Piceacrassifolia_NC_032366.1_chlL
Piceaglauca_NC_KT634228.1_chlL
Piceajezoensis_NC_029374.1_chlL
Piceamorrisonicola_NC_016069.1_chlL
Piceasitchensis_NC_011152.3_chlL
Pinusarmandii_NC_029847.1_chlL
Pinusbungeana_NC_028421.1_chlL
Pinuscontorta_NC_011153.4_chlL
Pinusgerardiana_NC_011154.4_chlL
Pinuskoraiensis_NC_004677.2_chlL
Pinuskrempfii_NC_011155.4_chlL
Pinuslambertiana_NC_011156.4_chlL
Pinuslongaeva_NC_011157.3_chlL
Pinusmassoniana_NC_021439.1_chlL
Pinusmonophylla_NC_011158.4_chlL
Pinusnelsonii_NC_011159.4_chlL
Pinussibirica_NC_028552.2_chlL
Pinussylvestris_NC_035069.1_chlL
Pinustabuliformis_NC_028531.1_chlL
Pinustaeda_NC_021440.1_chlL
Pinustaiwanensis_NC_027415.1_chlL
Pinusthunbergii_NC_001631.1_chlL
Planctonemalauterbornii_NC_025541.1_chlL
Pleurocladialacustris_NC_032045.1_chlL
Podocarpuslambertii_NC_023805.1_chlL
Podocarpustotara_NC_020361.1_chlL
Porphyrapurpurea_NC_000925.1_chlL
Porphyraumbilicalis_NC_035573.1_chlL
Porphyrayezoensis_NC_007932.1_chlL
Prasinodermacoloniale_NC_024817.1_chlL
Nyholmiellaobtusifolia_NC_026979.1_chlL
Oedocladiumcarolinianum_NC_031510.1_chlL
Oedogoniumcardiacum_NC_011031.1_chlL
Oltmannsiellopsisviridis_NC_008099.1_chlL
Onocleasensibilis_NC_035860.1_chlL
Oogamochlamysgigantea_NC_028580.1_chlL
Ophioglossumcalifornicum_NC_020147.1_chlL
Orthotrichumrogeri_NC_026212.1_chlL
Osmundastrumcinnamomeum_NC_024157.1_chlL
Pabiasigniensis_NC_025529.1_chlL
Homalosoruspycnocarpos_NC_035855.1_chlL
Huperzialucidula_NC_006861.1_chlL
Huperziaserrata_NC_033874.1_chlL
Hydrodictyonreticulatum_NC_034655.1_chlL
Hymenaspleniumunilaterale_NC_035856.1_chlL
Hypodematiumcrenatum_NC_035857.1_chlL
Ignatiustetrasporus_NC_034712.1_chlL
Interfilumterricola_NC_025542.1_chlL
Tsugachinensis_NC_030630.1_chlL
Tydemaniaexpeditionis_NC_026796.1_chlL
Undariapinnatifida_NC_028503.1_chlL
Vaucherialitorea_NC_011600.1_chlL
Watanabeareniformis_NC_025526.1_chlL
Wollemianobilis_NC_027235.1_chlL
Woodsiamacrochlaena_NC_035864.1_chlL
Woodsiapolystichoides_NC_035865.1_chlL
Woodwardiaunigemmata_NC_028543.1_chlL
Xylochlorisirregularis_NC_025534.1_chlL
Zamiafurfuracea_NC_026040.1_chlL
Zygnemacircumcarinatum_NC_008117.1_chlL
Symbiochlorishandae_NC_025524.1_chlL
Syntrichiaruralis_NC_012052.1_chlL
Taiwaniacryptomerioides_NC_016065.1_chlL
Taiwaniaflousiana_NC_021441.1_chlL
Takakialepidozioides_NC_028738.1_chlL
Taxodiumdistichum_NC_034941.1_chlL
Taxusbaccata_NC_035066.1_chlL
Taxusmairei_NC_020321.1_chlL
Tetradesmusobliquus_NC_CM007919.1_chlL
Tetraphispellucida_NC_024291.1_chlL
Thelypterisaurita_NC_035861.1_chlL
Torreyafargesii_NC_029398.1_chlL
Torreyagrandis_NC_034806.1_chlL
Toxariumundulatum_NC_031425.1_chlL
Trebouxiophyceaesp_NC_018569.1_chlL
Treubariatriappendiculata_NC_028578.1_chlL
Triparmalaevis_NC_027746.1_chlL
Pseudocharaciumamericanum_NC_034711.1_chlL
Pseudochloriswilhelmii_NC_025547.1_chlL
Pseudomuriellaschumacherensis_NC_029669.1_chlL
Pseudotsugasinensis_NC_016064.1_chlL
Pteridiumaquilinum_NC_014348.1_chlL
Ptilidiumpulcherrimum_NC_015402.1_chlL
Pycnococcusprovasolii_NC_012097.1_chlL
Pyramimonasparkeae_NC_FJ493499.1_chlL
Pyropiahaitanensis_NC_021189.1_chlL
Retrophyllumpiresii_NC_024827.1_chlL
Rhachidosorusconsimilis_NC_035862.1_chlL
Royaanglica_NC_024168.1_chlL
Royaobtusa_NC_030315.1_chlL
Saccharinajaponica_NC_018523.1_chlL
Sanioniauncinata_NC_025668.1_chlL
Sargassumhorneri_NC_029856.1_chlL
Schizaeaelegans_NC_035807.1_chlL
Schizaeapectinata_NC_035808.1_chlL
Schizomerisleibleinii_NC_015645.1_chlL
Sciadopitysverticillata_NC_029734.1_chlL
Sequoiasempervirens_NC_030372.1_chlL
Sheathiaarcuata_NC_035231.1_chlL
Sphagnumpalustre_NC_030198.1_chlL
Spirogyramaxima_NC_030355.1_chlL
Stangeriaeriopus_NC_026041.1_chlL
Staurastrumpunctulatum_NC_008116.1_chlL
Stegnogrammasagittifolia_NC_035863.1_chlL
Stichococcusbacillaris_NC_025527.1_chlL
Stigeocloniumhelveticum_NC_008372.1_chlL
Alsophilaspinulosa_NC_012818.1_chlL
Alveolatasp.CCMP3155_NC_014345.1_chlL
Amentotaxusargotaenia_NC_027581.1_chlL
Amentotaxusformosana_NC_024945.1_chlL
Ampelopteriselegans_NC_035835.1_chlL
Aneuramirabilis_NC_010359.1_chlL
Aneurapinguis_NC_035617.1_chlL
Angiopterisevecta_NC_008829.1_chlL
Ankyrajudayi_NC_029735.1_chlL
Anthocerosformosae_NC_004543.1_chlL
Bryopsishypnoides_NC_013359.1_chlL
Bryopsisplumosa_NC_026795.1_chlL
Calliarthrontuberculosum_NC_021075.1_chlL
Callitrisrhomboidea_NC_034940.1_chlL
Calocedrusformosana_NC_023121.1_chlL
Cephalotaxusoliveri_NC_021110.1_chlL
Cephalotaxussinensis_NC_037245.1_chlL
Cephalotaxuswilsoniana_NC_016063.1_chlL
Aspleniumpekinense_NC_035837.1_chlL_FRGMT
Aspleniumpekinense_NC_035837.1_chlL
Aspleniumprolongatum_NC_035838.1_chlL
Aspleniumprolongatum_NC_035838.1_chlL_FRGMT
Athyriumanisopterum_NC_035738.1_chlL
Athyriumopacum_NC_035841.1_chlL
Athyriumsheareri_NC_035836.1_chlL
Athyriumsinense_NC_035839.1_chlL
Aureoumbralagunensis_NC_012903.1_chlL
Austroblechnummelanocaulon_NC_035840.1_chlL
Auxenochlorellaprotothecoides_NC_023775.1_chlL
Botryococcusbraunii_NC_025545.1_chlL
Boweniaserrulata_NC_026036.1_chlL
Bracteacoccusaerius_NC_029675.1_chlL
Bracteacoccusgiganteus_NC_028586.1_chlL
Bracteacoccusminor_NC_029674.1_chlL
Abieskoreana_NC_026892.1_chlL
Abiessibirica_NC_035067.1_chlL
Acutodesmusobliquus_NC_008101.1_chlL
Adiantumcapillusveneris_NC_004766.1_chlL
Adiantumshastense_NC_037478.1_chlL
Agathisdammara_NC_023119.1_chlL
Deparialancea_NC_035844.1_chlL
Depariapycnosora_NC_035845.1_chlL
Depariaviridifrons_NC_035846.1_chlL
Derbesiasp._NC_031367.1_chlL
Diclosteracuatus_NC_025546.1_chlL
Dictyopterisdivaricata_NC_036804.1_chlL
Dioonspinulosum_NC_LC049070.1_chlL
Diplaziopsiscavaleriana_NC_035847.1_chlL
Diplaziopsisjavanica_NC_035848.1_chlL
Diplaziumbellum_NC_035849.1_chlL
Diplaziumdilatatum_NC_035850.1_chlL
Diplaziumdushanense_NC_035851.1_chlL
Diplaziumstriatum_NC_035852.1_chlL
Diplaziumunilobum_NC_035853.1_chlL
Diplopterygiumglaucum_NC_024158.1_chlL
Dryopterisdecipiens_NC_035854.1_chlL
Dunaliellasalina_NC_016732.1_chlL
Dunaliellasalina_NC_016732.1_chlL_FRGMT
Ectocarpussiliculosus_NC_013498.1_chlL
Elliptochlorisbilobata_NC_025548.1_chlL
Encephalartoslehmannii_NC_027514.1_chlL
Entransiafimbriata_NC_030313.1_chlL
Ephedraequisetina_NC_011954.1_chlL
Ephedrafoeminea_NC_029347.1_chlL
Equisetumarvense_NC_014699.1_chlL
Equisetumhyemale_NC_020146.1_chlL
Ceratozamiahildae_NC_026037.1_chlL
Chaetosphaeridiumglobosum_NC_004115.1_chlL
Chamaecyparisformosensis_NC_034943.1_chlL
Chamaecyparishodginsii_NC_036996.1_chlL
Characiochlorisacuminata_NC_028584.1_chlL
Charavulgaris_NC_008097.1_chlL
Cheilantheslindheimeri_NC_014592.1_chlL
Chlamydomonasreinhardtii_NC_005353.1_chlL
Chlorellamirabilis_NC_025528.1_chlL
Chlorellasorokiniana_NC_023835.1_chlL
Chlorellavulgaris_NC_001865.1_chlL
Chlorokybusatmophyticus_NC_008822.1_chlL
Chlorotetraedronincus_NC_029673.1_chlL
Choricystisparasitica_NC_025539.1_chlL
Christellaappendiculata_NC_035842.1_chlL
Chromochloriszofingiensis_NC_029672.1_chlL
Closteriumbaillyanum_NC_030314.1_chlL
Codiumdecorticatum_NC_032043.1_chlL
Coleochaetescutata_NC_030358.1_chlL
Cosmariumbotrytis_NC_030357.1_chlL
Costariacostata_NC_028502.1_chlL
Cryptomeriajaponica_NC_010548.1_chlL
Cunninghamialanceolata_NC_021437.1_chlL
Cupressuschengiana_NC_034788.1_chlL
Cupressusgigantea_NC_028155.1_chlL
Cupressusjiangeensis_NC_036939.1_chlL
Cycaspanzhihuaensis_NC_031413.1_chlL
Cycasrevoluta_NC_020319.1_chlL
Cycastaitungensis_NC_009618.1_chlL
Cylindrocystisbrebissonii_NC_030359.1_chlL
Cyrtomiumdevexiscapulae_NC_028542.1_chlL
Cyrtomiumfalcatum_NC_028705.1_chlL
Cystopterischinensis_NC_035843.1_chlL
Dacrycarpusimbricatus_NC_034942.1_chlL
Anthocerosformosae_chlL_AB086179.1
Pelliaendiviifolia_chlL_JX827163.1
Ampelopterisprolifera_chlL_KY427329.1
Dioonspinulosum_chlL_NC_027512.1
Bryopsissp_chlL_NC_037363.1
Chlorodesmisfastigiata_chlL_NC_037364.1
CodiumspchlL_NC_037366.1
Caulerpamanorensis_chlL_NC_037367.1
Cyrtomiumfortunei_chlL_NC_037510.1
Cibotiumbarometz_chlL_NC_037893.1
Micractiniumconductrix_chlL_CM009644.1
Juniperusmicrosperma_chlL_NC_037430.1
Lacunastrumgracillimum_chlL_NC_037918.1
Pediastrumangulosum_chlL_NC_037919.1
Pseudopediastrumboryanum_chlL_NC_037920.1
Pseudopediastrumsp_chlL_NC_037922.1
Stauridiumtetras_chlL_NC_037923.1
Rhipiliapenicilloides_chlL_NC_037365.1
Pseudolarixamabilis_chlL_NC_030631.1
Rhipiliapenicilloides_chlL_NC_037365.1
Pseudochloriswilhelmii_chlLI_NC_025547.1
Cathayaargyrophylla_chlLI_NC_014589.1
Caulerpacliftonii_chlLI_NC_031368.1
Caulerparacemosa_chlLI_NC_032042.1
Cedrusdeodara_chlLI_NC_014575.1
Carteriacerasiformis_chlLI_NC_028585.1
Ettliapseudoalveolaris_NC_025532.1	ChlN
Isoetesflaccida_NC_014675.1	ChlN
Jenufaminuta_NC_028582.1	ChlN
Jenufaperforata_NC_028581.1	ChlN
Juniperusbermudiana_NC_024021.1	ChlN
Juniperuscedrus_NC_028190.1	ChlN
Juniperuscommunis_NC_035068.1	ChlN
Juniperusmonosperma_NC_024022.1	ChlN
Juniperusscopulorum_NC_024023.1	ChlN
Juniperusvirginiana_NC_024024.1	ChlN
Keteleeriadavidiana_NC_011930.1	ChlN
Kirchneriellaaperta_NC_029676.1	ChlN
Klebsormidiumflaccidum_NC_024167.1	ChlN
Klebsormidiumnitens_NC_DF238762.1	ChlN
Koliellacorcontica_NC_025536.1	ChlN
Koliellalongiseta_NC_025531.1	ChlN
Lambiaantarctica_NC_032284.1	ChlN
Larixdecidua_NC_016058.1	ChlN
Larixsibirica_NC_036811.1	ChlN
Lepidozamiaperoffskyana_NC_027513.1	ChlN
Lepisorusclathratus_NC_035739.1	ChlN
Pleurastrumterriola_NC_009681.1	ChlN
Floydiellaterrestris_NC_014346.1	ChlN
Fucusvesiculosus_NC_016735.1	ChlN
Fusochlorisperforata_NC_025543.1	ChlN
Geminellaminor_NC_025544.1	ChlN
Ginkgobiloba_NC_016986.1	ChlN
Gloeotilopsissterilis_NC_025538.1	ChlN
Glyptostrobuspensilis_NC_031354.1	ChlN
Goniumpectorale_NC_020438.1	ChlN
Mesostigmaviride_NC_002186.1	ChlN
Mesotaeniumendlicherianum_NC_024169.1	ChlN
Metasequoiaglyptostroboides_NC_027423.1	ChlN
Microthamnionkuetzingianum_NC_025537.1	ChlN
Monoraphidiumneglectum_NW_014013626.1	ChlN
Mychonasteshomosphaera_NC_029671.1	ChlN
Mychonastesjurisii_NC_028579.1	ChlN
Myrmeciaisraeliensis_NC_025525.1	ChlN
Nageianagi_NC_023120.1	ChlN
Nannochloropsisgaditana_NC_020014.1	ChlN
Nannochloropsisgranulata_NC_022259.1	ChlN
Nannochloropsislimnetica_NC_022262.1	ChlN
Nannochloropsisoceanica_NC_022263.1	ChlN
Nannochloropsisoculata_NC_022260.1	ChlN
Nannochloropsissalina_NC_022261.1	ChlN
Neocystisbrevis_NC_025535.1	ChlN
Neodangemanniamicrocystis_NC_034713.1	ChlN
Nephroselmisastigmatica_NC_024829.1	ChlN
Nephroselmisolivacea_NC_000927.1	ChlN
Netriumdigitus_NC_030356.1	ChlN
Lobosphaeraincisa_NC_025533.1	ChlN
Lygodiumjaponicum_NC_022136.1	ChlN
Macrothelypteristorresiana_NC_035858.1	ChlN
Macrozamiamountperriensis_NC_027511.1	ChlN
Mankyuachejuensis_NC_017006.1	ChlN
Marchantiapaleacea_NC_001319.1	ChlN
Marsileacrenata_NC_022137.1	ChlN
Marvaniageminata_NC_025549.1	ChlN
Matteucciastruthiopteris_NC_035859.1	ChlN
Parachlorellakessleri_NC_012978.1	ChlN
Paradoxiamultiseta_NC_025540.1	ChlN
Pectinodesmuspectinatus_NC_036668.1	ChlN
Pediastrumduplex_NC_034654.1	ChlN
Apopelliaendiviifolia_NC_019628.1	ChlN
Phacotuslenticularis_NC_028587.1	ChlN
Physcomitrellapatens_NC_005087.1	ChlN
Piceaabies_NC_021456.1	ChlN
Piceaasperata_NC_032367.1	ChlN
Piceacrassifolia_NC_032366.1	ChlN
Piceaglauca_NC_KT634228.1	ChlN
Piceajezoensis_NC_029374.1	ChlN
Piceamorrisonicola_NC_016069.1	ChlN
Piceasitchensis_NC_011152.3	ChlN
Pinusarmandii_NC_029847.1	ChlN
Pinusbungeana_NC_028421.1	ChlN
Pinusgerardiana_NC_011154.4	ChlN
Pinuskoraiensis_NC_004677.2	ChlN
Pinuskrempfii_NC_011155.4	ChlN
Pinuslambertiana_NC_011156.4	ChlN
Pinuslongaeva_NC_011157.3	ChlN
Pinusmassoniana_NC_021439.1	ChlN
Pinusnelsonii_NC_011159.4	ChlN
Pinussibirica_NC_028552.2	ChlN
Pinussylvestris_NC_035069.1	ChlN
Pinustabuliformis_NC_028531.1	ChlN
Pinustaeda_NC_021440.1	ChlN
Pinustaiwanensis_NC_027415.1	ChlN
Pinusthunbergii_NC_001631.1	ChlN
Planctonemalauterbornii_NC_025541.1	ChlN
Pleurocladialacustris_NC_032045.1	ChlN
Podocarpuslambertii_NC_023805.1	ChlN
Podocarpustotara_NC_020361.1	ChlN
Porphyrapurpurea_NC_000925.1	ChlN
Porphyraumbilicalis_NC_035573.1	ChlN
Pyropiayezoensis_NC_007932.1	ChlN
Prasinodermacoloniale_NC_024817.1	ChlN
Nyholmiellaobtusifolia_NC_026979.1	ChlN
Oedocladiumcarolinianum_NC_031510.1	ChlN
Oedogoniumcardiacum_NC_011031.1	ChlN
Oltmannsiellopsisviridis_NC_008099.1	ChlN
Onocleasensibilis_NC_035860.1	ChlN
Oogamochlamysgigantea_NC_028580.1	ChlN
Ophioglossumcalifornicum_NC_020147.1	ChlN
Orthotrichumrogeri_NC_026212.1	ChlN
Osmundastrumcinnamomeum_NC_024157.1	ChlN
Pseudochlorellasigniensis_NC_025529.1	ChlN
Homalosoruspycnocarpos_NC_035855.1	ChlN
Huperzialucidula_NC_006861.1	ChlN
Huperziaserrata_NC_033874.1	ChlN
Hydrodictyonreticulatum_NC_034655.1	ChlN
Hymenaspleniumunilaterale_NC_035856.1	ChlN
Hypodematiumcrenatum_NC_035857.1	ChlN
Ignatiustetrasporus_NC_034712.1	ChlN
Interfilumterricola_NC_025542.1	ChlN
Tsugachinensis_NC_030630.1	ChlN
Tydemaniaexpeditionis_NC_026796.1	ChlN
Undariapinnatifida_NC_028503.1	ChlN
Vaucherialitorea_NC_011600.1	ChlN
Watanabeareniformis_NC_025526.1	ChlN
Welwitschiamirabilis_NC_010654.1	ChlN
Wollemianobilis_NC_027235.1	ChlN
Woodsiamacrochlaena_NC_035864.1	ChlN
Woodsiapolystichoides_NC_035865.1	ChlN
Woodwardiaunigemmata_NC_028543.1	ChlN
Xylochlorisirregularis_NC_025534.1	ChlN
Zamiafurfuracea_NC_026040.1	ChlN
Zygnemacircumcarinatum_NC_008117.1	ChlN
Symbiochlorishandae_NC_025524.1	ChlN
Syntrichiaruralis_NC_012052.1	ChlN
Taiwaniacryptomerioides_NC_016065.1	ChlN
Taiwaniaflousiana_NC_021441.1	ChlN
Takakialepidozioides_NC_028738.1	ChlN
Taxodiumdistichum_NC_034941.1	ChlN
Taxusbaccata_NC_035066.1	ChlN
Taxusmairei_NC_020321.1	ChlN
Tetradesmusobliquus_NC_CM007919.1	ChlN
Tetraphispellucida_NC_024291.1	ChlN
Pseudophegopterisaurita_NC_035861.1	ChlN
Torreyafargesii_NC_029398.1	ChlN
Torreyagrandis_NC_034806.1	ChlN
Toxariumundulatum_NC_031425.1	ChlN
Treubariatriappendiculata_NC_028578.1	ChlN
Triparmalaevis_NC_027746.1	ChlN
Pseudocharaciumamericanum_NC_034711.1	ChlN
Pseudochloriswilhelmii_NC_025547.1	ChlN
Pseudomuriellaschumacherensis_NC_029669.1	ChlN
Pseudotsugasinensis_NC_016064.1	ChlN
Pteridiumaquilinum_NC_014348.1	ChlN
Ptilidiumpulcherrimum_NC_015402.1	ChlN
Pycnococcusprovasolii_NC_012097.1	ChlN
Pyramimonasparkeae_NC_FJ493499.1	ChlN
Pyropiahaitanensis_NC_021189.1	ChlN
Retrophyllumpiresii_NC_024827.1	ChlN
Rhachidosorusconsimilis_NC_035862.1	ChlN
Royaanglica_NC_024168.1	ChlN
Royaobtusa_NC_030315.1	ChlN
Saccharinajaponica_NC_018523.1	ChlN
Sanioniauncinata_NC_025668.1	ChlN
Sargassumhorneri_NC_029856.1	ChlN
Schizaeaelegans_NC_035807.1	ChlN
Schizaeapectinata_NC_035808.1	ChlN
Schizomerisleibleinii_NC_015645.1	ChlN
Sciadopitysverticillata_NC_029734.1	ChlN
Sequoiasempervirens_NC_030372.1	ChlN
Sheathiaarcuata_NC_035231.1	ChlN
Sphagnumpalustre_NC_030198.1	ChlN
Spirogyramaxima_NC_030355.1	ChlN
Stangeriaeriopus_NC_026041.1	ChlN
Staurastrumpunctulatum_NC_008116.1	ChlN
Stegnogrammasagittifolia_NC_035863.1	ChlN
Stichococcusbacillaris_NC_025527.1	ChlN
Stigeocloniumhelveticum_NC_008372.1	ChlN
Alsophilaspinulosa_NC_012818.1	ChlN
Amentotaxusargotaenia_NC_027581.1	ChlN
Amentotaxusformosana_NC_024945.1	ChlN
Ampelopterisprolifera_NC_035835.1	ChlN
Aneuramirabilis_NC_010359.1	ChlN
Aneurapinguis_NC_035617.1	ChlN
Angiopterisevecta_NC_008829.1	ChlN
Ankyrajudayi_NC_029735.1	ChlN
Anthocerosformosae_NC_004543.1	ChlN
Bryopsishypnoides_NC_013359.1	ChlN
Bryopsisplumosa_NC_026795.1	ChlN
Calliarthrontuberculosum_NC_021075.1	ChlN
Callitrisrhomboidea_NC_034940.1	ChlN
Calocedrusformosana_NC_023121.1	ChlN
Cephalotaxusoliveri_NC_021110.1	ChlN
Cephalotaxussinensis_NC_037245.1	ChlN
Cephalotaxuswilsoniana_NC_016063.1	ChlN
Aspleniumpekinense_NC_035837.1	ChlN
Aspleniumprolongatum_NC_035838.1	ChlN
Athyriumanisopterum_NC_035738.1	ChlN
Athyriumopacum_NC_035841.1	ChlN
Athyriumsheareri_NC_035836.1	ChlN
Athyriumsinense_NC_035839.1	ChlN
Aureoumbralagunensis_NC_012903.1	ChlN
Austroblechnummelanocaulon_NC_035840.1	ChlN
Auxenochlorellaprotothecoides_NC_023775.1	ChlN
Botryococcusbraunii_NC_025545.1	ChlN
Boweniaserrulata_NC_026036.1	ChlN
Bracteacoccusaerius_NC_029675.1	ChlN
Bracteacoccusgiganteus_NC_028586.1	ChlN
Bracteacoccusminor_NC_029674.1	ChlN
Abieskoreana_NC_026892.1	ChlN
Abiessibirica_NC_035067.1	ChlN
Acutodesmusobliquus_NC_008101.1	ChlN
Adiantumcapillus-veneris_NC_004766.1	ChlN
Adiantumshastense_NC_037478.1	ChlN
Agathisdammara_NC_023119.1	ChlN
Deparialancea_NC_035844.1	ChlN
Depariapycnosora_NC_035845.1	ChlN
Depariaviridifrons_NC_035846.1	ChlN
Diclosteracuatus_NC_025546.1	ChlN
Dictyopterisdivaricata_NC_036804.1	ChlN
Dioonspinulosum_NC_LC049070.1	ChlN
Diplaziopsiscavaleriana_NC_035847.1	ChlN
Diplaziopsisjavanica_NC_035848.1	ChlN
Diplaziumbellum_NC_035849.1	ChlN
Diplaziumdilatatum_NC_035850.1	ChlN
Diplaziumdushanense_NC_035851.1	ChlN
Diplaziumstriatum_NC_035852.1	ChlN
Diplaziumunilobum_NC_035853.1	ChlN
Diplopterygiumglaucum_NC_024158.1	ChlN
Dryopterisdecipiens_NC_035854.1	ChlN
Dunaliellasalina_NC_016732.1	ChlN
Ectocarpussiliculosus_NC_013498.1	ChlN
Elliptochlorisbilobata_NC_025548.1	ChlN
Encephalartoslehmannii_NC_027514.1	ChlN
Entransiafimbriata_NC_030313.1	ChlN
Ephedraequisetina_NC_011954.1	ChlN
Ephedrafoeminea_NC_029347.1	ChlN
Equisetumarvense_NC_014699.1	ChlN
Equisetumhyemale_NC_020146.1	ChlN
Ceratozamiahildae_NC_026037.1	ChlN
Chaetosphaeridiumglobosum_NC_004115.1	ChlN
Chamaecyparisformosensis_NC_034943.1	ChlN
Chamaecyparishodginsii_NC_036996.1	ChlN
Characiochlorisacuminata_NC_028584.1	ChlN
Charavulgaris_NC_008097.1	ChlN
Myriopterislindheimeri_NC_014592.1	ChlN
Chlamydomonasreinhardtii_NC_005353.1	ChlN
Edaphochlorellamirabilis_NC_025528.1	ChlN
Chlorellasorokiniana_NC_023835.1	ChlN
Chlorellavulgaris_NC_001865.1	ChlN
Chlorokybusatmophyticus_NC_008822.1	ChlN
Chlorotetraedronincus_NC_029673.1	ChlN
Choricystisparasitica_NC_025539.1	ChlN
Christellaappendiculata_NC_035842.1	ChlN
Chromochloriszofingiensis_NC_029672.1	ChlN
Closteriumbaillyanum_NC_030314.1	ChlN
Codiumdecorticatum_NC_032043.1	ChlN
Coleochaetescutata_NC_030358.1	ChlN
Cosmariumbotrytis_NC_030357.1	ChlN
Costariacostata_NC_028502.1	ChlN
Cryptomeriajaponica_NC_010548.1	ChlN
Cunninghamialanceolata_NC_021437.1	ChlN
Cupressuschengiana_NC_034788.1	ChlN
Cupressusgigantea_NC_028155.1	ChlN
Cupressusjiangeensis_NC_036939.1	ChlN
Cycaspanzhihuaensis_NC_031413.1	ChlN
Cycasrevoluta_NC_020319.1	ChlN
Cycastaitungensis_NC_009618.1	ChlN
Cylindrocystisbrebissonii_NC_030359.1	ChlN
Cyrtomiumdevexiscapulae_NC_028542.1	ChlN
Cyrtomiumfalcatum_NC_028705.1	ChlN
Cystopterischinensis_NC_035843.1	ChlN
Dacrycarpusimbricatus_NC_034942.1	ChlN
Anthocerosformosae_AB086179.1	ChlN
Ampelopterisprolifera_KY427329.1	ChlN
Dioonspinulosum_NC_027512.1	ChlN
Chlorodesmisfastigiata_NC_037364.1	ChlN
Caulerpamanorensis_NC_037367.1	ChlN
Cyrtomiumfortunei_NC_037510.1	ChlN
Cibotiumbarometz_NC_037893.1	ChlN
Micractiniumconductrix_CM009644.1	ChlN
Juniperusmicrosperma_NC_037430.1	ChlN
Lacunastrumgracillimum_NC_037918.1	ChlN
Pediastrumangulosum_NC_037919.1	ChlN
Pseudopediastrumboryanum_NC_037920.1	ChlN
Stauridiumtetras_NC_037923.1	ChlN
Rhipiliapenicilloides_NC_037365.1	ChlN
Pseudolarixamabilis_NC_030631.1	ChlN
Rhipiliapenicilloides_NC_037365.1	ChlN
PseudochloriswilhelmiiI_NC_025547.1	ChlN
CathayaargyrophyllaI_NC_014589.1	ChlN
CaulerpacliftoniiI_NC_031368.1	ChlN
CaulerparacemosaI_NC_032042.1	ChlN
CedrusdeodaraI_NC_014575.1	ChlN
Carteriacerasiformis_NC_028585.1	ChlN
Isoetesflaccida_NC_014675.1_rpl21
Kuetzingiacanaliculata_NC_035293.1_rpl21
Lepisorusclathratus_NC_035739.1_rpl21
Leptocylindrusdanicus_NC_024084.1_rpl21
Fucusvesiculosus_NC_016735.1_rpl21
Ginkgobiloba_NC_016986.1_rpl21
Gracilariatenuistipitata_NC_006137.1_rpl21
Gracilariopsislemaneiformis_NC_029644.1_rpl21
Gredgariamaugeana_NC_035290.1_rpl21
Membranopteraweeksiae_NC_032396.1_rpl21
Mesotaeniumendlicherianum_NC_024169.1_rpl21
Netriumdigitus_NC_030356.1_rpl21
Lophocladiakuetzingii_NC_035292.1_rpl21
Lygodiumjaponicum_NC_022136.1_rpl21
Macrothelypteristorresiana_NC_035858.1_rpl21
Mankyuachejuensis_NC_017006.1_rpl21
Marchantiapaleacea_NC_001319.1_rpl21
Marsileacrenata_NC_022137.1_rpl21
Matteucciastruthiopteris_NC_035859.1_rpl21
Pelliaendiviifolia_NC_019628.1_rpl21
Physcomitrellapatens_NC_005087.1_rpl21
Polysiphoniaelongata_NC_035274.1_rpl21
Polysiphoniainfestans_NC_035277.1_rpl21
Polysiphoniaschneideri_NC_035296.1_rpl21
Polysiphoniastricta_NC_035275.1_rpl21
Nyholmiellaobtusifolia_NC_026979.1_rpl21
Onocleasensibilis_NC_035860.1_rpl21_FRGMT
Onocleasensibilis_NC_035860.1_rpl21
Ophioglossumcalifornicum_NC_020147.1_rpl21
Orthotrichumrogeri_NC_026212.1_rpl21
Osmundastrumcinnamomeum_NC_024157.1_rpl21
Palmophyllumcrassum_NC_033387.1_rpl21
Homalosoruspycnocarpos_NC_035855.1_rpl21
Huperzialucidula_NC_006861.1_rpl21
Huperziaserrata_NC_033874.1_rpl21
Hymenaspleniumunilaterale_NC_035856.1_rpl21_FRGMT
Hymenaspleniumunilaterale_NC_035856.1_rpl21
Hypodematiumcrenatum_NC_035857.1_rpl21
Vertebrataisogona_NC_035278.1_rpl21
Woodsiamacrochlaena_NC_035864.1_rpl21
Woodsiapolystichoides_NC_035865.1_rpl21
Woodwardiaunigemmata_NC_028543.1_rpl21_FRGMT
Woodwardiaunigemmata_NC_028543.1_rpl21
Zygnemacircumcarinatum_NC_008117.1_rpl21
Synedraacus_NC_016731.1_rpl21
Syntrichiaruralis_NC_012052.1_rpl21
Takakialepidozioides_NC_028738.1_rpl21
Tetraphispellucida_NC_024291.1_rpl21
Thaumatellaadunca_NC_035291.1_rpl21
Thelypterisaurita_NC_035861.1_rpl21
Tolypiocladiaglomerulata_NC_035299.1_rpl21
Toxariumundulatum_NC_031425.1_rpl21
Psilotumnudum_NC_003386.1_rpl21
Pteridiumaquilinum_NC_014348.1_rpl21
Ptilidiumpulcherrimum_NC_015402.1_rpl21
Pyropiahaitanensis_NC_021189.1_rpl21
Rhachidosorusconsimilis_NC_035862.1_rpl21
Rhizosoleniaimbricata_NC_025311.1_rpl21
Rhodomelaconfervoides_NC_035271.1_rpl21
Rhodomonassalina_NC_009573.1_rpl21
Royaanglica_NC_024168.1_rpl21
Royaobtusa_NC_030315.1_rpl21
Saccharinajaponica_NC_018523.1_rpl21
Sanioniauncinata_NC_025668.1_rpl21
Sargassumhorneri_NC_029856.1_rpl21
Schizaeaelegans_NC_035807.1_rpl21
Sheathiaarcuata_NC_035231.1_rpl21
Sonderellalinearis_NC_035289.1_rpl21
Sphagnumpalustre_NC_030198.1_rpl21
Spirogyramaxima_NC_030355.1_rpl21
Staurastrumpunctulatum_NC_008116.1_rpl21
Stegnogrammasagittifolia_NC_035863.1_rpl21
Alsophilaspinulosa_NC_012818.1_rpl21
Ampelopteriselegans_NC_035835.1_rpl21
Aneuramirabilis_NC_010359.1_rpl21
Aneurapinguis_NC_035617.1_rpl21
Angiopterisevecta_NC_008829.1_rpl21
Anthocerosformosae_NC_004543.1_rpl21
Bryothamnionseaforthii_NC_035276.1_rpl21
Bulboplastisapyrenoidosa_NC_034787.1_rpl21
Caloglossaintermedia_NC_035265.1_rpl21
Caloglossamonosticha_NC_035263.1_rpl21
Cerataulinadaemon_NC_025313.1_rpl21
Aspleniumpekinense_NC_035837.1_rpl21
Aspleniumprolongatum_NC_035838.1_rpl21
Athyriumanisopterum_NC_035738.1_rpl21
Athyriumopacum_NC_035841.1_rpl21
Athyriumsheareri_NC_035836.1_rpl21
Athyriumsinense_NC_035839.1_rpl21
Austroblechnummelanocaulon_NC_035840.1_rpl21
Bostrychiamoritziana_NC_035266.1_rpl21
Bostrychiasimpliciuscula_NC_035268.1_rpl21
Bostrychiatenella_NC_035264.1_rpl21
Adiantumcapillusveneris_NC_004766.1_rpl21
Adiantumshastense_NC_037478.1_rpl21
Deparialancea_NC_035844.1_rpl21
Depariapycnosora_NC_035845.1_rpl21
Depariaviridifrons_NC_035846.1_rpl21
Dictyopterisdivaricata_NC_036804.1_rpl21
Diplaziopsiscavaleriana_NC_035847.1_rpl21
Diplaziopsisjavanica_NC_035848.1_rpl21
Diplaziumbellum_NC_035849.1_rpl21
Diplaziumdilatatum_NC_035850.1_rpl21
Diplaziumdushanense_NC_035851.1_rpl21
Diplaziumstriatum_NC_035852.1_rpl21
Diplaziumunilobum_NC_035853.1_rpl21
Diplopterygiumglaucum_NC_024158.1_rpl21
Dryopterisdecipiens_NC_035854.1_rpl21
Emilianiahuxleyi_NC_007288.1_rpl21
Equisetumarvense_NC_014699.1_rpl21
Equisetumhyemale_NC_020146.1_rpl21
Chaetosphaeridiumglobosum_NC_004115.1_rpl21
Charavulgaris_NC_008097.1_rpl21
Cheilantheslindheimeri_NC_014592.1_rpl21
Christellaappendiculata_NC_035842.1_rpl21
Closteriumbaillyanum_NC_030314.1_rpl21
Coleochaetescutata_NC_030358.1_rpl21
Compsopogoncaeruleus_NC_035350.1_rpl21
Cosmariumbotrytis_NC_030357.1_rpl21
Costariacostata_NC_028502.1_rpl21
Cylindrocystisbrebissonii_NC_030359.1_rpl21_FRGMT
Cylindrocystisbrebissonii_NC_030359.1_rpl21
Cylindrothecaclosterium_NC_024082.1_rpl21
Cyrtomiumdevexiscapulae_NC_028542.1_rpl21
Cyrtomiumfalcatum_NC_028705.1_rpl21
Cystopterischinensis_NC_035843.1_rpl21
Anthocerosformosae_rpl21_AB086179.1
Pelliaendiviifolia_rpl21_JX827163.1
Ampelopterisprolifera_rpl21_KY427329.1
Cyrtomiumfortunei_rpl21_NC_037510.1
Cibotiumbarometz_rpl21_NC_037893.1
Actinocyclussubtilis_rpl21_NC_038000.1
Guinardiastriata_rpl21_NC_037998.1
Plagiogrammastaurophorum_rpl21_NC_037995.1
Psammoneisobaidii_rpl21_NC_038004.1
Acanthoceraszachariasii_rpl21_NC_038009.1
Actinocyclussubtilis_rpl21_NC_038000.1
Actinocyclussubtilis_rpl21_NC_038000.1
Acrosoriumciliolatum_rpl21I_NC_035260.1
