# Supplementary material for: Gene Loss and Evolution of the Plastome
Source: Genes (Basel). 2020 Sep 25;11(10):1133. doi: 10.3390/genes11101133 (PMC7650654; doi:10.3390/genes11101133)
Supplement: Supplementary file 1 [file genes-11-01133-s001.zip › Supplementary Materials/Supplementary File S3.xlsx]

## Sheet: Sheet1
Caulerpamanorensis	0.140597	34.6167	NC_037367.1	112	Algae
Chlorodesmisfastigiata	0.088592	30.6608	NC_037364.1	85	Algae
Codiumsp	0.083933	29.1089	NC_037366.1	85	Algae
Coleochaetescutata	0.107236	27.6381	NC_030358.1	82	Algae
Cyanidioschyzonmerolae	0.149987	37.6293	NC_004799.1	207	Algae
Derbesiasp	0.115765	29.6532	NC_031367.1	97	Algae
Digeneasimplex	0.174848	29.7756	NC_035298.1	207	Algae
Gracilariachangii	0.183855	28.1031	NC_038051.1	196	Algae
Gracilariavermiculophylla	0.180254	29.4579	NC_039092.1	204	Algae
Grateloupiafilicina	0.19599	30.671	NC_037841.1	233	Algae
Klebsormidiumnitens	0.181482	42.1496	DF238762.1	116	Algae
Monoraphidiumneglectum	0.135362	32.3754	NW_014013626.1	4	Algae
Myrmeciaisraelensis	0.146596	30.3787	NC_025525.1	78	Algae
Palmophyllumcrassum	0.079397	27.5741	NC_033387.1	86	Algae
Periphykonbeckeri	0.168283	28.4295	NC_035261.1	202	Algae
Platysiphoniadelicata	0.171598	29.0848	NC_035258.1	205	Algae
Polysiphoniabrodiei	0.169795	28.9573	NC_035272.1	211	Algae
Polysiphoniaelongata	0.16829	28.8336	NC_035274.1	206	Algae
Polysiphoniainfestans	0.165237	29.4184	NC_035277.1	207	Algae
Polysiphoniaschneideri	0.163271	28.0515	NC_035296.1	203	Algae
Polysiphoniascopulorum	0.168001	29.1671	NC_035282.1	206	Algae
Polysiphoniasertularioides	0.166	29.6151	NC_035270.1	203	Algae
Polysiphoniastricta	0.169061	28.9552	NC_035275.1	201	Algae
Porphyrapurpurea	0.191028	32.9857	NC_000925.1	209	Algae
Porphyraumbilicalis	0.190173	32.8785	NC_035573.1	207	Algae
Prasinodermacoloniale	0.07775	34.0502	NC_024817.1	76	Algae
Protothecacutis	0.051673	29.6867	NC_037480.1	40	Algae
Pycnococcusprovasolii	0.080211	39.5046	NC_012097.1	68	Algae
Pyropiahaitanensis	0.195597	32.9836	NC_021189.1	211	Algae
Pyropia yezoensis	0.191952	33.1187	NC_007932.1	209	Algae
Rhipiliapenicilloides	0.105774	37.7096	NC_037365.1	91	Algae
Rhodomelaconfervoides	0.175951	29.0285	NC_035271.1	210	Algae
Sargassumhorneri	0.124068	30.6122	NC_029856.1	139	Algae
Schizomerisleibleinii	0.182759	27.2402	NC_015645.1	77	Algae
Sheathiaarcuata	0.187354	29.8835	NC_035231.1	185	Algae
Spirogyramaxima	0.129954	30.0537	NC_030355.1	91	Algae
Spyridiafilamentosa	0.175578	29.3021	NC_035285.1	218	Algae
Staurastrumpunctulatum	0.157089	32.4867	NC_008116.1	103	Algae
Symbiochlorisreticulata	0.289394	35.9427	NC_025524.1	82	Algae
Symphyocladiadendroidea	0.171837	28.3955	NC_035267.1	210	Algae
Taeniomaperpusillum	0.163418	27.609	NC_035295.1	200	Algae
Thaumatellaadunca	0.169659	26.5491	NC_035291.1	203	Algae
Thuretiaquercifolia	0.17451	25.8719	NC_035286.1	212	Algae
Tolypiocladiaglomerulata	0.165623	29.2417	NC_035299.1	206	Algae
Trebouxiophyceaesp	0.149707	57.664	NC_018569.1	80	Algae
Ulvafasciata	0.096005	24.8654	NC_029040.1	77	Algae
Ulvaflexuosa	0.089414	24.9715	NC_035823.1	71	Algae
Ulvalinza	0.086726	24.7873	NC_030312.1	67	Algae
Floydiellaterrestris	0.521168	34.5282	NC_014346.1	74	Algae
Carteriacerasiformis	0.318967	38.1102	NC_028585.1	78	Algae
Bulboplastisapyrenoidosa	0.610063	23.2551	NC_034787.1	171	Algae
Odontella sinensis	0.119704	31.816	NC_001713.1	140	Algae
Leptosira terrestris	0.195081	27.2564	NC_009681.1	88	Algae
Grateloupia taiwanensis	0.19127	30.5558	NC_021618.1	233	Algae
Osmundaria fimbriata	0.183995	28.341	NC_035262.1	224	Algae
Lophocladia kuetzingii	0.175085	26.9104	NC_035292.1	221	Algae
Kuetzingia canaliculata	0.178949	28.1203	NC_035293.1	218	Algae
Bryothamnion seaforthii	0.175547	29.4912	NC_035276.1	216	Algae
Bostrychia moritziana	0.17175	28.4012	NC_035266.1	214	Algae
Cliftonaea pectinata	0.174482	27.9817	NC_035294.1	214	Algae
Wildemania schizophylla	0.193008	34.4157	NC_029576.1	211	Algae
Caloglossa intermedia	0.166397	31.006	NC_035265.1	209	Algae
Pyropia perforata	0.189789	32.9087	NC_024050.1	209	Algae
Vertebrata thuyoides	0.168951	28.5823	NC_035273.1	208	Algae
Melanothamnus harveyi	0.164979	29.788	NC_035281.1	207	Algae
Porphyra umbilicalis	0.190173	32.8785	MF385003.1	207	Algae
Pyropia pulchra	0.194175	33.34	NC_029861.1	207	Algae
Acrosorium ciliolatum	0.176064	25.5208	NC_035260.1	206	Algae
Bostrychia tenella	0.170809	28.5758	NC_035264.1	206	Algae
Ahnfeltia plicata	0.190451	32.5407	NC_031145.1	205	Algae
Dipterosiphonia australica	0.169341	28.83	NC_035288.1	205	Algae
Sebdenia flabellata	0.19214	29.225	NC_031170.1	205	Algae
Vertebrata isogona	0.167445	28.3323	NC_035278.1	205	Algae
Chondrus crispus PCG	0.180086	28.7279	NC_020795.1	204	Algae
Dasyclonium flaccidum	0.170203	28.0929	NC_035287.1	204	Algae
Laurenciella marilzae	0.172014	29.7476	NC_035259.1	204	Algae
Palmaria palmata	0.19296	33.906	NC_031147.1	204	Algae
Schizymenia dubyi	0.183959	29.9681	NC_031169.1	204	Algae
Asparagopsis taxiformis	0.177091	29.4001	NC_031148.1	203	Algae
Gracilariopsis lemaneiformis	0.182505	27.3795	NC_029644.1	203	Algae
Herposiphonia versicolor	0.166895	28.2243	NC_035279.1	203	Algae
Ophidocladus simpliciusculus	0.168531	28.053	NC_035284.1	203	Algae
Sporolithon durum	0.191464	29.3397	NC_029857.1	203	Algae
Bostrychia simpliciuscula	0.167514	26.5446	NC_035268.1	202	Algae
Gracilaria salicornia	0.179757	28.7967	NC_023785.1	202	Algae
Gredgaria maugeana	0.167948	27.6205	NC_035290.1	202	Algae
Mastocarpus papillatus	0.184382	29.05	NC_031167.1	202	Algae
Schimmelmannia schousboei	0.18103	28.6135	NC_031168.1	202	Algae
Calliarthron tuberculosum	0.178981	29.1573	NC_021075.1	201	Algae
Caloglossa beccarii	0.165038	26.8653	NC_035269.1	201	Algae
Coeloseira compressa	0.176291	28.9686	NC_030338.1	201	Algae
Dasya naccarioides	0.17097	27.375	NC_035280.1	201	Algae
Dictyomenia sonderi	0.168768	28.2619	NC_035297.1	201	Algae
Dipterocladia arabiensis	0.173119	26.1999	NC_035257.1	201	Algae
Gracilariopsis chorda	0.182459	27.3809	NC_031149.1	201	Algae
Kappaphycus alvarezii	0.178205	29.5643	NC_036637.1	201	Algae
Rhodymenia pseudopalmata	0.194153	32.0299	NC_031144.1	201	Algae
Sonderella linearis	0.169619	25.9717	NC_035289.1	201	Algae
Caloglossa monosticha	0.165111	28.2144	NC_035263.1	200	Algae
Gelidium elegans	0.174748	30.2012	NC_029858.1	200	Algae
Gelidium vagum	0.179853	29.8738	NC_029859.1	200	Algae
Ceramium japonicum	0.171634	27.8127	NC_031174.1	199	Algae
Vertebrata australis	0.167318	28.2528	NC_035283.1	199	Algae
Kumanoa americana	0.184025	29.2743	NC_031178.1	198	Algae
Membranoptera weeksiae	0.17607	26.1782	NC_032396.1	198	Algae
Dasya binghamiae	0.177213	25.5918	NC_031161.1	197	Algae
Plocamium cartilagineum	0.171392	27.2125	NC_031179.1	197	Algae
Compsopogon caeruleus	0.221013	26.0012	NC_035350.1	195	Algae
Rhodochaete parvula	0.221665	28.3125	NC_031180.2	195	Algae
Bangiopsis subsimplex	0.204784	29.2479	NC_031173.1	194	Algae
Thorea hispida	0.175193	28.3459	NC_031171.1	193	Algae
Vertebrata lanosa	0.167158	29.9836	NC_026523.1	192	Algae
Ceramium cimbricum	0.171923	27.6298	NC_031211.1	191	Algae
Erythrotrichia carnea	0.210691	31.8675	NC_031176.2	191	Algae
Membranoptera platyphylla	0.176159	26.438	NC_032041.1	191	Algae
Porphyridium sordidum	0.259429	30.7186	NC_031175.1	191	Algae
Hildenbrandia rubra	0.180141	31.371	NC_031146.1	190	Algae
Membranoptera tenuis	0.176031	26.2107	NC_032399.1	190	Algae
Apophlaea sinclairii	0.182437	30.4533	NC_031172.1	189	Algae
Boldia erythrosiphon UTEX LB2858	0.226658	27.0474	NC_034776.1	187	Algae
Hildenbrandia rivularis	0.189725	32.3932	NC_031177.1	184	Algae
Galdieria sulphuraria 074W	0.167741	28.4856	NC_024665.1	182	Algae
Chlorella vulgaris	0.150613	31.5597	NC_001865.1	174	Algae
Chroomonas placoidea CCAP978/8	0.139432	35.806	NC_035721.1	147	Algae
Cryptomonas curvata CNUKR	0.128285	35.3401	NC_035720.1	146	Algae
Endarachne binghamiae	0.136274	31.1776	NC_038231.1	143	Algae
Haematococcus lacustris UTEX 2505	1.35231	49.8814	NC_037007.1	143	Algae
Teleaulax amphioxeia HACCP-CR01	0.129772	34.2131	NC_027589.1	143	Algae
Dictyopteris divaricata	0.126099	31.1898	NC_036804.1	139	Algae
Fucus vesiculosus	0.124986	28.9448	NC_016735.1	139	Algae
Biddulphia tridens	0.126286	30.0382	NC_038007.1	131	Algae
Microchloropsis salina CCMP537	0.114882	33.0713	NC_022261.1	123	Algae
Emiliania huxleyi CCMP 373	0.105309	36.8088	NC_007288.1	119	Algae
Nannochloropsis gaditana 3B	0.114989	32.9501	KC012944.1	119	Algae
Caulerpa cliftonii	0.131135	37.6353	NC_031368.1	111	Algae
Pavlova lutheri ATCC 50092	0.095281	35.5968	NC_020371.1	111	Algae
Pediastrum duplex	0.232554	32.5722	NC_034654.1	111	Algae
Pseudo-nitzschia multiseries	0.111539	31.3702	NC_027721.1	104	Algae
Netrium digitus	0.131804	31.367	NC_030356.1	94	Algae
Caulerpa racemosa	0.176522	33.6389	NC_032042.1	91	Algae
Cylindrocystis brebissonii	0.136938	29.8106	NC_030359.1	90	Algae
Paradoxia multiseta	0.183394	50.5834	NC_025540.1	90	Algae
Diplaziumunilobum	0.12784	43.6256	NC_035853.1	83	Bryophyte
Adenocalymmaallamandiflorum	0.157953	38.1949	NC_036494.1	85	Eudicot
Adenocalymmadivaricatum	0.158645	38.305	NC_037456.1	87	Eudicot
Aethionemacordifolium	0.154168	36.6191	NC_009265.1	84	Eudicot
Asarumsieboldii	0.193356	36.2006	NC_037190.1	99	Eudicot
Astragalusmongholicus	0.123582	34.0907	NC_029828.1	76	Eudicot
Baccharisgenistelloides	0.153239	37.1668	NC_034852.1	84	Eudicot
Brassaiopsishainla	0.156459	37.9173	NC_022811.1	87	Eudicot
Camelliasinensis	0.157103	37.3061	NC_020019.1	87	Eudicot
Caraganakozlowii	0.131274	34.495	NC_035228.1	76	Eudicot
Caraganamicrophylla	0.130029	34.2624	NC_032691.1	76	Eudicot
Carnegieagigantea	0.113064	36.6783	NC_027618.1	67	Eudicot
Cicerarietinum	0.125319	33.9063	NC_011163.1	75	Eudicot
Codonopsislanceolata	0.403704	42.9367	NC_037949.1	31	Eudicot
Colobanthusapetalus	0.151228	36.6546	NC_036424.1	82	Eudicot
Cytinushypocistis	0.0194	29.8866	NC_031150.1	15	Eudicot
Eucalyptusgrandis	0.160137	36.8859	NC_014570.1	74	Eudicot
Genliseafiliformis	0.140308	38.6756	NC_037079.1	75	Eudicot
Genliseatuberosa	0.140677	38.4612	NC_037082.1	76	Eudicot
Genliseaviolacea	0.143416	38.5536	NC_037083.1	78	Eudicot
Glycyrrhizalepidota	0.127939	34.2421	NC_034229.1	76	Eudicot
Lathyrusclymenum	0.121263	34.9488	NC_027148.1	75	Eudicot
Lathyrusdavidii	0.123895	34.8876	NC_027073.1	74	Eudicot
Lathyrusgraminifolius	0.122438	34.9589	NC_027074.1	75	Eudicot
Lathyrusinconspicuus	0.123153	34.7446	NC_027149.1	74	Eudicot
Lathyrusjaponicus	0.124242	34.902	NC_027075.1	75	Eudicot
Lathyruslittoralis	0.123734	34.815	NC_027076.1	74	Eudicot
Lathyrusochroleucus	0.123911	34.9186	NC_027077.1	75	Eudicot
Lathyrusodoratus	0.120289	35.1595	NC_027150.1	73	Eudicot
Lathyruspalustris	0.124287	34.8524	NC_027078.1	75	Eudicot
Lathyruspubescens	0.126421	35.0061	NC_027079.1	74	Eudicot
Lathyrussativus	0.12102	35.1124	NC_014063.1	74	Eudicot
Lathyrustingitanus	0.122165	34.8741	NC_027151.1	74	Eudicot
Lathyrusvenosus	0.125459	34.8759	NC_027080.1	75	Eudicot
Lensculinaris	0.122967	34.4255	NC_027152.1	73	Eudicot
Lessertiafrutescens	0.1227	34.1891	NC_036151.1	76	Eudicot
Medicagofalcata	0.12443	33.9572	NC_032066.1	71	Eudicot
Medicagohybrida	0.125208	33.8173	NC_027153.1	75	Eudicot
Medicagopapillosa	0.125203	33.8307	NC_027154.1	75	Eudicot
Monotropahypopitys	0.035336	34.3134	NC_029704.1	24	Eudicot
Monsoniaemarginata	0.156877	40.1633	NC_029694.1	82	Eudicot
Monsoniamarlothii	0.134416	39.3034	NC_029830.1	75	Eudicot
Phelipanchepurpurea	0.134416	31.0839	NC_023132.1	30	Eudicot
Phelipancheramosa	0.062304	32.0557	NC_023465.1	27	Eudicot
Phyllostegiavelutina	0.150131	38.4704	NC_029820.1	88	Eudicot
Prunushumilis	0.158012	36.6827	NC_035880.1	85	Eudicot
Rosachinensis	0.156546	37.2376	CM009590.1	77	Eudicot
Salixbabylonica	0.156819	36.6493	NC_028350.1	83	Eudicot
Salixpurpurea	0.15559	36.6855	KP019639.1	83	Eudicot
Salixsuchowensis	0.155214	36.7338	NC_026462.1	83	Eudicot
Stachysbyzantina	0.149749	38.6974	NC_029825.1	88	Eudicot
Stenogynebifida	0.150129	38.5129	NC_029818.1	88	Eudicot
Stenogynekanehoana	0.150115	38.5265	NC_029821.1	88	Eudicot
Taliparitihamabo	0.161729	36.8988	NC_030195.1	85	Eudicot
Taraxacumkok-saghyz	0.151338	37.7083	NC_032057.1	82	Eudicot
Taraxacumplatycarpum	0.151307	37.6903	NC_031395.1	87	Eudicot
Thlaspiarvense	0.153892	36.1455	NC_034362.1	87	Eudicot
Tibetialiangshanensis	0.123372	34.6772	NC_036109.1	76	Eudicot
Tracheliumcaeruleum	0.162321	38.3278	NC_010442.1	81	Eudicot
Trapamaximowiczii	0.155577	36.3974	NC_037023.1	82	Eudicot
Trifoliumboissieri	0.12574	34.8091	NC_025743.1	74	Eudicot
Trifoliumglanduliferum	0.126149	34.4632	NC_025744.1	75	Eudicot
Trifoliumstrictum	0.125834	34.5392	NC_025745.1	75	Eudicot
Trifoliumsubterraneum	0.144763	34.399	NC_011828.1	74	Eudicot
Ulmusmacrocarpa	0.159439	35.5628	NC_032720.1	79	Eudicot
Utriculariagibba	0.152113	37.5747	NC_021449.1	87	Eudicot
Utriculariamacrorhiza	0.153228	37.0396	NC_025653.1	77	Eudicot
Utriculariareniformis	0.139725	38.1514	NC_029719.2	76	Eudicot
Viciasativa	0.122467	35.1507	NC_027155.1	75	Eudicot
Vignaradiata	0.151271	35.2348	NC_013843.1	82	Eudicot
Vitisacerifolia	0.161012	37.3978	NC_035878.1	86	Eudicot
Vitiscoignetiae	0.161012	37.386	NC_036371.1	86	Eudicot
Wisteriafloribunda	0.13096	34.3288	NC_027677.1	76	Eudicot
Wisteriasinensis	0.130561	34.3962	NC_029406.1	75	Eudicot
Erodium carvifolium	0.116935	38.9575	NC_015083.1	75	Eudicot
Pelargonium transvaalense	0.242575	39.887	NC_031206.1	132	Eudicot
Pelargonium endlicherianum	0.230012	39.6792	NC_033357.1	124	Eudicot
Pelargonium quinquelobatum	0.221334	39.7228	NC_033358.1	122	Eudicot
Pelargonium spinosum	0.216733	39.5482	NC_033359.1	121	Eudicot
Pelargonium dolomiticum	0.202749	39.7141	NC_031195.1	117	Eudicot
Pelargonium trifidum	0.199553	39.6341	NC_031204.1	116	Eudicot
Berberis bealei	0.164792	38.1438	NC_022457.1	104	Eudicot
Pelargonium myrrhifolium	0.173272	39.9084	NC_031201.1	99	Eudicot
Pelargonium tetragonum	0.17341	39.8264	NC_031205.1	99	Eudicot
Peucedanum japonicum	0.164653	37.4551	NC_034644.1	99	Eudicot
Pelargonium exhibens	0.171665	39.8817	NC_031196.1	98	Eudicot
Pelargonium alternans	0.173374	38.8859	NC_023261.1	97	Eudicot
Pelargonium australe	0.165508	39.357	NC_028053.1	97	Eudicot
Pelargonium citronellum	0.171223	39.0672	NC_031194.1	97	Eudicot
Pelargonium cotyledonis	0.166111	39.3032	NC_028052.1	97	Eudicot
Pelargonium cucullatum	0.170963	39.0207	NC_031193.1	97	Eudicot
Pelargonium dichondrifolium	0.167836	39.3634	NC_028051.1	97	Eudicot
Pelargonium echinatum	0.170212	39.0072	NC_031197.1	97	Eudicot
Pelargonium exstipulatum	0.168732	39.3725	NC_031198.1	97	Eudicot
Pelargonium fulgidum	0.171502	38.9237	NC_031199.1	97	Eudicot
Pelargonium incrassatum	0.173196	38.8791	NC_031200.1	97	Eudicot
Pelargonium nanum	0.173496	39.0787	NC_031202.1	97	Eudicot
Pelargonium quercifolium	0.170569	39.037	NC_031203.1	97	Eudicot
Spinacia oleracea	0.150725	36.8161	NC_002202.1	96	Eudicot
Berberis amurensis	0.166636	38.0356	NC_030062.1	94	Eudicot
Berberis koreana	0.166758	38.0372	NC_030063.1	94	Eudicot
Betula cordifolia	0.160771	35.9897	NC_037473.1	94	Eudicot
Plantago media	0.16413	38.0247	NC_028520.1	94	Eudicot
Citrus aurantiifolia	0.159893	38.4395	NC_024929.1	93	Eudicot
Citrus limon	0.160101	38.4782	NC_034690.1	93	Eudicot
Ipomoea batatas	0.161303	37.5858	NC_026703.1	93	Eudicot
Bertholletia excelsa	0.160472	36.4263	NC_036412.1	91	Eudicot
Prunus tomentosa	0.158356	36.853	NC_036394.1	91	Eudicot
Centaurea diffusa	0.152559	37.731	NC_024286.1	90	Eudicot
Clematis terniflora	0.159528	37.9965	NC_028000.1	90	Eudicot
Drosera rotundifolia	0.192912	36.497	NC_029770.1	90	Eudicot
Mesembryanthemum crystallinum	0.153831	37.027	NC_029049.1	90	Eudicot
Plantago maritima	0.158358	38.6315	NC_028519.1	90	Eudicot
Rosa multiflora	0.156592	37.2331	NC_039989.1	90	Eudicot
Abieskoreana	0.121373	38.2499	NC_026892.1	74	Gymnosperm
Abiessibirica	0.121224	38.2606	NC_035067.1	74	Gymnosperm
Agathisdammara	0.145625	36.5363	NC_023119.1	81	Gymnosperm
Amentotaxusargotaenia	0.136657	35.8511	NC_027581.1	83	Gymnosperm
Amentotaxusformosana	0.13643	35.8286	NC_024945.1	83	Gymnosperm
Callitrisrhomboidea	0.121117	34.7102	NC_034940.1	81	Gymnosperm
Calocedrusformosana	0.127311	34.8328	NC_023121.1	82	Gymnosperm
Cathayaargyrophylla	0.107122	38.7829	NC_014589.1	70	Gymnosperm
Cedrusdeodara	0.119299	39.1445	NC_014575.1	75	Gymnosperm
Cephalotaxusoliveri	0.134337	35.2509	NC_021110.1	82	Gymnosperm
Cephalotaxussinensis	0.135646	35.1046	NC_037245.1	82	Gymnosperm
Chamaecyparisformosensis	0.127211	34.993	NC_034943.1	83	Gymnosperm
Chamaecyparishodginsii	0.127777	35.0235	NC_036996.1	83	Gymnosperm
Cryptomeriajaponica	0.13181	35.3797	NC_010548.1	82	Gymnosperm
Cunninghamialanceolata	0.135334	35.0016	NC_021437.1	81	Gymnosperm
Cupressusgigantea	0.128244	34.7057	NC_028155.1	82	Gymnosperm
Cycasrevoluta	0.162489	39.3793	NC_020319.1	109	Gymnosperm
Glyptostrobuspensilis	0.132239	35.3043	NC_031354.1	83	Gymnosperm
Juniperusbermudiana	0.127659	34.8522	NC_024021.1	82	Gymnosperm
Juniperuscedrus	0.127126	34.9661	NC_028190.1	82	Gymnosperm
Juniperusmicrosperma	0.127409	34.9591	NC_037430.1	82	Gymnosperm
Juniperusscopulorum	0.127774	34.8185	NC_024023.1	82	Gymnosperm
Juniperusvirginiana	0.12777	34.8337	NC_024024.1	82	Gymnosperm
Keteleeriadavidiana	0.11772	38.5508	NC_011930.1	75	Gymnosperm
Larixdecidua	0.12256	38.7549	NC_036811.1	72	Gymnosperm
Metasequoiaglyptostroboides	0.131887	35.2537	NC_027423.1	82	Gymnosperm
Nageianagi	0.133722	37.2646	NC_023120.1	81	Gymnosperm
Nothotsugalongibracteata	0.1209	39.3499	NC_037407.1	85	Gymnosperm
Piceaabies	0.124084	38.7278	NC_021456.1	74	Gymnosperm
Piceaasperata	0.124145	38.7136	NC_032367.1	73	Gymnosperm
Piceacrassifolia	0.124126	38.7179	NC_032366.1	73	Gymnosperm
Piceaglauca	0.123266	38.7617	KT634228.1	74	Gymnosperm
Piceajezoensis	0.124146	38.7576	NC_029374.1	74	Gymnosperm
Piceamorrisonicola	0.124168	38.7902	NC_016069.1	71	Gymnosperm
Piceasitchensis	0.120176	39.2616	NC_011152.3	64	Gymnosperm
Pinusarmandii	0.117265	38.7891	NC_029847.1	74	Gymnosperm
Pinuscontorta	0.120438	38.8905	NC_011153.4	70	Gymnosperm
Pinusgerardiana	0.117618	38.8997	NC_011154.4	70	Gymnosperm
Pinuskoraiensis	0.11719	38.7951	NC_004677.2	273	Gymnosperm
Pinuskrempfii	0.116989	38.9122	NC_011155.4	69	Gymnosperm
Pinuslambertiana	0.117239	38.7917	NC_011156.4	71	Gymnosperm
Pinusmassoniana	0.119739	38.5455	NC_021439.1	73	Gymnosperm
Pinusmonophylla	0.116479	38.7297	NC_011158.4	70	Gymnosperm
Pinusnelsonii	0.116834	38.8877	NC_011159.4	70	Gymnosperm
Pinussibirica	0.116635	38.7234	NC_028552.2	81	Gymnosperm
Pinussylvestris	0.119758	38.5001	NC_035069.1	73	Gymnosperm
Pinustabuliformis	0.119646	38.5262	NC_028531.1	74	Gymnosperm
Pinustaeda	0.12153	38.5008	NC_021440.1	71	Gymnosperm
Pinustaiwanensis	0.119741	38.5089	NC_027415.1	92	Gymnosperm
Pinusthunbergii	0.119707	38.4957	NC_001631.1	123	Gymnosperm
Podocarpuslambertii	0.133734	37.1147	NC_023805.1	82	Gymnosperm
Pseudolarixamabilis	0.122234	38.4647	NC_030631.1	74	Gymnosperm
Pseudotsugasinensis	0.122513	38.7551	NC_016064.1	73	Gymnosperm
Retrophyllumpiresii	0.133291	37.2568	NC_024827.1	82	Gymnosperm
Sciadopitysverticillata	0.138284	35.4206	NC_029734.1	82	Gymnosperm
Sequoiasempervirens	0.133929	35.3658	NC_030372.1	75	Gymnosperm
Swertiamussotii	0.153431	38.1592	NC_031155.1	84	Gymnosperm
Taiwaniacryptomerioides	0.132588	34.6253	NC_016065.1	83	Gymnosperm
Taiwaniaflousiana	0.131413	34.7226	NC_021441.1	83	Gymnosperm
Taxodiumdistichum	0.131954	35.2615	NC_034941.1	82	Gymnosperm
Taxusmairei	0.127665	34.7198	NC_020321.1	78	Gymnosperm
Torreyafargesii	0.137075	35.4653	NC_029398.1	82	Gymnosperm
Torreyagrandis	0.136949	35.4365	NC_034806.1	88	Gymnosperm
Tsugachinensis	0.120859	38.065	NC_030630.1	73	Gymnosperm
Wollemianobilis	0.14563	36.4904	NC_027235.1	82	Gymnosperm
Juniperus monosperma	0.127744	34.8752	NC_024022.1	82	Gymnosperm
Larix decidua	0.122474	38.7764	NC_016058.1	72	Gymnosperm
Cycas taitungensis	0.163403	39.4522	NC_009618.1	122	Gymnosperm
Annona cherimola	0.201723	39.5542	NC_030166.1	114	Magnoliid
Magnolia yunnanensis	0.160085	39.266	NC_024545.1	91	Magnoliid
Cassythafiliformis	0.114622	36.9257	NC_036001.1	67	Magnoliids
Aegilopscylindrica	0.11349	37.2896	NC_023096.1	77	Monocot
Aegilopsgeniculata	0.113893	37.1919	NC_023097.1	79	Monocot
Aegilopsspeltoides	0.113536	37.2543	NC_022135.1	77	Monocot
Aegilopstauschii	0.114112	37.259	NC_022133.1	80	Monocot
Albucakirkii	0.156401	37.6583	NC_032697.1	85	Monocot
Alliumsativum	0.153172	36.6771	NC_031829.1	83	Monocot
Alloeochaeteoreogena	0.136079	38.6401	NC_035518.1	83	Monocot
Amanakuocangshanica	0.151058	36.6998	NC_034708.1	83	Monocot
Amomumkrervanh	0.162766	36.1562	NC_036935.1	87	Monocot
Brachypodiumdistachyon	0.135199	38.5698	NC_011032.1	81	Monocot
Burmanniaoblonga	0.039386	33.2225	NC_036664.1	22	Monocot
Elodeacanadensis	0.1567	36.9962	NC_018541.1	85	Monocot
Gastrodiaelata	0.035304	26.7703	NC_037409.1	20	Monocot
Hyparrheniadiplandra	0.139175	38.5364	NC_035037.1	83	Monocot
Kerriochloasiamensis	0.138335	38.3027	NC_035009.1	82	Monocot
Sciaphiladensiflora	0.021485	39.9209	NC_027659.1	18	Monocot
Secalecereale	0.114843	37.2117	NC_021761.1	77	Monocot
Sobraliabouchei	0.161543	37.096	NC_028209.1	86	Monocot
Symplocarpusrenifolius	0.161543	37.3301	NC_033970.1	85	Monocot
Themedaarguens	0.138827	38.5566	NC_035019.1	83	Monocot
Triticummonococcum	0.116399	37.3706	NC_021760.1	79	Monocot
Triticumurartu	0.115773	37.3775	NC_021762.1	60	Monocot
Urochloadecumbens	0.138945	38.5915	NC_030066.1	83	Monocot
Vanillaplanifolia	0.148011	35.4041	NC_026778.1	75	Monocot
Veratrumpatulum	0.153699	37.7107	NC_022715.2	83	Monocot
Echinochloa crus-galli	0.139857	38.628	NC_028719.1	122	Monocot
Miscanthus sacchariflorus	0.141332	38.3841	NC_028720.1	122	Monocot
Miscanthus sinensis	0.141372	38.3895	NC_028721.1	122	Monocot
Saccharum officinarum	0.141182	38.4412	NC_006084.1	117	Monocot
Miscanthus floridulus	0.141356	38.3875	NC_035750.1	106	Monocot
Miscanthus transmorrisonensis	0.141266	38.3935	NC_035752.1	106	Monocot
Miscanthus x giganteus	0.141345	38.399	NC_035753.1	106	Monocot
Saccharum officinarum	0.141176	38.4449	NC_035224.1	106	Monocot
Coix lacryma-jobi	0.140745	38.4603	NC_013273.1	104	Monocot
Oryza punctata	0.134604	38.9743	NC_027676.1	100	Monocot
Arundo donax	0.137093	38.6293	NC_037077.1	97	Monocot
Arundo plinii	0.137128	38.623	NC_034652.1	97	Monocot
Saccharum hybrid cultivar SP80-3280	0.141182	38.4383	NC_005878.2	97	Monocot
Phoenix dactylifera	0.158462	37.2329	NC_013991.2	95	Monocot
Podococcus barteri	0.157688	37.6573	NC_027276.1	90	Monocot
Euglenaformis proxima	0.094185	26.8981	NC_024154.1	63	Protist
Trachelomonas volvocina	0.085392	27.2695	NC_027288.1	64	Protist
Nannochloropsis oceanica	0.117557	33.6135	NC_022263.1	126	Protist
Monomorphina aenigmatica	0.074746	29.4103	NC_020018.1	62	Protist
Lepidodinium chloroforum	0.066223	34.6103	NC_027093.1	62	Protist
Aureococcus anophagefferens	0.089599	35.987	NC_012898.1	105	Protist
Vaucheria litorea	0.115341	27.9467	NC_011600.1	139	Protist
Rhodomonas salina	0.135854	34.7896	NC_009573.1	146	Protist
Aureoumbra laguensis	0.094346	33.6389	NC_012903.1	110	Protist
Euglena viridis	0.091616	26.4081	NC_020460.2	75	Protist
Phaeocystis globosa	0.107461	35.4203	NC_021637.1	108	Protist
Heterosigma akashiwo	0.15937	30.4442	NC_010772.1	156	Protist
Euglena gracilis	0.143171	26.1261	NC_001603.2	67	Protist
Cryptoglena skujai	0.106843	26.2591	NC_027286.1	66	Protist
Monomorphina parapyrum	0.080147	27.9848	NC_027287.1	64	Protist
Chrysochromulina parva	0.10452	36.3136	NC_036937.1	112	Protist
Nannochloropsis oculata CCMP525	0.117463	33.3594	NC_022260.1	126	Protist
Nannochloropsis granulata	0.117672	33.3316	NC_022259.1	125	Protist
Nannochloropsis limnetica CCMP505	0.117806	33.5365	NC_022262.1	124	Protist
Euglenaarchaeoplastidiata	0.097245	27.4626	NC_035156.1	67	Protozoa
Stegnogrammasagittifolia	0.151132	43.0041	NC_035863.1	87	Pteridophyte

## Sheet: Sheet2
Species	Genome size	GC	Accession	CDS	Lineage
Grateloupia filicina	0.19599	30.671	NC_037841.1	233	Algae		0.19599	0.180556
Grateloupia taiwanensis	0.19127	30.5558	NC_021618.1	233	Algae		0.19127
Osmundaria fimbriata	0.183995	28.341	NC_035262.1	224	Algae		0.183995
Lophocladia kuetzingii	0.175085	26.9104	NC_035292.1	221	Algae		0.175085
Kuetzingia canaliculata	0.178949	28.1203	NC_035293.1	218	Algae		0.178949
Spyridia filamentosa	0.175578	29.3021	NC_035285.1	218	Algae		0.175578
Bryothamnion seaforthii	0.175547	29.4912	NC_035276.1	216	Algae		0.175547
Bostrychia moritziana	0.17175	28.4012	NC_035266.1	214	Algae		0.17175
Cliftonaea pectinata	0.174482	27.9817	NC_035294.1	214	Algae		0.174482
Thuretia quercifolia	0.17451	25.8719	NC_035286.1	212	Algae		0.17451
Polysiphonia brodiei	0.169795	28.9573	NC_035272.1	211	Algae		0.169795
Pyropia haitanensis	0.195597	32.9836	NC_021189.1	211	Algae		0.195597
Wildemania schizophylla	0.193008	34.4157	NC_029576.1	211	Algae		0.193008
Rhodomela confervoides	0.175951	29.0285	NC_035271.1	210	Algae		0.175951
Symphyocladia dendroidea	0.171837	28.3955	NC_035267.1	210	Algae		0.171837
Caloglossa intermedia	0.166397	31.006	NC_035265.1	209	Algae		0.166397
Porphyra purpurea Avonport	0.191028	32.9857	NC_000925.1	209	Algae		0.191028
Pyropia perforata	0.189789	32.9087	NC_024050.1	209	Algae		0.189789
Pyropia yezoensis	0.191952	33.1187	NC_007932.1	209	Algae		0.191952
Vertebrata thuyoides	0.168951	28.5823	NC_035273.1	208	Algae		0.168951
Cyanidioschyzon merolae strain 10D	0.149987	37.6293	NC_004799.1	207	Algae		0.149987
Digenea simplex	0.174848	29.7756	NC_035298.1	207	Algae		0.174848
Melanothamnus harveyi	0.164979	29.788	NC_035281.1	207	Algae		0.164979
Polysiphonia infestans	0.165237	29.4184	NC_035277.1	207	Algae		0.165237
Porphyra umbilicalis	0.190173	32.8785	NC_035573.1	207	Algae		0.190173
Porphyra umbilicalis	0.190173	32.8785	MF385003.1	207	Algae		0.190173
Pyropia pulchra	0.194175	33.34	NC_029861.1	207	Algae		0.194175
Acrosorium ciliolatum	0.176064	25.5208	NC_035260.1	206	Algae		0.176064
Bostrychia tenella	0.170809	28.5758	NC_035264.1	206	Algae		0.170809
Polysiphonia elongata	0.16829	28.8336	NC_035274.1	206	Algae		0.16829
Polysiphonia scopulorum	0.168001	29.1671	NC_035282.1	206	Algae		0.168001
Tolypiocladia glomerulata	0.165623	29.2417	NC_035299.1	206	Algae		0.165623
Ahnfeltia plicata	0.190451	32.5407	NC_031145.1	205	Algae		0.190451
Dipterosiphonia australica	0.169341	28.83	NC_035288.1	205	Algae		0.169341
Platysiphonia delicata	0.171598	29.0848	NC_035258.1	205	Algae		0.171598
Sebdenia flabellata	0.19214	29.225	NC_031170.1	205	Algae		0.19214
Vertebrata isogona	0.167445	28.3323	NC_035278.1	205	Algae		0.167445
Chondrus crispus PCG	0.180086	28.7279	NC_020795.1	204	Algae		0.180086
Dasyclonium flaccidum	0.170203	28.0929	NC_035287.1	204	Algae		0.170203
Gracilaria vermiculophylla	0.180254	29.4579	NC_039092.1	204	Algae		0.180254
Laurenciella marilzae	0.172014	29.7476	NC_035259.1	204	Algae		0.172014
Palmaria palmata	0.19296	33.906	NC_031147.1	204	Algae		0.19296
Schizymenia dubyi	0.183959	29.9681	NC_031169.1	204	Algae		0.183959
Asparagopsis taxiformis	0.177091	29.4001	NC_031148.1	203	Algae		0.177091
Gracilariopsis lemaneiformis	0.182505	27.3795	NC_029644.1	203	Algae		0.182505
Herposiphonia versicolor	0.166895	28.2243	NC_035279.1	203	Algae		0.166895
Ophidocladus simpliciusculus	0.168531	28.053	NC_035284.1	203	Algae		0.168531
Polysiphonia schneideri	0.163271	28.0515	NC_035296.1	203	Algae		0.163271
Polysiphonia sertularioides	0.166	29.6151	NC_035270.1	203	Algae		0.166
Sporolithon durum	0.191464	29.3397	NC_029857.1	203	Algae		0.191464
Thaumatella adunca	0.169659	26.5491	NC_035291.1	203	Algae		0.169659
Bostrychia simpliciuscula	0.167514	26.5446	NC_035268.1	202	Algae		0.167514
Gracilaria salicornia	0.179757	28.7967	NC_023785.1	202	Algae		0.179757
Gredgaria maugeana	0.167948	27.6205	NC_035290.1	202	Algae		0.167948
Mastocarpus papillatus	0.184382	29.05	NC_031167.1	202	Algae		0.184382
Periphykon beckeri	0.168283	28.4295	NC_035261.1	202	Algae		0.168283
Schimmelmannia schousboei	0.18103	28.6135	NC_031168.1	202	Algae		0.18103
Calliarthron tuberculosum	0.178981	29.1573	NC_021075.1	201	Algae		0.178981
Caloglossa beccarii	0.165038	26.8653	NC_035269.1	201	Algae		0.165038
Coeloseira compressa	0.176291	28.9686	NC_030338.1	201	Algae		0.176291
Dasya naccarioides	0.17097	27.375	NC_035280.1	201	Algae		0.17097
Dictyomenia sonderi	0.168768	28.2619	NC_035297.1	201	Algae		0.168768
Dipterocladia arabiensis	0.173119	26.1999	NC_035257.1	201	Algae		0.173119
Gracilariopsis chorda	0.182459	27.3809	NC_031149.1	201	Algae		0.182459
Kappaphycus alvarezii	0.178205	29.5643	NC_036637.1	201	Algae		0.178205
Polysiphonia stricta	0.169061	28.9552	NC_035275.1	201	Algae		0.169061
Rhodymenia pseudopalmata	0.194153	32.0299	NC_031144.1	201	Algae		0.194153
Sonderella linearis	0.169619	25.9717	NC_035289.1	201	Algae		0.169619
Caloglossa monosticha	0.165111	28.2144	NC_035263.1	200	Algae		0.165111
Gelidium elegans	0.174748	30.2012	NC_029858.1	200	Algae		0.174748
Gelidium vagum	0.179853	29.8738	NC_029859.1	200	Algae		0.179853
Taenioma perpusillum	0.163418	27.609	NC_035295.1	200	Algae		0.163418
Ceramium japonicum	0.171634	27.8127	NC_031174.1	199	Algae		0.171634
Vertebrata australis	0.167318	28.2528	NC_035283.1	199	Algae		0.167318
Kumanoa americana	0.184025	29.2743	NC_031178.1	198	Algae		0.184025
Membranoptera weeksiae	0.17607	26.1782	NC_032396.1	198	Algae		0.17607
Dasya binghamiae	0.177213	25.5918	NC_031161.1	197	Algae		0.177213
Plocamium cartilagineum	0.171392	27.2125	NC_031179.1	197	Algae		0.171392
Gracilaria changii	0.183855	28.1031	NC_038051.1	196	Algae		0.183855
Compsopogon caeruleus	0.221013	26.0012	NC_035350.1	195	Algae		0.221013
Rhodochaete parvula	0.221665	28.3125	NC_031180.2	195	Algae		0.221665
Bangiopsis subsimplex	0.204784	29.2479	NC_031173.1	194	Algae		0.204784
Thorea hispida	0.175193	28.3459	NC_031171.1	193	Algae		0.175193
Vertebrata lanosa	0.167158	29.9836	NC_026523.1	192	Algae		0.167158
Ceramium cimbricum	0.171923	27.6298	NC_031211.1	191	Algae		0.171923
Erythrotrichia carnea	0.210691	31.8675	NC_031176.2	191	Algae		0.210691
Membranoptera platyphylla	0.176159	26.438	NC_032041.1	191	Algae		0.176159
Porphyridium sordidum	0.259429	30.7186	NC_031175.1	191	Algae		0.259429
Hildenbrandia rubra	0.180141	31.371	NC_031146.1	190	Algae		0.180141
Membranoptera tenuis	0.176031	26.2107	NC_032399.1	190	Algae		0.176031
Apophlaea sinclairii	0.182437	30.4533	NC_031172.1	189	Algae		0.182437
Boldia erythrosiphon UTEX LB2858	0.226658	27.0474	NC_034776.1	187	Algae		0.226658
Sheathia arcuata	0.187354	29.8835	NC_035231.1	185	Algae		0.187354
Hildenbrandia rivularis	0.189725	32.3932	NC_031177.1	184	Algae		0.189725
Galdieria sulphuraria 074W	0.167741	28.4856	NC_024665.1	182	Algae		0.167741
Chlorella vulgaris	0.150613	31.5597	NC_001865.1	174	Algae		0.150613
Bulboplastis apyrenoidosa NIES-2742	0.610063	23.2551	NC_034787.1	171	Algae		0.610063
Chroomonas placoidea CCAP978/8	0.139432	35.806	NC_035721.1	147	Algae		0.139432
Cryptomonas curvata CNUKR	0.128285	35.3401	NC_035720.1	146	Algae		0.128285
Rhodomonas salina CCMP1319	0.135854	34.7896	NC_009573.1	146	Algae		0.135854
Endarachne binghamiae	0.136274	31.1776	NC_038231.1	143	Algae		0.136274
Haematococcus lacustris UTEX 2505	1.35231	49.8814	NC_037007.1	143	Algae		1.35231
Teleaulax amphioxeia HACCP-CR01	0.129772	34.2131	NC_027589.1	143	Algae		0.129772
Trieres chinensis	0.119704	31.816	NC_001713.1	140	Algae		0.119704
Dictyopteris divaricata	0.126099	31.1898	NC_036804.1	139	Algae		0.126099
Fucus vesiculosus	0.124986	28.9448	NC_016735.1	139	Algae		0.124986
Sargassum horneri	0.124068	30.6122	NC_029856.1	139	Algae		0.124068
Biddulphia tridens	0.126286	30.0382	NC_038007.1	131	Algae		0.126286
Microchloropsis salina CCMP537	0.114882	33.0713	NC_022261.1	123	Algae		0.114882
Emiliania huxleyi CCMP 373	0.105309	36.8088	NC_007288.1	119	Algae		0.105309
Nannochloropsis gaditana 3B	0.114989	32.9501	KC012944.1	119	Algae		0.114989
Klebsormidium nitens NIES-2285	0.181482	42.1496	DF238762.1	116	Algae		0.181482
Caulerpa manorensis	0.140597	34.6167	NC_037367.1	112	Algae		0.140597
Chrysochromulina parva	0.10452	36.3136	NC_036937.1	112	Algae		0.10452
Caulerpa cliftonii	0.131135	37.6353	NC_031368.1	111	Algae		0.131135
Pavlova lutheri ATCC 50092	0.095281	35.5968	NC_020371.1	111	Algae		0.095281
Pediastrum duplex	0.232554	32.5722	NC_034654.1	111	Algae		0.232554
Aureoumbra lagunensis CCMP 1507	0.094346	33.6389	NC_012903.1	110	Algae		0.094346
Aureococcus anophagefferens CCMP 1984	0.089599	35.987	NC_012898.1	105	Algae		0.089599
Pseudo-nitzschia multiseries	0.111539	31.3702	NC_027721.1	104	Algae		0.111539
Staurastrum punctulatum	0.157089	32.4867	NC_008116.1	103	Algae		0.157089
Derbesia sp. WEST4838	0.115765	29.6532	NC_031367.1	97	Algae		0.115765
Netrium digitus	0.131804	31.367	NC_030356.1	94	Algae		0.131804
Caulerpa racemosa	0.176522	33.6389	NC_032042.1	91	Algae		0.176522
Rhipilia penicilloides	0.105774	37.7096	NC_037365.1	91	Algae		0.105774
Spirogyra maxima	0.129954	30.0537	NC_030355.1	91	Algae		0.129954
Cylindrocystis brebissonii	0.136938	29.8106	NC_030359.1	90	Algae		0.136938
Paradoxia multiseta	0.183394	50.5834	NC_025540.1	90	Algae		0.183394
Anthoceros angustus	0.161162	32.9023	NC_004543.1	90	Bryophyte
Pelargonium transvaalense	0.242575	39.887	NC_031206.1	132	Eudicot
Pelargonium endlicherianum	0.230012	39.6792	NC_033357.1	124	Eudicot
Pelargonium quinquelobatum	0.221334	39.7228	NC_033358.1	122	Eudicot
Pelargonium spinosum	0.216733	39.5482	NC_033359.1	121	Eudicot
Pelargonium dolomiticum	0.202749	39.7141	NC_031195.1	117	Eudicot
Pelargonium trifidum	0.199553	39.6341	NC_031204.1	116	Eudicot
Berberis bealei	0.164792	38.1438	NC_022457.1	104	Eudicot
Pelargonium myrrhifolium	0.173272	39.9084	NC_031201.1	99	Eudicot
Pelargonium tetragonum	0.17341	39.8264	NC_031205.1	99	Eudicot
Peucedanum japonicum	0.164653	37.4551	NC_034644.1	99	Eudicot
Pelargonium exhibens	0.171665	39.8817	NC_031196.1	98	Eudicot
Pelargonium alternans	0.173374	38.8859	NC_023261.1	97	Eudicot
Pelargonium australe	0.165508	39.357	NC_028053.1	97	Eudicot
Pelargonium citronellum	0.171223	39.0672	NC_031194.1	97	Eudicot
Pelargonium cotyledonis	0.166111	39.3032	NC_028052.1	97	Eudicot
Pelargonium cucullatum	0.170963	39.0207	NC_031193.1	97	Eudicot
Pelargonium dichondrifolium	0.167836	39.3634	NC_028051.1	97	Eudicot
Pelargonium echinatum	0.170212	39.0072	NC_031197.1	97	Eudicot
Pelargonium exstipulatum	0.168732	39.3725	NC_031198.1	97	Eudicot
Pelargonium fulgidum	0.171502	38.9237	NC_031199.1	97	Eudicot
Pelargonium incrassatum	0.173196	38.8791	NC_031200.1	97	Eudicot
Pelargonium nanum	0.173496	39.0787	NC_031202.1	97	Eudicot
Pelargonium quercifolium	0.170569	39.037	NC_031203.1	97	Eudicot
Spinacia oleracea	0.150725	36.8161	NC_002202.1	96	Eudicot
Berberis amurensis	0.166636	38.0356	NC_030062.1	94	Eudicot
Berberis koreana	0.166758	38.0372	NC_030063.1	94	Eudicot
Betula cordifolia	0.160771	35.9897	NC_037473.1	94	Eudicot
Plantago media	0.16413	38.0247	NC_028520.1	94	Eudicot
Citrus aurantiifolia	0.159893	38.4395	NC_024929.1	93	Eudicot
Citrus limon	0.160101	38.4782	NC_034690.1	93	Eudicot
Ipomoea batatas	0.161303	37.5858	NC_026703.1	93	Eudicot
Bertholletia excelsa	0.160472	36.4263	NC_036412.1	91	Eudicot
Prunus tomentosa	0.158356	36.853	NC_036394.1	91	Eudicot
Centaurea diffusa	0.152559	37.731	NC_024286.1	90	Eudicot
Clematis terniflora	0.159528	37.9965	NC_028000.1	90	Eudicot
Drosera rotundifolia	0.192912	36.497	NC_029770.1	90	Eudicot
Mesembryanthemum crystallinum	0.153831	37.027	NC_029049.1	90	Eudicot
Plantago maritima	0.158358	38.6315	NC_028519.1	90	Eudicot
Rosa multiflora	0.156592	37.2331	NC_039989.1	90	Eudicot
Pinus koraiensis	0.11719	38.7951	NC_004677.2	273	Gymnosperm
Cycas taitungensis	0.163403	39.4522	NC_009618.1	122	Gymnosperm
Cycas revoluta	0.162489	39.3793	NC_020319.1	109	Gymnosperm
Annona cherimola	0.201723	39.5542	NC_030166.1	114	Magnoliid
Asarum sieboldii	0.193356	36.2006	NC_037190.1	99	Magnoliid
Magnolia yunnanensis	0.160085	39.266	NC_024545.1	91	Magnoliid
Echinochloa crus-galli	0.139857	38.628	NC_028719.1	122	Monocot
Miscanthus sacchariflorus	0.141332	38.3841	NC_028720.1	122	Monocot
Miscanthus sinensis	0.141372	38.3895	NC_028721.1	122	Monocot
Oryza sativa f. spontanea SL10	0.134494	39.0084	NC_005973.1	119	Monocot
Saccharum officinarum	0.141182	38.4412	NC_006084.1	117	Monocot
Zea mays	0.140384	38.4624	NC_001666.2	111	Monocot
Miscanthus floridulus	0.141356	38.3875	NC_035750.1	106	Monocot
Miscanthus transmorrisonensis	0.141266	38.3935	NC_035752.1	106	Monocot
Miscanthus x giganteus	0.141345	38.399	NC_035753.1	106	Monocot
Saccharum officinarum	0.141176	38.4449	NC_035224.1	106	Monocot
Coix lacryma-jobi	0.140745	38.4603	NC_013273.1	104	Monocot
Oryza punctata	0.134604	38.9743	NC_027676.1	100	Monocot
Oryza sativa	0.134502	38.9979	NC_031333.1	100	Monocot
Arundo donax	0.137093	38.6293	NC_037077.1	97	Monocot
Arundo plinii	0.137128	38.623	NC_034652.1	97	Monocot
Saccharum hybrid cultivar SP80-3280	0.141182	38.4383	NC_005878.2	97	Monocot
Phoenix dactylifera	0.158462	37.2329	NC_013991.2	95	Monocot
Podococcus barteri	0.157688	37.6573	NC_027276.1	90	Monocot
Nannochloropsis oceanica CCMP531	0.117557	33.6135	NC_022263.1	126	Protist
Nannochloropsis oculata CCMP525	0.117463	33.3594	NC_022260.1	126	Protist
Nannochloropsis granulata	0.117672	33.3316	NC_022259.1	125	Protist
Nannochloropsis limnetica CCMP505	0.117806	33.5365	NC_022262.1	124	Protist
Psilotum nudum	0.138829	36.0314	NC_003386.1	101	Pteridophyte
Lygodium japonicum	0.15726	40.6422	NC_022136.1	90	Pteridophyte

## Sheet: Sheet4
Algae			NC_021618.1
Algae			NC_035262.1
Algae			NC_035292.1
Algae			NC_035293.1
Algae			NC_035276.1
Algae			NC_035266.1
Algae			NC_035294.1
Algae			NC_029576.1
Algae			NC_035265.1
Algae			NC_024050.1
Algae			NC_035273.1
Algae			NC_035281.1
Algae			MF385003.1
Algae			NC_029861.1
Algae			NC_035260.1
Algae			NC_035264.1
Algae			NC_031145.1
Algae			NC_035288.1
Algae			NC_031170.1
Algae			NC_035278.1
Algae			NC_020795.1
Algae			NC_035287.1
Algae			NC_035259.1
Algae			NC_031147.1
Algae			NC_031169.1
Algae			NC_031148.1
Algae			NC_029644.1
Algae			NC_035279.1
Algae			NC_035284.1
Algae			NC_029857.1
Algae			NC_035268.1
Algae			NC_023785.1
Algae			NC_035290.1
Algae			NC_031167.1
Algae			NC_031168.1
Algae			NC_021075.1
Algae			NC_035269.1
Algae			NC_030338.1
Algae			NC_035280.1
Algae			NC_035297.1
Algae			NC_035257.1
Algae			NC_031149.1
Algae			NC_036637.1
Algae			NC_031144.1
Algae			NC_035289.1
Algae			NC_035263.1
Algae			NC_029858.1
Algae			NC_029859.1
Algae			NC_031174.1
Algae			NC_035283.1
Algae			NC_031178.1
Algae			NC_032396.1
Algae			NC_031161.1
Algae			NC_031179.1
Algae			NC_035350.1
Algae			NC_031180.2
Algae			NC_031173.1
Algae			NC_031171.1
Algae			NC_026523.1
Algae			NC_031211.1
Algae			NC_031176.2
Algae			NC_032041.1
Algae			NC_031175.1
Algae			NC_031146.1
Algae			NC_032399.1
Algae			NC_031172.1
Algae			NC_034776.1
Algae			NC_031177.1
Algae			NC_024665.1
Algae			NC_001865.1
Algae			NC_035721.1
Algae			NC_035720.1
Algae			NC_038231.1
Algae			NC_037007.1
Algae			NC_027589.1
Algae			NC_036804.1
Algae			NC_016735.1
Algae			NC_038007.1
Algae			NC_022261.1
Algae			NC_007288.1
Algae			KC012944.1
Algae			NC_031368.1
Algae			NC_020371.1
Algae			NC_034654.1
Algae			NC_027721.1
Algae			NC_030356.1
Algae			NC_032042.1
Algae			NC_030359.1
Algae			NC_025540.1
Bryophyte			NC_004543.1
Eudicot			NC_031206.1
Eudicot			NC_033357.1
Eudicot			NC_033358.1
Eudicot			NC_033359.1
Eudicot			NC_031195.1
Eudicot			NC_031204.1
Eudicot			NC_022457.1
Eudicot			NC_031201.1
Eudicot			NC_031205.1
Eudicot			NC_034644.1
Eudicot			NC_031196.1
Eudicot			NC_023261.1
Eudicot			NC_028053.1
Eudicot			NC_031194.1
Eudicot			NC_028052.1
Eudicot			NC_031193.1
Eudicot			NC_028051.1
Eudicot			NC_031197.1
Eudicot			NC_031198.1
Eudicot			NC_031199.1
Eudicot			NC_031200.1
Eudicot			NC_031202.1
Eudicot			NC_031203.1
Eudicot			NC_002202.1
Eudicot			NC_030062.1
Eudicot			NC_030063.1
Eudicot			NC_037473.1
Eudicot			NC_028520.1
Eudicot			NC_024929.1
Eudicot			NC_034690.1
Eudicot			NC_026703.1
Eudicot			NC_036412.1
Eudicot			NC_036394.1
Eudicot			NC_024286.1
Eudicot			NC_028000.1
Eudicot			NC_029770.1
Eudicot			NC_029049.1
Eudicot			NC_028519.1
Eudicot			NC_039989.1
Gymnosperm			NC_009618.1
Magnoliid			NC_030166.1
Magnoliid			NC_024545.1
Monocot			NC_028719.1
Monocot			NC_028720.1
Monocot			NC_028721.1
Monocot			NC_005973.1
Monocot			NC_006084.1
Monocot			NC_001666.2
Monocot			NC_035750.1
Monocot			NC_035752.1
Monocot			NC_035753.1
Monocot			NC_035224.1
Monocot			NC_013273.1
Monocot			NC_027676.1
Monocot			NC_037077.1
Monocot			NC_034652.1
Monocot			NC_005878.2
Monocot			NC_013991.2
Monocot			NC_027276.1
Protist			NC_022260.1
Protist			NC_022259.1
Protist			NC_022262.1
Pteridophyte			NC_003386.1
Pteridophyte			NC_022136.1

## Sheet: Sheet3
Supplementary File 3
Species Name	Chloroplast Genome Size (Mb)	GC%	Accession Number	No. of CDS	Group
Caulerpa manorensis	0.140597	34.6167	NC_037367.1	112	Algae
Chlorodesmis fastigiata	0.088592	30.6608	NC_037364.1	85	Algae
Codium sp	0.083933	29.1089	NC_037366.1	85	Algae
Coleochaete scutata	0.107236	27.6381	NC_030358.1	82	Algae
Cyanidioschyzon merolae	0.149987	37.6293	NC_004799.1	207	Algae
Derbesia sp	0.115765	29.6532	NC_031367.1	97	Algae
Digenea simplex	0.174848	29.7756	NC_035298.1	207	Algae
Gracilaria changii	0.183855	28.1031	NC_038051.1	196	Algae
Gracilaria vermiculophylla	0.180254	29.4579	NC_039092.1	204	Algae
Grateloupia filicina	0.19599	30.671	NC_037841.1	233	Algae
Klebsormidium nitens	0.181482	42.1496	DF238762.1	116	Algae
Monoraphidium neglectum	0.135362	32.3754	NW_014013626.1	4	Algae
Myrmecia israelensis	0.146596	30.3787	NC_025525.1	78	Algae
Palmophyllum crassum	0.079397	27.5741	NC_033387.1	86	Algae
Periphykon beckeri	0.168283	28.4295	NC_035261.1	202	Algae
Platysiphonia delicata	0.171598	29.0848	NC_035258.1	205	Algae
Polysiphonia brodiei	0.169795	28.9573	NC_035272.1	211	Algae
Polysiphonia elongata	0.16829	28.8336	NC_035274.1	206	Algae
Polysiphonia infestans	0.165237	29.4184	NC_035277.1	207	Algae
Polysiphonia schneideri	0.163271	28.0515	NC_035296.1	203	Algae
Polysiphonia scopulorum	0.168001	29.1671	NC_035282.1	206	Algae
Polysiphonia sertularioides	0.166	29.6151	NC_035270.1	203	Algae
Polysiphonia stricta	0.169061	28.9552	NC_035275.1	201	Algae
Porphyra purpurea	0.191028	32.9857	NC_000925.1	209	Algae
Porphyra umbilicalis	0.190173	32.8785	NC_035573.1	207	Algae
Prasinoderma coloniale	0.07775	34.0502	NC_024817.1	76	Algae
Prototheca cutis	0.051673	29.6867	NC_037480.1	40	Algae
Pycnococcus provasolii	0.080211	39.5046	NC_012097.1	68	Algae
Pyropia haitanensis	0.195597	32.9836	NC_021189.1	211	Algae
Pyropia yezoensis	0.191952	33.1187	NC_007932.1	209	Algae
Rhipilia penicilloides	0.105774	37.7096	NC_037365.1	91	Algae
Rhodomela confervoides	0.175951	29.0285	NC_035271.1	210	Algae
Schizomeris leibleinii	0.182759	27.2402	NC_015645.1	77	Algae
Sheathia arcuata	0.187354	29.8835	NC_035231.1	185	Algae
Spirogyra maxima	0.129954	30.0537	NC_030355.1	91	Algae
Spyridia filamentosa	0.175578	29.3021	NC_035285.1	218	Algae
Staurastrum punctulatum	0.157089	32.4867	NC_008116.1	103	Algae
Symbiochloris handae	0.289394	35.9427	NC_025524.1	82	Algae
Symphyocladia dendroidea	0.171837	28.3955	NC_035267.1	210	Algae
Taenioma perpusillum	0.163418	27.609	NC_035295.1	200	Algae
Thaumatella adunca	0.169659	26.5491	NC_035291.1	203	Algae
Thuretia quercifolia	0.17451	25.8719	NC_035286.1	212	Algae
Tolypiocladia glomerulata	0.165623	29.2417	NC_035299.1	206	Algae
Trebouxiophyceae sp	0.149707	57.664	NC_018569.1	80	Algae
Ulva fasciata	0.096005	24.8654	NC_029040.1	77	Algae
Ulva flexuosa	0.089414	24.9715	NC_035823.1	71	Algae
Ulva linza	0.086726	24.7873	NC_030312.1	67	Algae
Floydiella terrestris	0.521168	34.5282	NC_014346.1	74	Algae
Odontella sinensis	0.119704	31.816	NC_001713.1	140	Algae
Pleurastrum terricola	0.195081	27.2564	NC_009681.1	88	Algae
Grateloupia taiwanensis	0.19127	30.5558	NC_021618.1	233	Algae
Osmundaria fimbriata	0.183995	28.341	NC_035262.1	224	Algae
Lophocladia kuetzingii	0.175085	26.9104	NC_035292.1	221	Algae
Kuetzingia canaliculata	0.178949	28.1203	NC_035293.1	218	Algae
Bryothamnion seaforthii	0.175547	29.4912	NC_035276.1	216	Algae
Bostrychia moritziana	0.17175	28.4012	NC_035266.1	214	Algae
Cliftonaea pectinata	0.174482	27.9817	NC_035294.1	214	Algae
Wildemania schizophylla	0.193008	34.4157	NC_029576.1	211	Algae
Caloglossa intermedia	0.166397	31.006	NC_035265.1	209	Algae
Pyropia perforata	0.189789	32.9087	NC_024050.1	209	Algae
Vertebrata thuyoides	0.168951	28.5823	NC_035273.1	208	Algae
Melanothamnus harveyi	0.164979	29.788	NC_035281.1	207	Algae
Porphyra umbilicalis	0.190173	32.8785	MF385003.1	207	Algae
Pyropia pulchra	0.194175	33.34	NC_029861.1	207	Algae
Acrosorium ciliolatum	0.176064	25.5208	NC_035260.1	206	Algae
Bostrychia tenella	0.170809	28.5758	NC_035264.1	206	Algae
Ahnfeltia plicata	0.190451	32.5407	NC_031145.1	205	Algae
Dipterosiphonia australica	0.169341	28.83	NC_035288.1	205	Algae
Sebdenia flabellata	0.19214	29.225	NC_031170.1	205	Algae
Vertebrata isogona	0.167445	28.3323	NC_035278.1	205	Algae
Chondrus crispus PCG	0.180086	28.7279	NC_020795.1	204	Algae
Dasyclonium flaccidum	0.170203	28.0929	NC_035287.1	204	Algae
Laurenciella marilzae	0.172014	29.7476	NC_035259.1	204	Algae
Schizymenia dubyi	0.183959	29.9681	NC_031169.1	204	Algae
Asparagopsis taxiformis	0.177091	29.4001	NC_031148.1	203	Algae
Gracilariopsis lemaneiformis	0.182505	27.3795	NC_029644.1	203	Algae
Herposiphonia versicolor	0.166895	28.2243	NC_035279.1	203	Algae
Ophidocladus simpliciusculus	0.168531	28.053	NC_035284.1	203	Algae
Sporolithon durum	0.191464	29.3397	NC_029857.1	203	Algae
Bostrychia simpliciuscula	0.167514	26.5446	NC_035268.1	202	Algae
Gracilaria salicornia	0.179757	28.7967	NC_023785.1	202	Algae
Gredgaria maugeana	0.167948	27.6205	NC_035290.1	202	Algae
Mastocarpus papillatus	0.184382	29.05	NC_031167.1	202	Algae
Schimmelmannia schousboei	0.18103	28.6135	NC_031168.1	202	Algae
Calliarthron tuberculosum	0.178981	29.1573	NC_021075.1	201	Algae
Caloglossa beccarii	0.165038	26.8653	NC_035269.1	201	Algae
Coeloseira compressa	0.176291	28.9686	NC_030338.1	201	Algae
Dasya naccarioides	0.17097	27.375	NC_035280.1	201	Algae
Dictyomenia sonderi	0.168768	28.2619	NC_035297.1	201	Algae
Dipterocladia arabiensis	0.173119	26.1999	NC_035257.1	201	Algae
Gracilariopsis chorda	0.182459	27.3809	NC_031149.1	201	Algae
Kappaphycus alvarezii	0.178205	29.5643	NC_036637.1	201	Algae
Sonderella linearis	0.169619	25.9717	NC_035289.1	201	Algae
Caloglossa monosticha	0.165111	28.2144	NC_035263.1	200	Algae
Gelidium elegans	0.174748	30.2012	NC_029858.1	200	Algae
Gelidium vagum	0.179853	29.8738	NC_029859.1	200	Algae
Ceramium japonicum	0.171634	27.8127	NC_031174.1	199	Algae
Vertebrata australis	0.167318	28.2528	NC_035283.1	199	Algae
Kumanoa americana	0.184025	29.2743	NC_031178.1	198	Algae
Membranoptera weeksiae	0.17607	26.1782	NC_032396.1	198	Algae
Dasya binghamiae	0.177213	25.5918	NC_031161.1	197	Algae
Plocamium cartilagineum	0.171392	27.2125	NC_031179.1	197	Algae
Rhodochaete parvula	0.221665	28.3125	NC_031180.2	195	Algae
Bangiopsis subsimplex	0.204784	29.2479	NC_031173.1	194	Algae
Thorea hispida	0.175193	28.3459	NC_031171.1	193	Algae
Vertebrata lanosa	0.167158	29.9836	NC_026523.1	192	Algae
Ceramium cimbricum	0.171923	27.6298	NC_031211.1	191	Algae
Membranoptera platyphylla	0.176159	26.438	NC_032041.1	191	Algae
Porphyridium sordidum	0.259429	30.7186	NC_031175.1	191	Algae
Hildenbrandia rubra	0.180141	31.371	NC_031146.1	190	Algae
Membranoptera tenuis	0.176031	26.2107	NC_032399.1	190	Algae
Apophlaea sinclairii	0.182437	30.4533	NC_031172.1	189	Algae
Boldia erythrosiphon UTEX LB2858	0.226658	27.0474	NC_034776.1	187	Algae
Hildenbrandia rivularis	0.189725	32.3932	NC_031177.1	184	Algae
Chlorella vulgaris	0.150613	31.5597	NC_001865.1	174	Algae
Chroomonas placoidea CCAP978/8	0.139432	35.806	NC_035721.1	147	Algae
Haematococcus lacustris UTEX 2505	1.35231	49.8814	NC_037007.1	143	Algae
Nanochloropsis salina CCMP537	0.114882	33.0713	NC_022261.1	123	Algae
Nannochloropsis gaditana 3B	0.114989	32.9501	KC012944.1	119	Algae
Caulerpa cliftonii	0.131135	37.6353	NC_031368.1	111	Algae
Pavlova lutheri ATCC 50092	0.095281	35.5968	NC_020371.1	111	Algae
Pseudo-nitzschia multiseries	0.111539	31.3702	NC_027721.1	104	Algae
Netrium digitus	0.131804	31.367	NC_030356.1	94	Algae
Caulerpa racemosa	0.176522	33.6389	NC_032042.1	91	Algae
Cylindrocystis brebissonii	0.136938	29.8106	NC_030359.1	90	Algae
Paradoxia multiseta	0.183394	50.5834	NC_025540.1	90	Algae
Diplazium unilobum	0.12784	43.6256	NC_035853.1	83	Bryophyte
Adenocalymma divaricatum	0.158645	38.305	NC_037456.1	87	Eudicot
Astragalus mongholicus	0.123582	34.0907	NC_029828.1	76	Eudicot
Caragana kozlowii	0.131274	34.495	NC_035228.1	76	Eudicot
Caragana microphylla	0.130029	34.2624	NC_032691.1	76	Eudicot
Carnegiea gigantea	0.113064	36.6783	NC_027618.1	67	Eudicot
Cicer arietinum	0.125319	33.9063	NC_011163.1	75	Eudicot
Cytinus hypocistis	0.0194	29.8866	NC_031150.1	15	Eudicot
Glycyrrhiza lepidota	0.127939	34.2421	NC_034229.1	76	Eudicot
Lathyrus clymenum	0.121263	34.9488	NC_027148.1	75	Eudicot
Lathyrus davidii	0.123895	34.8876	NC_027073.1	74	Eudicot
Lathyrus graminifolius	0.122438	34.9589	NC_027074.1	75	Eudicot
Lathyrus inconspicuus	0.123153	34.7446	NC_027149.1	74	Eudicot
Lathyrus japonicus	0.124242	34.902	NC_027075.1	75	Eudicot
Lathyrus littoralis	0.123734	34.815	NC_027076.1	74	Eudicot
Lathyrus ochroleucus	0.123911	34.9186	NC_027077.1	75	Eudicot
Lathyrus odoratus	0.120289	35.1595	NC_027150.1	73	Eudicot
Lathyrus palustris	0.124287	34.8524	NC_027078.1	75	Eudicot
Lathyrus pubescens	0.126421	35.0061	NC_027079.1	74	Eudicot
Lathyrus sativus	0.12102	35.1124	NC_014063.1	74	Eudicot
Lathyrus tingitanus	0.122165	34.8741	NC_027151.1	74	Eudicot
Lathyrus venosus	0.125459	34.8759	NC_027080.1	75	Eudicot
Lens culinaris	0.122967	34.4255	NC_027152.1	73	Eudicot
Lessertia frutescens	0.1227	34.1891	NC_036151.1	76	Eudicot
Medicago falcata	0.12443	33.9572	NC_032066.1	71	Eudicot
Medicago hybrida	0.125208	33.8173	NC_027153.1	75	Eudicot
Medicago papillosa	0.125203	33.8307	NC_027154.1	75	Eudicot
Monotropa hypopitys	0.035336	34.3134	NC_029704.1	24	Eudicot
Monsonia emarginata	0.156877	40.1633	NC_029694.1	82	Eudicot
Monsonia marlothii	0.134416	39.3034	NC_029830.1	75	Eudicot
Phelipanche purpurea	0.134416	31.0839	NC_023132.1	30	Eudicot
Phelipanche ramosa	0.062304	32.0557	NC_023465.1	27	Eudicot
Rosa chinensis	0.156546	37.2376	CM009590.1	77	Eudicot
Tibetia liangshanensis	0.123372	34.6772	NC_036109.1	76	Eudicot
Trifolium boissieri	0.12574	34.8091	NC_025743.1	74	Eudicot
Trifolium glanduliferum	0.126149	34.4632	NC_025744.1	75	Eudicot
Trifolium strictum	0.125834	34.5392	NC_025745.1	75	Eudicot
Trifolium subterraneum	0.144763	34.399	NC_011828.1	74	Eudicot
Viciasativa	0.122467	35.1507	NC_027155.1	75	Eudicot
Wisteria floribunda	0.13096	34.3288	NC_027677.1	76	Eudicot
Wisteria sinensis	0.130561	34.3962	NC_029406.1	75	Eudicot
Erodium carvifolium	0.116935	38.9575	NC_015083.1	75	Eudicot
Pelargonium quinquelobatum	0.221334	39.7228	NC_033358.1	122	Eudicot
Berberis amurensis	0.166636	38.0356	NC_030062.1	94	Eudicot
Abieskoreana	0.121373	38.2499	NC_026892.1	74	Gymnosperm
Abies sibirica	0.121224	38.2606	NC_035067.1	74	Gymnosperm
Agathis dammara	0.145625	36.5363	NC_023119.1	81	Gymnosperm
Amentotaxus argotaenia	0.136657	35.8511	NC_027581.1	83	Gymnosperm
Amentota x usformosana	0.13643	35.8286	NC_024945.1	83	Gymnosperm
Callitris rhomboidea	0.121117	34.7102	NC_034940.1	81	Gymnosperm
Calocedrus formosana	0.127311	34.8328	NC_023121.1	82	Gymnosperm
Cathaya argyrophylla	0.107122	38.7829	NC_014589.1	70	Gymnosperm
Cedrus deodara	0.119299	39.1445	NC_014575.1	75	Gymnosperm
Cephalotaxus oliveri	0.134337	35.2509	NC_021110.1	82	Gymnosperm
Cephalotaxus sinensis	0.135646	35.1046	NC_037245.1	82	Gymnosperm
Chamaecyparis formosensis	0.127211	34.993	NC_034943.1	83	Gymnosperm
Chamaecyparis hodginsii	0.127777	35.0235	NC_036996.1	83	Gymnosperm
Cryptomeria japonica	0.13181	35.3797	NC_010548.1	82	Gymnosperm
Cunninghamia lanceolata	0.135334	35.0016	NC_021437.1	81	Gymnosperm
Cupressus gigantea	0.128244	34.7057	NC_028155.1	82	Gymnosperm
Glyptostrobus pensilis	0.132239	35.3043	NC_031354.1	83	Gymnosperm
Juniperus bermudiana	0.127659	34.8522	NC_024021.1	82	Gymnosperm
Juniperus cedrus	0.127126	34.9661	NC_028190.1	82	Gymnosperm
Juniperus microsperma	0.127409	34.9591	NC_037430.1	82	Gymnosperm
Juniperus scopulorum	0.127774	34.8185	NC_024023.1	82	Gymnosperm
Juniperus virginiana	0.12777	34.8337	NC_024024.1	82	Gymnosperm
Keteleeria davidiana	0.11772	38.5508	NC_011930.1	75	Gymnosperm
Larixdecidua	0.12256	38.7549	NC_036811.1	72	Gymnosperm
Metasequoia glyptostroboides	0.131887	35.2537	NC_027423.1	82	Gymnosperm
Nageia nagi	0.133722	37.2646	NC_023120.1	81	Gymnosperm
Picea abies	0.124084	38.7278	NC_021456.1	74	Gymnosperm
Picea asperata	0.124145	38.7136	NC_032367.1	73	Gymnosperm
Picea crassifolia	0.124126	38.7179	NC_032366.1	73	Gymnosperm
Picea glauca	0.123266	38.7617	KT634228.1	74	Gymnosperm
Picea jezoensis	0.124146	38.7576	NC_029374.1	74	Gymnosperm
Picea morrisonicola	0.124168	38.7902	NC_016069.1	71	Gymnosperm
Picea sitchensis	0.120176	39.2616	NC_011152.3	64	Gymnosperm
Pinus armandii	0.117265	38.7891	NC_029847.1	74	Gymnosperm
Pinus contorta	0.120438	38.8905	NC_011153.4	70	Gymnosperm
Pinus gerardiana	0.117618	38.8997	NC_011154.4	70	Gymnosperm
Pinus koraiensis	0.11719	38.7951	NC_004677.2	273	Gymnosperm
Pinus krempfii	0.116989	38.9122	NC_011155.4	69	Gymnosperm
Pinus lambertiana	0.117239	38.7917	NC_011156.4	71	Gymnosperm
Pinus massoniana	0.119739	38.5455	NC_021439.1	73	Gymnosperm
Pinus monophylla	0.116479	38.7297	NC_011158.4	70	Gymnosperm
Pinus nelsonii	0.116834	38.8877	NC_011159.4	70	Gymnosperm
Pinus sibirica	0.116635	38.7234	NC_028552.2	81	Gymnosperm
Pinus sylvestris	0.119758	38.5001	NC_035069.1	73	Gymnosperm
Pinus tabuliformis	0.119646	38.5262	NC_028531.1	74	Gymnosperm
Pinus taeda	0.12153	38.5008	NC_021440.1	71	Gymnosperm
Pinus taiwanensis	0.119741	38.5089	NC_027415.1	92	Gymnosperm
Pinusthun bergii	0.119707	38.4957	NC_001631.1	123	Gymnosperm
Podocarpus lambertii	0.133734	37.1147	NC_023805.1	82	Gymnosperm
Pseudolarix amabilis	0.122234	38.4647	NC_030631.1	74	Gymnosperm
Pseudotsuga sinensis	0.122513	38.7551	NC_016064.1	73	Gymnosperm
Retrophyllum piresii	0.133291	37.2568	NC_024827.1	82	Gymnosperm
Sciadopitys verticillata	0.138284	35.4206	NC_029734.1	82	Gymnosperm
Sequoia sempervirens	0.133929	35.3658	NC_030372.1	75	Gymnosperm
Taiwania cryptomerioides	0.132588	34.6253	NC_016065.1	83	Gymnosperm
Taiwania flousiana	0.131413	34.7226	NC_021441.1	83	Gymnosperm
Taxodium distichum	0.131954	35.2615	NC_034941.1	82	Gymnosperm
Taxus mairei	0.127665	34.7198	NC_020321.1	78	Gymnosperm
Torreya fargesii	0.137075	35.4653	NC_029398.1	82	Gymnosperm
Torreya grandis	0.136949	35.4365	NC_034806.1	88	Gymnosperm
Tsuga chinensis	0.120859	38.065	NC_030630.1	73	Gymnosperm
Wollemia nobilis	0.14563	36.4904	NC_027235.1	82	Gymnosperm
Juniperus monosperma	0.127744	34.8752	NC_024022.1	82	Gymnosperm
Larix decidua	0.122474	38.7764	NC_016058.1	72	Gymnosperm
Cassytha filiformis	0.114622	36.9257	NC_036001.1	67	Magnoliids
Aegilops cylindrica	0.11349	37.2896	NC_023096.1	77	Monocot
Aegilops geniculata	0.113893	37.1919	NC_023097.1	79	Monocot
Aegilops speltoides	0.113536	37.2543	NC_022135.1	77	Monocot
Aegilops tauschii	0.114112	37.259	NC_022133.1	80	Monocot
Gastrodia elata	0.035304	26.7703	NC_037409.1	20	Monocot
Sciaphila densiflora	0.021485	39.9209	NC_027659.1	18	Monocot
Secale cereale	0.114843	37.2117	NC_021761.1	77	Monocot
Triticum monococcum	0.116399	37.3706	NC_021760.1	79	Monocot
Triticum urartu	0.115773	37.3775	NC_021762.1	60	Monocot
Euglenaformis proxima	0.094185	26.8981	NC_024154.1	63	Protist
Trachelomonas volvocina	0.085392	27.2695	NC_027288.1	64	Protist
Nannochloropsis oceanica	0.117557	33.6135	NC_022263.1	126	Protist
Monomorphina aenigmatica	0.074746	29.4103	NC_020018.1	62	Protist
Lepidodinium chloroforum	0.066223	34.6103	NC_027093.1	62	Protist
Aureococcus anophagefferens	0.089599	35.987	NC_012898.1	105	Protist
Aureoumbra laguensis	0.094346	33.6389	NC_012903.1	110	Protist
Euglena viridis	0.091616	26.4081	NC_020460.2	75	Protist
Phaeocystis globosa	0.107461	35.4203	NC_021637.1	108	Protist
Euglena gracilis	0.143171	26.1261	NC_001603.2	67	Protist
Cryptoglena skujai	0.106843	26.2591	NC_027286.1	66	Protist
Monomorphina parapyrum	0.080147	27.9848	NC_027287.1	64	Protist
Chrysochromulina parva	0.10452	36.3136	NC_036937.1	112	Protist
Nannochloropsis limnetica CCMP505	0.117806	33.5365	NC_022262.1	124	Protist
Euglena archaeoplastidiata	0.097245	27.4626	NC_035156.1	67	Protozoa
