# Supplementary material for: Gene Loss and Evolution of the Plastome
Source: Genes (Basel). 2020 Sep 25;11(10):1133. doi: 10.3390/genes11101133 (PMC7650654; doi:10.3390/genes11101133)
Supplement: Supplementary file 1 [file genes-11-01133-s001.zip › Supplementary Materials/Supplementary File S4.xlsx]

## Sheet: Sheet1
Supplementary File 4
Species Name	Group	Accession	Gene
Bathycoccus prasinos	Algae	NC_024811.1	atpA
Prototheca stagnorum JCM 9641	Algae	NC_037479.1	atpA
Cytinus hypocistis	Eudicot	NC_031150.1	atpA
Monotropa hypopitys	Eudicot	NC_029704.1	atpA
Burmannia championii	Monocot	NC_036663.1	atpA
Burmannia oblonga	Monocot	NC_036664.1	atpA
Gastrodia elata	Monocot	NC_037409.1	atpA
Sciaphila densiflora	Monocot	NC_027659.1	atpA
Prototheca stagnorum JCM 9641	Algae	NC_037479.1	atpB
Codonopsis lanceolata	Eudicot	NC_037949.1	atpB
Cytinus hypocistis	Eudicot	NC_031150.1	atpB
Asarum minus	Magnoliid	NC_037503.1	atpB
Burmannia nepalensis	Monocot	NC_036670.1	atpB
Burmannia oblonga	Monocot	NC_036664.1	atpB
Gastrodia elata	Monocot	NC_037409.1	atpB
Sciaphila densiflora	Monocot	NC_027659.1	atpB
Micromonas commoda RCC299	Algae	NC_012575.1	atpE
Prototheca stagnorum JCM 9641	Algae	NC_037479.1	atpE
Actinocyclus subtilis	Algae	NC_038000.1	atpE
Codonopsis lanceolata	Eudicot	NC_037949.1	atpE
Cytinus hypocistis	Eudicot	NC_031150.1	atpE
Epifagus virginiana	Eudicot	NC_001568.1	atpE
Monotropa hypopitys	Eudicot	NC_029704.1	atpE
Asarum minus	Magnoliid	NC_037503.1	atpE
Burmannia championii	Monocot	NC_036663.1	atpE
Burmannia nepalensis	Monocot	NC_036670.1	atpE
Burmannia oblonga	Monocot	NC_036664.1	atpE
Chromerida sp. RM11	Protists	NC_014345.1	atpE
Bathycoccus prasinos	Algae	NC_024811.1	atpF
Micromonas commoda RCC299	Algae	NC_012575.1	atpF
Monoraphidium neglectum SAG 48.87	Algae	NW_014013626.1	atpF
Prototheca stagnorum JCM 9641	Algae	NC_037479.1	atpF
Pleurocladia lacustris Sa2	Algae	NC_032045.1	atpF
Codonopsis lanceolata	Eudicot	NC_037949.1	atpF
Cytinus hypocistis	Eudicot	NC_031150.1	atpF
Epifagus virginiana	Eudicot	NC_001568.1	atpF
Monotropa hypopitys	Eudicot	NC_029704.1	atpF
Burmannia championii	Monocot	NC_036663.1	atpF
Burmannia nepalensis	Monocot	NC_036670.1	atpF
Burmannia oblonga	Monocot	NC_036664.1	atpF
Sciaphila densiflora	Monocot	NC_027659.1	atpF
Alveolata sp. CCMP 3155	Protists	NC_014345.1	atpF
Prototheca stagnorum JCM 9641	Algae	NC_037479.1	atpH
Cistanche deserticola	Eudicot	NC_021111.1	atpH
Codonopsis lanceolata	Eudicot	NC_037949.1	atpH
Cytinus hypocistis	Eudicot	NC_031150.1	atpH
Epifagus virginiana	Eudicot	NC_001568.1	atpH
Monotropa hypopitys	Eudicot	NC_029704.1	atpH
Orobanche gracilis	Eudicot	NC_023464.1	atpH
Asarum minus	Magnoliid	NC_037503.1	atpH
Burmannia championii	Monocot	NC_036663.1	atpH
Burmannia nepalensis	Monocot	NC_036670.1	atpH
Burmannia oblonga	Monocot	NC_036664.1	atpH
Gastrodia elata	Monocot	NC_037409.1	atpH
Sciaphila densiflora	Monocot	NC_027659.1	atpH
Prototheca stagnorum JCM 9641	Algae	NC_037479.1	atpI
Cistanche deserticola	Eudicot	NC_021111.1	atpI
Codonopsis lanceolata	Eudicot	NC_037949.1	atpI
Cytinus hypocistis	Eudicot	NC_031150.1	atpI
Epifagus virginiana	Eudicot	NC_001568.1	atpI
Monotropa hypopitys	Eudicot	NC_029704.1	atpI
Orobanche gracilis	Eudicot	NC_023464.1	atpI
Asarum minus	Magnoliid	NC_037503.1	atpI
Burmannia nepalensis	Monocot	NC_036670.1	atpI
Burmannia oblonga	Monocot	NC_036664.1	atpI
Gastrodia elata	Monocot	NC_037409.1	atpI
Sciaphila densiflora	Monocot	NC_027659.1	atpI
Bathycoccus prasinos	Algae	NC_024811.1	ccsA
Edaphochlorella mirabilis	Algae	NC_025528.1	ccsA
Koliella corcontica	Algae	NC_025536.1	ccsA
Micromonas commoda RCC299	Algae	NC_012575.1	ccsA
Ostreococcus tauri OTTH0595	Algae	NC_008289.1	ccsA
Pleurastrum terricola	Algae	NC_009681.1	ccsA
Prasinoderma coloniale	Algae	NC_024817.1	ccsA
Prototheca cutis JCM 15793	Algae	NC_037480.1	ccsA
Nyholmiella obtusifolia	Bryophyte	NC_026979.1	ccsA
Orthotrichum rogeri	Bryophyte	NC_026212.1	ccsA
Physcomitrella patens	Bryophyte	NC_037465.1	ccsA
Codonopsis lanceolata	Eudicot	NC_037949.1	ccsA
Cytinus hypocistis	Eudicot	NC_031150.1	ccsA
Epifagus virginiana	Eudicot	NC_001568.1	ccsA
Orobanche densiflora	Eudicot	NC_031442.1	ccsA
Phelipanche purpurea	Eudicot	NC_023132.1	ccsA
Phelipanche ramosa	Eudicot	NC_023465.1	ccsA
Asarum minus	Magnoliid	NC_037503.1	ccsA
Burmannia championii	Monocot	NC_036663.1	ccsA
Burmannia cryptopetala	Monocot	NC_036662.1	ccsA
Burmannia nepalensis	Monocot	NC_036670.1	ccsA
Burmannia oblonga	Monocot	NC_036664.1	ccsA
Gastrodia elata	Monocot	NC_037409.1	ccsA
Cryptoglena skujai SAG 10.88	Protists	NC_027286.1	ccsA
Euglena archaeoplastidiata Michigan	Protists	NC_035156.1	ccsA
Euglenaria anabaena UTEX 373	Protists	NC_027269.1	ccsA
Lepidodinium chlorophorum	Protists	NC_027093.1	ccsA
Monomorphina aenigmatica UTEX1284	Protists	NC_020018.1	ccsA
Monomorphina parapyrum UTEX 2354	Protists	NC_027287.1	ccsA
Micromonas commoda RCC299	Algae	NC_012575.1	cemA
Ostreococcus tauri OTTH0595	Algae	NC_008289.1	cemA
Prasinoderma coloniale	Algae	NC_024817.1	cemA
Prototheca cutis JCM 15793	Algae	NC_037480.1	cemA
Prototheca stagnorum JCM 9641	Algae	NC_037479.1	cemA
Codonopsis lanceolata	Eudicot	NC_037949.1	cemA
Cyamopsis tetragonoloba	Eudicot	NC_037714.1	cemA
Cytinus hypocistis	Eudicot	NC_031150.1	cemA
Epifagus virginiana	Eudicot	NC_001568.1	cemA
Orobanche densiflora	Eudicot	NC_031442.1	cemA
Phelipanche purpurea	Eudicot	NC_023132.1	cemA
Phelipanche ramosa	Eudicot	NC_023465.1	cemA
Asarum minus	Magnoliid	NC_037503.1	cemA
Burmannia championii	Monocot	NC_036663.1	cemA
Burmannia cryptopetala	Monocot	NC_036662.1	cemA
Burmannia nepalensis	Monocot	NC_036670.1	cemA
Burmannia oblonga	Monocot	NC_036664.1	cemA
Gastrodia elata	Monocot	NC_037409.1	cemA
Sciaphila densiflora	Monocot	NC_027659.1	cemA
Chromerida sp. RM11	Protists	NC_014345.1	cemA
Euglena archaeoplastidiata Michigan	Protists	NC_035156.1	cemA
Euglena gracilis Z	Protists	NC_001603.2	cemA
Euglena viridis NJ001	Protists	NC_020460.2	cemA
Euglenaformis proxima SAG 1224-11a	Protists	NC_024154.1	cemA
Euglenaria anabaena UTEX 373	Protists	NC_027269.1	cemA
Lepidodinium chlorophorum	Protists	NC_027093.1	cemA
Monomorphina aenigmatica UTEX1284	Protists	NC_020018.1	cemA
Monomorphina parapyrum UTEX 2354	Protists	NC_027287.1	cemA
Trachelomonas volvocina UTEX 1327	Protists	NC_027288.1	cemA
Ankyra judayi SAG 17.84	Algae	NC_029735.1	accD
Bathycoccus prasinos	Algae	NC_024811.1	accD
Bracteacoccus aerius UTEX 1250	Algae	NC_029675.1	accD
Bracteacoccus giganteus	Algae	NC_028586.1	accD
Bracteacoccus minor UTEX 66	Algae	NC_029674.1	accD
Carteria cerasiformis	Algae	NC_028585.1	accD
Characiochloris acuminata	Algae	NC_028584.1	accD
Chlamydomonas reinhardtii	Algae	NC_005353.1	accD
Chlorotetraedron incus SAG 43.81	Algae	NC_029673.1	accD
Chromochloris zofingiensis UTEX 56	Algae	NC_029672.1	accD
Dunaliella salina CCAP 19/18	Algae	NC_016732.1	accD
Floydiella terrestris	Algae	NC_014346.1	accD
Gonium pectorale	Algae	NC_020438.1	accD
Hafniomonas laevis	Algae	NC_028583.1	accD
Hydrodictyon reticulatum	Algae	NC_034655.1	accD
Jenufa minuta	Algae	NC_028582.1	accD
Jenufa perforata	Algae	NC_028581.1	accD
Kirchneriella aperta SAG 2004	Algae	NC_029676.1	accD
Lacunastrum gracillimum	Algae	NC_037918.1	accD
Micromonas commoda RCC299	Algae	NC_012575.1	accD
Monomastix sp. OKE-1	Algae	NC_012101.1	accD
Monoraphidium neglectum SAG 48.87	Algae	NW_014013626.1	accD
Mychonastes homosphaera CAUP H6502	Algae	NC_029671.1	accD
Mychonastes jurisii	Algae	NC_028579.1	accD
Neochloris aquatica UTEX 138	Algae	NC_029670.1	accD
Nephroselmis astigmatica	Algae	NC_024829.1	accD
Oedocladium carolinianum	Algae	NC_031510.1	accD
Oedogonium cardiacum SAG 575-1b	Algae	NC_011031.1	accD
Oogamochlamys gigantea	Algae	NC_028580.1	accD
Ostreococcus tauri OTTH0595	Algae	NC_008289.1	accD
Pectinodesmus pectinatus	Algae	NC_036668.1	accD
Pediastrum angulosum	Algae	NC_037919.1	accD
Pediastrum duplex	Algae	NC_034654.1	accD
Phacotus lenticularis	Algae	NC_028587.1	accD
Picocystis salinarum	Algae	NC_024828.1	accD
Pseudomuriella schumacherensis SAG 2137	Algae	NC_029669.1	accD
Pseudopediastrum boryanum	Algae	NC_037920.1	accD
Pseudopediastrum integrum	Algae	NC_037921.1	accD
Pycnococcus provasolii CCMP 1203	Algae	NC_012097.1	accD
Pyramimonas parkeae CCMP 726	Algae	FJ493499.1	accD
Schizomeris leibleinii	Algae	NC_015645.1	accD
Stauridium tetras	Algae	NC_037923.1	accD
Stigeoclonium helveticum UTEX 441	Algae	NC_008372.1	accD
Treubaria triappendiculata	Algae	NC_028578.1	accD
Asterionellopsis glacialis ccmp1717	Algae	NC_024080.1	accD
Astrosyne radiata	Algae	NC_038008.1	accD
Attheya longicornis	Algae	NC_037999.1	accD
Biddulphia biddulphiana	Algae	NC_038006.1	accD
Biddulphia tridens	Algae	NC_038007.1	accD
Boldia erythrosiphon UTEX LB2858	Algae	NC_034776.1	accD
Bulboplastis apyrenoidosa NIES-2742	Algae	NC_034787.1	accD
Cerataulina daemon	Algae	NC_025313.1	accD
Chaetoceros simplex	Algae	NC_025310.1	accD
Compsopogon caeruleus	Algae	NC_035350.1	accD
Conticribra weissflogii	Algae	NC_025314.1	accD
Coscinodiscus radiatus ccmp310	Algae	NC_024081.1	accD
Costaria costata	Algae	NC_028502.1	accD
Cyclotella pseudostelligera	Algae	NC_038005.1	accD
Cylindrotheca closterium ccmp1855	Algae	NC_024082.1	accD
Dictyopteris divaricata	Algae	NC_036804.1	accD
Didymosphenia geminata BCC011	Algae	NC_024083.1	accD
Ectocarpus siliculosus	Algae	NC_013498.1	accD
Entomoneis sp.	Algae	NC_038001.1	accD
Eunotia naegelii utex FD354	Algae	NC_024928.1	accD
Fistulifera solaris JPCC DA0580	Algae	NC_015403.1	accD
Fucus vesiculosus	Algae	NC_016735.1	accD
Guillardia theta	Algae	NC_000926.1	accD
Guinardia striata	Algae	NC_037998.1	accD
Leptocylindrus danicus ccmp1856	Algae	NC_024084.1	accD
Lithodesmium undulatum ccmp1797	Algae	NC_024085.1	accD
Phaeodactylum tricornutum	Algae	NC_008588.1	accD
Plagiogramma staurophorum	Algae	NC_037995.1	accD
Plagiogrammopsis vanheurckii	Algae	NC_037997.1	accD
Pleurocladia lacustris Sa2	Algae	NC_032045.1	accD
Porphyridium purpureum	Algae	NC_023133.1	accD
Psammoneis obaidii	Algae	NC_038004.1	accD
Pseudo-nitzschia multiseries	Algae	NC_027721.1	accD
Rhizosolenia fallax	Algae	NC_038003.1	accD
Rhizosolenia imbricata	Algae	NC_025311.1	accD
Roundia cardiophora	Algae	NC_025312.1	accD
Saccharina japonica	Algae	NC_018523.1	accD
Sargassum horneri	Algae	NC_029856.1	accD
Thalassiosira oceanica	Algae	NC_014808.1	accD
Thalassiosira pseudonana	Algae	NC_008589.1	accD
Toxarium undulatum ECT3802	Algae	NC_031425.1	accD
Triceratium dubium	Algae	NC_038002.1	accD
Trieres chinensis	Algae	NC_001713.1	accD
Ulnaria acus	Algae	NC_016731.1	accD
Undaria pinnatifida	Algae	NC_028503.1	accD
Klebsormidium flaccidum	Algae	NC_024167.1	accD
Klebsormidium nitens NIES-2285	Algae	DF238762.1	accD
Mesostigma viride	Algae	NC_002186.1	accD
Androsace paxiana	Eudicot	NC_034640.1	accD
Axonopus ramosus	Eudicot	NC_036129.1	accD
Burmeistera auriculata	Eudicot	NC_035778.1	accD
Burmeistera borjensis	Eudicot	NC_035777.1	accD
Burmeistera ceratocarpa	Eudicot	NC_035776.1	accD
Burmeistera crispiloba	Eudicot	NC_035775.1	accD
Burmeistera cyclostigmata	Eudicot	NC_035774.1	accD
Burmeistera cylindrocarpa	Eudicot	NC_035773.1	accD
Burmeistera domingensis	Eudicot	NC_035772.1	accD
Burmeistera fuscoapicata	Eudicot	NC_035771.1	accD
Burmeistera loejtnantii	Eudicot	NC_035770.1	accD
Burmeistera lutosa	Eudicot	NC_035769.1	accD
Burmeistera oyacachensis	Eudicot	NC_035768.1	accD
Burmeistera parviflora	Eudicot	NC_035767.1	accD
Burmeistera pirrensis	Eudicot	NC_035766.1	accD
Burmeistera resupinata	Eudicot	NC_035765.1	accD
Burmeistera rubrosepala	Eudicot	NC_035764.1	accD
Burmeistera smaragdi	Eudicot	NC_035763.1	accD
Burmeistera sodiroana	Eudicot	NC_035762.1	accD
Capillipedium venustum	Eudicot	NC_030622.1	accD
Centropogon nigricans	Eudicot	NC_035761.1	accD
Codonopsis lanceolata	Eudicot	NC_037949.1	accD
Dactyloctenium aegyptium	Eudicot	NC_036714.1	accD
Erodium carvifolium	Eudicot	NC_015083.1	accD
Hypseocharis bilobata	Eudicot	NC_023260.1	accD
Monsonia emarginata	Eudicot	NC_029694.1	accD
Monsonia marlothii	Eudicot	NC_029830.1	accD
Pelargonium transvaalense	Eudicot	NC_031206.1	accD
Platycodon grandiflorus	Eudicot	KX352464.1	accD
Sorghastrum nutans	Eudicot	NC_030498.1	accD
Trifolium meduseum	Eudicot	NC_024166.1	accD
Trifolium subterraneum	Eudicot	NC_011828.1	accD
Ephedra equisetina	Gymnosperm	NC_011954.1	accD
Ephedra foeminea	Gymnosperm	NC_029347.1	accD
Gnetum montanum	Gymnosperm	NC_021438.1	accD
Gnetum parvifolium	Gymnosperm	NC_011942.1	accD
Gnetum ula	Gymnosperm	NC_028734.1	accD
Sciadopitys verticillata	Gymnosperm	NC_029734.1	accD
Welwitschia mirabilis	Gymnosperm	NC_010654.1	accD
Asarum minus	Magnoliid	NC_037503.1	accD
Aegilops bicornis	Monocot	NC_024831.1	accD
Aegilops cylindrica	Monocot	NC_023096.1	accD
Aegilops geniculata	Monocot	NC_023097.1	accD
Aegilops kotschyi	Monocot	NC_024832.1	accD
Aegilops longissima	Monocot	NC_024830.1	accD
Aegilops searsii	Monocot	NC_024815.1	accD
Aegilops sharonensis	Monocot	NC_024816.1	accD
Aegilops speltoides	Monocot	NC_022135.1	accD
Aegilops tauschii	Monocot	NC_022133.1	accD
Agrostis gigantea	Monocot	NC_037162.1	accD
Agrostis stolonifera	Monocot	NC_008591.1	accD
Alloeochaete namuliensis	Monocot	NC_035517.1	accD
Alloeochaete oreogena	Monocot	NC_035518.1	accD
Alloeochaete uluguruensis	Monocot	NC_035519.1	accD
Alloteropsis angusta	Monocot	NC_027951.1	accD
Alloteropsis cimicina	Monocot	NC_027952.1	accD
Alloteropsis paniculata	Monocot	NC_032078.1	accD
Alloteropsis semialata	Monocot	NC_027824.1	accD
Amphicarpum muhlenbergianum	Monocot	NC_030619.1	accD
Amphipogon caricinus	Monocot	NC_035520.1	accD
Amphipogon turbinatus	Monocot	NC_035521.1	accD
Andropogon abyssinicus	Monocot	NC_035030.1	accD
Andropogon burmanicus	Monocot	NC_035038.1	accD
Andropogon chinensis	Monocot	NC_035012.1	accD
Andropogon distachyos	Monocot	NC_035041.1	accD
Andropogon fastigiatus	Monocot	NC_035010.1	accD
Andropogon gerardii	Monocot	NC_040111.1	accD
Anomochloa marantoidea	Monocot	NC_014062.1	accD
Aristida rufescens	Monocot	NC_036130.1	accD
Aristida ternipes	Monocot	NC_037164.1	accD
Arthraxon hispidus	Monocot	NC_035048.1	accD
Arthraxon lanceolatus	Monocot	NC_035017.1	accD
Arthraxon microphyllus	Monocot	NC_035050.1	accD
Arthraxon prionodes	Monocot	NC_030613.1	accD
Arundinella deppeana	Monocot	NC_030620.1	accD
Arundo donax	Monocot	NC_037077.1	accD
Arundo plinii	Monocot	NC_034652.1	accD
Avena sterilis	Monocot	NC_031650.1	accD
Axonopus fissifolius	Monocot	NC_030501.1	accD
Bothriochloa alta	Monocot	NC_030621.1	accD
Brachiaria fragrans	Monocot	NC_033879.1	accD
Brachiaria humidicola	Monocot	NC_030069.1	accD
Brachypodium distachyon	Monocot	NC_011032.1	accD
Catapodium rigidum	Monocot	NC_036711.1	accD
Cenchrus purpureus	Monocot	NC_036384.1	accD
Chaetium bromoides	Monocot	NC_036712.1	accD
Chasechloa egregia	Monocot	NC_031299.1	accD
Chasechloa madagascariensis	Monocot	NC_033880.1	accD
Chasmanthium laxum	Monocot	NC_035522.1	accD
Chloris truncata	Monocot	NC_032033.1	accD
Chloris virgata	Monocot	NC_032034.1	accD
Chrysopogon gryllus	Monocot	NC_035035.1	accD
Chrysopogon orientalis	Monocot	NC_035047.1	accD
Chrysopogon serrulatus	Monocot	NC_029884.1	accD
Chrysopogon zizanioides	Monocot	NC_035034.1	accD
Coelachne africana	Monocot	NC_035732.1	accD
Connorochloa tenuis	Monocot	NC_037165.1	accD
Crinipes abyssinicus	Monocot	NC_035523.1	accD
Crinipes longifolius	Monocot	NC_035524.1	accD
Cymbopogon flexuosus	Monocot	NC_035040.1	accD
Cynodon dactylon	Monocot	NC_034680.1	accD
Cynosurus cristatus	Monocot	NC_036713.1	accD
Danthoniopsis dinteri	Monocot	NC_030502.1	accD
Dichaetaria wightii	Monocot	NC_035525.1	accD
Dichanthelium acuminatum	Monocot	NC_030623.1	accD
Dichanthium sericeum	Monocot	NC_035018.1	accD
Dimeria ornithopoda	Monocot	NC_035020.1	accD
Dregeochloa pumilla	Monocot	NC_035526.1	accD
Echinochloa colona	Monocot	NC_032383.1	accD
Echinochloa crus-galli	Monocot	NC_028719.1	accD
Echinochloa esculenta	Monocot	NC_032379.1	accD
Echinochloa frumentacea	Monocot	NC_029827.1	accD
Echinochloa oryzicola STB03	Monocot	NC_024643.2	accD
Echinochloa stagnina	Monocot	NC_036128.1	accD
Echinochloa ugandensis	Monocot	NC_036127.1	accD
Eleusine indica	Monocot	NC_030486.1	accD
Elytrophorus globularis	Monocot	NC_035527.1	accD
Enneapogon oblongus	Monocot	NC_036682.1	accD
Entolasia imbricata	Monocot	NC_036126.1	accD
Eragrostis walteri	Monocot	NC_035528.1	accD
Eremochloa ciliaris	Monocot	NC_035028.1	accD
Eremochloa eriopoda	Monocot	NC_035023.1	accD
Eremochloa ophiuroides	Monocot	NC_036716.1	accD
Eriachne armittii	Monocot	NC_034791.1	accD
Eriachne mucronata	Monocot	NC_035529.1	accD
Eriochloa meyeriana	Monocot	NC_030624.1	accD
Eriochrysis cf. cayennensis 365-2	Monocot	NC_029882.1	accD
Eriochrysis laxa	Monocot	NC_029883.1	accD
Eulalia aurea (Bory) Kunth, 1830	Monocot	NC_030503.1	accD
Eulalia siamensis	Monocot	NC_035031.1	accD
Eulaliopsis binata	Monocot	NC_035049.1	accD
Eustachys glauca	Monocot	NC_036685.1	accD
Garnotia tenella	Monocot	NC_035051.1	accD
Garnotia thailandica	Monocot	NC_035042.1	accD
Gastridium ventricosum	Monocot	NC_036686.1	accD
Germainia capitata	Monocot	NC_035046.1	accD
Gynerium sagittatum	Monocot	NC_036687.1	accD
Halopyrum mucronatum	Monocot	NC_036688.1	accD
Hemisorghum mekongense	Monocot	NC_035022.1	accD
Heteropogon contortus	Monocot	NC_035027.1	accD
Heteropogon triticeus	Monocot	NC_035025.1	accD
Hildaea pallens	Monocot	NC_036124.1	accD
Homolepis aturensis	Monocot	NC_036125.1	accD
Homolepis isocalycia	Monocot	NC_036690.1	accD
Hordeum vulgare subsp. vulgare	Monocot	NC_008590.1	accD
Humbertochloa bambusiuscula	Monocot	NC_036691.1	accD
Hyparrhenia diplandra	Monocot	NC_035037.1	accD
Hyparrhenia rufa	Monocot	NC_035011.1	accD
Hyparrhenia subplumosa	Monocot	NC_030625.1	accD
Imperata cylindrica	Monocot	NC_030487.1	accD
Isachne albens	Monocot	NC_035530.1	accD
Ischaemum afrum	Monocot	NC_030488.1	accD
Iseilema macratherum	Monocot	NC_030611.1	accD
Kerriochloa siamensis	Monocot	NC_035009.1	accD
Lamarckia aurea	Monocot	NC_037168.1	accD
Lasiacis nigra	Monocot	NC_036123.1	accD
Lecomtella madagascariensis	Monocot	NC_024106.1	accD
Leptochloa pluriflora	Monocot	NC_037169.1	accD
Leptochloa virgata	Monocot	NC_036692.1	accD
Limnopoa meeboldii	Monocot	NC_035531.1	accD
Littledalea alaica	Monocot	NC_037519.1	accD
Littledalea przevalskyi	Monocot	NC_037497.1	accD
Littledalea racemosa	Monocot	NC_036350.1	accD
Loudetia simplex	Monocot	NC_036113.1	accD
Loudetiopsis kerstingii	Monocot	NC_030612.1	accD
Lygeum spartum	Monocot	NC_036693.1	accD
Megathyrsus maximus	Monocot	NC_030489.1	accD
Melanocenchris abyssinica	Monocot	NC_036694.1	accD
Merxmuellera tsaratananensis	Monocot	NC_036122.1	accD
Miscanthus floridulus	Monocot	NC_035750.1	accD
Miscanthus junceus	Monocot	NC_035751.1	accD
Miscanthus sacchariflorus	Monocot	NC_028720.1	accD
Miscanthus sinensis	Monocot	NC_028721.1	accD
Miscanthus transmorrisonensis	Monocot	NC_035752.1	accD
Miscanthus x giganteus	Monocot	NC_035753.1	accD
Mnesithea helferi	Monocot	NC_035036.1	accD
Nematopoa longipes	Monocot	NC_035532.1	accD
Neyraudia reynaudiana	Monocot	NC_024262.1	accD
Oncorachis ramosa	Monocot	NC_030490.1	accD
Oplismenus hirtellus	Monocot	NC_030491.1	accD
Oropetium aristatum	Monocot	NC_036697.1	accD
Otachyrium versicolor	Monocot	NC_030492.1	accD
Oxychloris scariosa	Monocot	NC_037158.1	accD
Panicum capillare	Monocot	NC_030493.1	accD
Panicum lycopodioides	Monocot	NC_036121.1	accD
Panicum miliaceum	Monocot	CM009689.1	accD
Panicum pygmaeum	Monocot	NC_036120.1	accD
Panicum sumatrense	Monocot	NC_032378.1	accD
Panicum virgatum	Monocot	NC_015990.1	accD
Parahyparrhenia siamensis	Monocot	NC_035033.1	accD
Paspalidium geminatum	Monocot	NC_030494.1	accD
Paspalum dilatatum	Monocot	NC_030614.1	accD
Paspalum fimbriatum	Monocot	NC_030495.1	accD
Paspalum glaziovii	Monocot	NC_030496.1	accD
Paspalum paniculatum	Monocot	NC_036114.1	accD
Phaenanthoecium koestlinii	Monocot	NC_035533.1	accD
Pheidochloa gracilis	Monocot	NC_035534.1	accD
Phragmites australis	Monocot	NC_022958.1	accD
Phyllorachis sagittata	Monocot	NC_036698.1	accD
Piptatherum songaricum	Monocot	NC_036699.1	accD
Plagiantha tenella	Monocot	NC_030497.1	accD
Pogonatherum paniceum	Monocot	NC_029881.1	accD
Polytoca digitata	Monocot	NC_035044.1	accD
Pseudolasiacis leptolomoides	Monocot	NC_036119.1	accD
Pseudosorghum fasciculare	Monocot	NC_035024.1	accD
Rottboellia cochinchinensis	Monocot	NC_030615.1	accD
Rytidosperma pallidum	Monocot	NC_037166.1	accD
Rytidosperma semiannulare	Monocot	NC_036701.1	accD
Saccharum arundinaceum	Monocot	NC_030777.1	accD
Saccharum hildebrandtii	Monocot	NC_036118.1	accD
Saccharum hybrid cultivar	Monocot	NC_029221.1	accD
Saccharum hybrid cultivar SP80-3280	Monocot	NC_005878.2	accD
Saccharum officinarum	Monocot	NC_006084.1	accD
Saccharum officinarum	Monocot	NC_035224.1	accD
Saccharum spontaneum	Monocot	NC_034802.1	accD
Sacciolepis indica	Monocot	NC_036702.1	accD
Sartidia dewinteri	Monocot	NC_027147.1	accD
Sartidia isaloensis	Monocot	NC_036117.1	accD
Sartidia perrieri	Monocot	NC_027146.1	accD
Schismus arabicus	Monocot	NC_036703.1	accD
Schizachyrium brevifolium	Monocot	NC_035013.1	accD
Schizachyrium exile	Monocot	NC_035029.1	accD
Schizachyrium imberbe	Monocot	NC_035045.1	accD
Schizachyrium sanguineum	Monocot	NC_035015.1	accD
Schizachyrium scoparium	Monocot	NC_035032.1	accD
Schizachyrium spicatum	Monocot	NC_035039.1	accD
Schizachyrium tenerum	Monocot	NC_035043.1	accD
Secale cereale	Monocot	NC_021761.1	accD
Setaria viridis	Monocot	NC_028075.1	accD
Sorghum bicolor	Monocot	NC_008602.1	accD
Sorghum timorense	Monocot	NC_023800.1	accD
Sporobolus maritimus	Monocot	NC_027650.1	accD
Steinchisma laxum	Monocot	NC_030499.1	accD
Stenotaphrum secundatum	Monocot	NC_036704.1	accD
Stipagrostis hirtigluma	Monocot	NC_036112.1	accD
Streptostachys asperifolia	Monocot	NC_036116.1	accD
Styppeiochloa gynoglossa	Monocot	NC_035535.1	accD
Taeniatherum caput-medusae	Monocot	NC_037160.1	accD
Themeda arguens	Monocot	NC_035019.1	accD
Themeda arundinacea	Monocot	NC_035014.1	accD
Themeda quadrivalvis	Monocot	NC_035492.1	accD
Themeda triandra	Monocot	NC_035016.1	accD
Themeda villosa	Monocot	NC_035021.1	accD
Themeda villosa	Monocot	NC_035021.1	accD
Tribolium hispidum	Monocot	NC_036705.1	accD
Tricholaena monachne	Monocot	NC_036706.1	accD
Trichoneura grandiglumis	Monocot	NC_036707.1	accD
Triodia stipoides	Monocot	NC_037157.1	accD
Triodia wiseana	Monocot	NC_037161.1	accD
Tripsacum dactyloides	Monocot	NC_037087.1	accD
Tristachya humbertii	Monocot	NC_036115.1	accD
Tristachya leucothrix	Monocot	NC_036708.1	accD
Triticum aestivum	Monocot	NC_002762.1	accD
Triticum macha	Monocot	NC_025955.1	accD
Triticum monococcum	Monocot	NC_021760.1	accD
Triticum timopheevii	Monocot	NC_024764.1	accD
Triticum turgidum	Monocot	NC_024814.1	accD
Triticum urartu	Monocot	NC_021762.1	accD
Uniola paniculata	Monocot	NC_036709.1	accD
Urochloa brizantha	Monocot	NC_030067.1	accD
Urochloa decumbens	Monocot	NC_030066.1	accD
Urochloa reptans	Monocot	NC_030617.1	accD
Urochloa ruziziensis	Monocot	NC_030068.1	accD
Vaseyochloa multinervosa	Monocot	NC_036710.1	accD
Whiteochloa capillipes	Monocot	NC_030618.1	accD
Zea mays	Monocot	NC_001666.2	accD
Zeugites pittieri	Monocot	NC_030500.1	accD
Aureococcus anophagefferens CCMP 1984	Protists	NC_012898.1	accD
Aureoumbra lagunensis CCMP 1507	Protists	NC_012903.1	accD
Chrysochromulina parva	Protists	NC_036937.1	accD
Cryptoglena skujai SAG 10.88	Protists	NC_027286.1	accD
Durinskia baltica CS-38	Protists	NC_014287.1	accD
Emiliania huxleyi CCMP 373	Protists	NC_007288.1	accD
Euglena archaeoplastidiata Michigan	Protists	NC_035156.1	accD
Euglena gracilis Z	Protists	NC_001603.2	accD
Euglena viridis NJ001	Protists	NC_020460.2	accD
Euglenaformis proxima SAG 1224-11a	Protists	NC_024154.1	accD
Euglenaria anabaena UTEX 373	Protists	NC_027269.1	accD
Heterosigma akashiwo NIES 293	Protists	NC_010772.1	accD
Kryptoperidinium foliaceum	Protists	NC_014267.1	accD
Lepidodinium chlorophorum	Protists	NC_027093.1	accD
Monomorphina aenigmatica UTEX1284	Protists	NC_020018.1	accD
Monomorphina parapyrum UTEX 2354	Protists	NC_027287.1	accD
Nannochloropsis granulata	Protists	NC_022259.1	accD
Nannochloropsis limnetica CCMP505	Protists	NC_022262.1	accD
Nannochloropsis oceanica CCMP531	Protists	NC_022263.1	accD
Nannochloropsis oculata CCMP525	Protists	NC_022260.1	accD
Nannochloropsis salina CCMP537	Protists	NC_022261.1	accD
Pavlova lutheri ATCC 50092	Protists	NC_020371.1	accD
Phaeocystis globosa Pg-G(A)	Protists	NC_021637.1	accD
Rhodomonas salina CCMP1319	Protists	NC_009573.1	accD
Trachelomonas volvocina UTEX 1327	Protists	NC_027288.1	accD
Triparma laevis	Protists	NC_027746.1	accD
Vaucheria litorea	Protists	NC_011600.1	accD
Bathycoccus prasinos	Algae	NC_024811.1	clpP
Lacunastrum gracillimum	Algae	NC_037918.1	clpP
Monoraphidium neglectum SAG 48.87	Algae	NW_014013626.1	clpP
Prototheca stagnorum JCM 9641	Algae	NC_037479.1	clpP
Acanthoceras zachariasii	Algae	NC_038009.1	clpP
Acrosorium ciliolatum	Algae	NC_035260.1	clpP
Actinocyclus subtilis	Algae	NC_038000.1	clpP
Asterionellopsis glacialis ccmp1717	Algae	NC_024080.1	clpP
Attheya longicornis	Algae	NC_037999.1	clpP
Biddulphia biddulphiana	Algae	NC_038006.1	clpP
Biddulphia tridens	Algae	NC_038007.1	clpP
Boldia erythrosiphon UTEX LB2858	Algae	NC_034776.1	clpP
Bostrychia moritziana	Algae	NC_035266.1	clpP
Bostrychia simpliciuscula	Algae	NC_035268.1	clpP
Bostrychia tenella	Algae	NC_035264.1	clpP
Bryothamnion seaforthii	Algae	NC_035276.1	clpP
Bulboplastis apyrenoidosa NIES-2742	Algae	NC_034787.1	clpP
Calliarthron tuberculosum	Algae	NC_021075.1	clpP
Caloglossa beccarii	Algae	NC_035269.1	clpP
Caloglossa intermedia	Algae	NC_035265.1	clpP
Caloglossa monosticha	Algae	NC_035263.1	clpP
Cerataulina daemon	Algae	NC_025313.1	clpP
Chaetoceros simplex	Algae	NC_025310.1	clpP
Cliftonaea pectinata	Algae	NC_035294.1	clpP
Compsopogon caeruleus	Algae	NC_035350.1	clpP
Conticribra weissflogii	Algae	NC_025314.1	clpP
Coscinodiscus radiatus ccmp310	Algae	NC_024081.1	clpP
Costaria costata	Algae	NC_028502.1	clpP
Cyanidioschyzon merolae strain 10D	Algae	NC_004799.1	clpP
Cyanidium caldarium RK1	Algae	NC_001840.1	clpP
Cyclotella pseudostelligera	Algae	NC_038005.1	clpP
Cylindrotheca closterium ccmp1855	Algae	NC_024082.1	clpP
Dasya naccarioides	Algae	NC_035280.1	clpP
Dasyclonium flaccidum	Algae	NC_035287.1	clpP
Dictyomenia sonderi	Algae	NC_035297.1	clpP
Dictyopteris divaricata	Algae	NC_036804.1	clpP
Didymosphenia geminata BCC011	Algae	NC_024083.1	clpP
Digenea simplex	Algae	NC_035298.1	clpP
Dipterocladia arabiensis	Algae	NC_035257.1	clpP
Dipterosiphonia australica	Algae	NC_035288.1	clpP
Ectocarpus siliculosus	Algae	NC_013498.1	clpP
Entomoneis sp.	Algae	NC_038001.1	clpP
Eunotia naegelii utex FD354	Algae	NC_024928.1	clpP
Fistulifera solaris JPCC DA0580	Algae	NC_015403.1	clpP
Fucus vesiculosus	Algae	NC_016735.1	clpP
Gracilaria changii	Algae	NC_038051.1	clpP
Gracilaria salicornia	Algae	NC_023785.1	clpP
Gracilaria tenuistipitata	Algae	AY673996.1	clpP
Gracilaria vermiculophylla	Algae	NC_039092.1	clpP
Gracilariopsis lemaneiformis	Algae	NC_029644.1	clpP
Grateloupia filicina	Algae	NC_037841.1	clpP
Gredgaria maugeana	Algae	NC_035290.1	clpP
Guillardia theta	Algae	NC_000926.1	clpP
Guinardia striata	Algae	NC_037998.1	clpP
Herposiphonia versicolor	Algae	NC_035279.1	clpP
Kappaphycus alvarezii	Algae	NC_036637.1	clpP
Kuetzingia canaliculata	Algae	NC_035293.1	clpP
Laurenciella marilzae	Algae	NC_035259.1	clpP
Leptocylindrus danicus ccmp1856	Algae	NC_024084.1	clpP
Lithodesmium undulatum ccmp1797	Algae	NC_024085.1	clpP
Melanothamnus harveyi	Algae	NC_035281.1	clpP
Membranoptera weeksiae	Algae	NC_032396.1	clpP
Ophidocladus simpliciusculus	Algae	NC_035284.1	clpP
Osmundaria fimbriata	Algae	NC_035262.1	clpP
Periphykon beckeri	Algae	NC_035261.1	clpP
Phaeodactylum tricornutum	Algae	NC_008588.1	clpP
Plagiogramma staurophorum	Algae	NC_037995.1	clpP
Plagiogrammopsis vanheurckii	Algae	NC_037997.1	clpP
Platysiphonia delicata	Algae	NC_035258.1	clpP
Pleurocladia lacustris Sa2	Algae	NC_032045.1	clpP
Polysiphonia brodiei	Algae	NC_035272.1	clpP
Polysiphonia elongata	Algae	NC_035274.1	clpP
Polysiphonia infestans	Algae	NC_035277.1	clpP
Polysiphonia schneideri	Algae	NC_035296.1	clpP
Polysiphonia scopulorum	Algae	NC_035282.1	clpP
Polysiphonia sertularioides	Algae	NC_035270.1	clpP
Polysiphonia stricta	Algae	NC_035275.1	clpP
Porphyra purpurea Avonport	Algae	NC_000925.1	clpP
Porphyra umbilicalis	Algae	NC_035573.1	clpP
Porphyra umbilicalis	Algae	MF385003.1	clpP
Psammoneis obaidii	Algae	NC_038004.1	clpP
Pseudo-nitzschia multiseries	Algae	NC_027721.1	clpP
Pyropia haitanensis	Algae	NC_021189.1	clpP
Pyropia yezoensis	Algae	NC_007932.1	clpP
Rhizosolenia fallax	Algae	NC_038003.1	clpP
Rhizosolenia imbricata	Algae	NC_025311.1	clpP
Rhizosolenia setigera	Algae	NC_037996.1	clpP
Rhodomela confervoides	Algae	NC_035271.1	clpP
Roundia cardiophora	Algae	NC_025312.1	clpP
Saccharina japonica	Algae	NC_018523.1	clpP
Sargassum horneri	Algae	NC_029856.1	clpP
Sonderella linearis	Algae	NC_035289.1	clpP
Spyridia filamentosa	Algae	NC_035285.1	clpP
Symphyocladia dendroidea	Algae	NC_035267.1	clpP
Taenioma perpusillum	Algae	NC_035295.1	clpP
Thalassiosira oceanica	Algae	NC_014808.1	clpP
Thalassiosira pseudonana	Algae	NC_008589.1	clpP
Thaumatella adunca	Algae	NC_035291.1	clpP
Thuretia quercifolia	Algae	NC_035286.1	clpP
Tolypiocladia glomerulata	Algae	NC_035299.1	clpP
Toxarium undulatum ECT3802	Algae	NC_031425.1	clpP
Triceratium dubium	Algae	NC_038002.1	clpP
Trieres chinensis	Algae	NC_001713.1	clpP
Ulnaria acus	Algae	NC_016731.1	clpP
Undaria pinnatifida	Algae	NC_028503.1	clpP
Vertebrata australis	Algae	NC_035283.1	clpP
Vertebrata isogona	Algae	NC_035278.1	clpP
Vertebrata thuyoides	Algae	NC_035273.1	clpP
Codonopsis lanceolata	Eudicot	NC_037949.1	clpP
Monotropa hypopitys	Eudicot	NC_029704.1	clpP
Callitris rhomboidea	Gymnosperm	NC_034940.1	clpP
Gnetum montanum	Gymnosperm	NC_021438.1	clpP
Gnetum parvifolium	Gymnosperm	NC_011942.1	clpP
Asarum minus	Magnoliid	NC_037503.1	clpP
Aureococcus anophagefferens CCMP 1984	Protists	NC_012898.1	clpP
Aureoumbra lagunensis CCMP 1507	Protists	NC_012903.1	clpP
Chromerida sp. RM11	Protists	NC_014345.1	clpP
Chrysochromulina parva	Protists	NC_036937.1	clpP
Cryptoglena skujai SAG 10.88	Protists	NC_027286.1	clpP
Durinskia baltica CS-38	Protists	NC_014287.1	clpP
Emiliania huxleyi CCMP 373	Protists	NC_007288.1	clpP
Euglena archaeoplastidiata Michigan	Protists	NC_035156.1	clpP
Euglena gracilis Z	Protists	NC_001603.2	clpP
Euglena viridis NJ001	Protists	NC_020460.2	clpP
Euglenaformis proxima SAG 1224-11a	Protists	NC_024154.1	clpP
Euglenaria anabaena UTEX 373	Protists	NC_027269.1	clpP
Heterosigma akashiwo NIES 293	Protists	NC_010772.1	clpP
Kryptoperidinium foliaceum	Protists	NC_014267.1	clpP
Monomorphina aenigmatica UTEX1284	Protists	NC_020018.1	clpP
Monomorphina parapyrum UTEX 2354	Protists	NC_027287.1	clpP
Nannochloropsis gaditana CCMP1894	Protists	CM009081.1	clpP
Nannochloropsis granulata	Protists	NC_022259.1	clpP
Nannochloropsis limnetica CCMP505	Protists	NC_022262.1	clpP
Nannochloropsis oceanica CCMP531	Protists	NC_022263.1	clpP
Nannochloropsis oculata CCMP525	Protists	NC_022260.1	clpP
Nannochloropsis salina CCMP537	Protists	NC_022261.1	clpP
Pavlova lutheri ATCC 50092	Protists	NC_020371.1	clpP
Phaeocystis globosa Pg-G(A)	Protists	NC_021637.1	clpP
Rhodomonas salina CCMP1319	Protists	NC_009573.1	clpP
Trachelomonas volvocina UTEX 1327	Protists	NC_027288.1	clpP
Triparma laevis	Protists	NC_027746.1	clpP
Vaucheria litorea	Protists	NC_011600.1	clpP
Prototheca cutis JCM 15793	Algae	NC_037480.1	psbf1/psbN
Prototheca stagnorum JCM 9641	Algae	NC_037479.1	psbf1/psbN
Aphyllon californicum	Eudicot	NC_025651.1	psbf1/psbN
Cistanche deserticola	Eudicot	NC_021111.1	psbf1/psbN
Codonopsis lanceolata	Eudicot	NC_037949.1	psbf1/psbN
Cytinus hypocistis	Eudicot	NC_031150.1	psbf1/psbN
Epifagus virginiana	Eudicot	NC_001568.1	psbf1/psbN
Monotropa hypopitys	Eudicot	NC_029704.1	psbf1/psbN
Orobanche austrohispanica	Eudicot	NC_031441.1	psbf1/psbN
Orobanche crenata	Eudicot	NC_024845.1	psbf1/psbN
Orobanche densiflora	Eudicot	NC_031442.1	psbf1/psbN
Orobanche gracilis	Eudicot	NC_023464.1	psbf1/psbN
Orobanche pancicii	Eudicot	NC_031443.1	psbf1/psbN
Orobanche rapum-genistae	Eudicot	NC_031444.1	psbf1/psbN
Phelipanche purpurea	Eudicot	NC_023132.1	psbf1/psbN
Phelipanche ramosa	Eudicot	NC_023465.1	psbf1/psbN
Asarum minus	Magnoliid	NC_037503.1	psbf1/psbN
Burmannia championii	Monocot	NC_036663.1	psbf1/psbN
Burmannia nepalensis	Monocot	NC_036670.1	psbf1/psbN
Burmannia oblonga	Monocot	NC_036664.1	psbf1/psbN
Gastrodia elata	Monocot	NC_037409.1	psbf1/psbN
Sciaphila densiflora	Monocot	NC_027659.1	psbf1/psbN
Bathycoccus prasinos	Algae	NC_024811.1	petA
Floydiella terrestris	Algae	NC_014346.1	petA
Oedocladium carolinianum	Algae	NC_031510.1	petA
Oedogonium cardiacum SAG 575-1b	Algae	NC_011031.1	petA
Prototheca cutis JCM 15793	Algae	NC_037480.1	petA
Prototheca stagnorum JCM 9641	Algae	NC_037479.1	petA
Schizomeris leibleinii	Algae	NC_015645.1	petA
Stigeoclonium helveticum UTEX 441	Algae	NC_008372.1	petA
Cistanche deserticola	Eudicot	NC_021111.1	petA
Monotropa hypopitys	Eudicot	NC_029704.1	petA
Orobanche austrohispanica	Eudicot	NC_031441.1	petA
Orobanche crenata	Eudicot	NC_024845.1	petA
Orobanche densiflora	Eudicot	NC_031442.1	petA
Orobanche gracilis	Eudicot	NC_023464.1	petA
Orobanche pancicii	Eudicot	NC_031443.1	petA
Orobanche rapum-genistae	Eudicot	NC_031444.1	petA
Phelipanche purpurea	Eudicot	NC_023132.1	petA
Phelipanche ramosa	Eudicot	NC_023465.1	petA
Asarum minus	Magnoliid	NC_037503.1	petA
Burmannia championii	Monocot	NC_036663.1	petA
Burmannia cryptopetala	Monocot	NC_036662.1	petA
Burmannia nepalensis	Monocot	NC_036670.1	petA
Burmannia oblonga	Monocot	NC_036664.1	petA
Gastrodia elata	Monocot	NC_037409.1	petA
Sciaphila densiflora	Monocot	NC_027659.1	petA
Cryptoglena skujai SAG 10.88	Protists	NC_027286.1	petA
Euglena archaeoplastidiata Michigan	Protists	NC_035156.1	petA
Euglena gracilis Z	Protists	NC_001603.2	petA
Euglena viridis NJ001	Protists	NC_020460.2	petA
Euglenaformis proxima SAG 1224-11a	Protists	NC_024154.1	petA
Euglenaria anabaena UTEX 373	Protists	NC_027269.1	petA
Monomorphina aenigmatica UTEX1284	Protists	NC_020018.1	petA
Monomorphina parapyrum UTEX 2354	Protists	NC_027287.1	petA
Bathycoccus prasinos	Algae	NC_024811.1	psaA
Prototheca cutis	Algae	NC_037480.1	psaA
Prototheca stagnorum	Algae	NC_037479.1	psaA
Aphyllon californicum	Eudicot	NC_025651.1	psaA
Codonopsis lanceolata	Eudicot	NC_037949.1	psaA
Cytinus hypocistis	Eudicot	NC_031150.1	psaA
Epifagus virginiana	Eudicot	NC_001568.1	psaA
Monotropa hypopitys	Eudicot	NC_029704.1	psaA
Orobanche densiflora	Eudicot	NC_031442.1	psaA
Phelipanche purpurea	Eudicot	NC_023132.1	psaA
Phelipanche ramosa	Eudicot	NC_023465.1	psaA
Asarum minus	Magnoliid	NC_037503.1	psaA
Burmannia championii	Monocot	NC_036663.1	psaA
Burmannia oblonga	Monocot	NC_036664.1	psaA
Gastrodia elata	Monocot	NC_037409.1	psaA
Sciaphila densiflora	Monocot	NC_027659.1	psaA
Bathycoccus prasinos	Algae	NC_024811.1	psaB
Prototheca cutis	Algae	NC_037480.1	psaB
Prototheca stagnorum	Algae	NC_037479.1	psaB
Cytinus hypocistis	Eudicot	NC_031150.1	psaB
Epifagus virginiana	Eudicot	NC_001568.1	psaB
Asarum minus	Magnoliid	NC_037503.1	psaB
Burmannia championii	Monocot	NC_036663.1	psaB
Burmannia oblonga	Monocot	NC_036664.1	psaB
Gastrodia elata	Monocot	NC_037409.1	psaB
Sciaphila densiflora	Monocot	NC_027659.1	psaB
Prototheca cutis	Algae	NC_037480.1	psaC
Prototheca stagnorum	Algae	NC_037479.1	psaC
Cistanche deserticola	Eudicot	NC_021111.1	psaC
Codonopsis lanceolata	Eudicot	NC_037949.1	psaC
Cytinus hypocistis	Eudicot	NC_031150.1	psaC
Epifagus virginiana	Eudicot	NC_001568.1	psaC
Monotropa hypopitys	Eudicot	NC_029704.1	psaC
Orobanche austrohispanica	Eudicot	NC_031441.1	psaC
Orobanche gracilis	Eudicot	NC_023464.1	psaC
Orobanche rapum-genistae	Eudicot	NC_031444.1	psaC
Phelipanche purpurea	Eudicot	NC_023132.1	psaC
Phelipanche ramosa	Eudicot	NC_023465.1	psaC
Asarum minus	Magnoliid	NC_037503.1	psaC
Burmannia championii	Monocot	NC_036663.1	psaC
Burmannia cryptopetala	Monocot	NC_036662.1	psaC
Burmannia nepalensis	Monocot	NC_036670.1	psaC
Burmannia oblonga	Monocot	NC_036664.1	psaC
Gastrodia elata	Monocot	NC_037409.1	psaC
Sciaphila densiflora	Monocot	NC_027659.1	psaC
Ankyra judayi SAG 17.84	Algae	NC_029735.1	psaI
Astrosyne radiata	Algae	NC_038008.1	psaI
Bracteacoccus aerius UTEX 1250	Algae	NC_029675.1	psaI
Bracteacoccus giganteus	Algae	NC_028586.1	psaI
Bracteacoccus minor UTEX 66	Algae	NC_029674.1	psaI
Carteria cerasiformis	Algae	NC_028585.1	psaI
Chlamydomonas reinhardtii	Algae	NC_005353.1	psaI
Chlorotetraedron incus SAG 43.81	Algae	NC_029673.1	psaI
Dunaliella salina CCAP 19/18	Algae	NC_016732.1	psaI
Floydiella terrestris	Algae	NC_014346.1	psaI
Gonium pectorale	Algae	NC_020438.1	psaI
Hafniomonas laevis	Algae	NC_028583.1	psaI
Hydrodictyon reticulatum	Algae	NC_034655.1	psaI
Jenufa minuta	Algae	NC_028582.1	psaI
Jenufa perforata	Algae	NC_028581.1	psaI
Lacunastrum gracillimum	Algae	NC_037918.1	psaI
Monoraphidium neglectum SAG 48.87	Algae	NW_014013626.1	psaI
Mychonastes homosphaera CAUP H6502	Algae	NC_029671.1	psaI
Mychonastes jurisii	Algae	NC_028579.1	psaI
Neochloris aquatica UTEX 138	Algae	NC_029670.1	psaI
Oedocladium carolinianum	Algae	NC_031510.1	psaI
Oedogonium cardiacum SAG 575-1b	Algae	NC_011031.1	psaI
Oogamochlamys gigantea	Algae	NC_028580.1	psaI
Pectinodesmus pectinatus	Algae	NC_036668.1	psaI
Pediastrum angulosum	Algae	NC_037919.1	psaI
Pediastrum duplex	Algae	NC_034654.1	psaI
Phacotus lenticularis	Algae	NC_028587.1	psaI
Prototheca cutis	Algae	NC_037480.1	psaI
Prototheca stagnorum	Algae	NC_037479.1	psaI
Pseudo-nitzschia multiseries	Algae	NC_027721.1	psaI
Pseudomuriella schumacherensis SAG 2137	Algae	NC_029669.1	psaI
Pseudopediastrum boryanum	Algae	NC_037920.1	psaI
Pseudopediastrum integrum	Algae	NC_037921.1	psaI
Pseudopediastrum sp. CL0201VA	Algae	NC_037922.1	psaI
Rhizosolenia fallax	Algae	NC_038003.1	psaI
Rhizosolenia imbricata	Algae	NC_025311.1	psaI
Schizomeris leibleinii	Algae	NC_015645.1	psaI
Stauridium tetras	Algae	NC_037923.1	psaI
Stigeoclonium helveticum UTEX 441	Algae	NC_008372.1	psaI
Tetradesmus obliquus UTEX 393	Algae	NC_008101.1	psaI
Tetradesmus obliquus DOE0152z	Algae	CM007919.1	psaI
Treubaria triappendiculata	Algae	NC_028578.1	psaI
Carnegiea gigantea	Eudicot	NC_027618.1	psaI
Codonopsis lanceolata	Eudicot	NC_037949.1	psaI
Cuscuta gronovii	Eudicot	NC_009765.1	psaI
Cuscuta obtusiflora	Eudicot	NC_009949.1	psaI
Cytinus hypocistis	Eudicot	NC_031150.1	psaI
Epifagus virginiana	Eudicot	NC_001568.1	psaI
Lathyrus davidii	Eudicot	NC_027073.1	psaI
Lathyrus inconspicuus	Eudicot	NC_027149.1	psaI
Lathyrus odoratus	Eudicot	NC_027150.1	psaI
Lathyrus pubescens	Eudicot	NC_027079.1	psaI
Lathyrus sativus	Eudicot	NC_014063.1	psaI
Monotropa hypopitys	Eudicot	NC_029704.1	psaI
Orobanche austrohispanica	Eudicot	NC_031441.1	psaI
Orobanche crenata	Eudicot	NC_024845.1	psaI
Orobanche densiflora	Eudicot	NC_031442.1	psaI
Orobanche gracilis	Eudicot	NC_023464.1	psaI
Orobanche pancicii	Eudicot	NC_031443.1	psaI
Phelipanche ramosa	Eudicot	NC_023465.1	psaI
Asarum minus	Magnoliid	NC_037503.1	psaI
Burmannia championii	Monocot	NC_036663.1	psaI
Burmannia cryptopetala	Monocot	NC_036662.1	psaI
Burmannia nepalensis	Monocot	NC_036670.1	psaI
Burmannia oblonga	Monocot	NC_036664.1	psaI
Gastrodia elata	Monocot	NC_037409.1	psaI
Sciaphila densiflora	Monocot	NC_027659.1	psaI
Aureococcus anophagefferens CCMP 1984	Protists	NC_012898.1	psaI
Aureoumbra lagunensis CCMP 1507	Protists	NC_012903.1	psaI
Chromerida sp. RM11	Protists	NC_014345.1	psaI
Euglena gracilis Z	Protists	NC_001603.2	psaI
Euglenaformis proxima SAG 1224-11a	Protists	NC_024154.1	psaI
Compsopogon caeruleus	Algae	NC_035350.1	psaJ
Monoraphidium neglectum SAG 48.87	Algae	NW_014013626.1	psaJ
Picocystis salinarum	Algae	NC_024828.1	psaJ
Prototheca cutis	Algae	NC_037480.1	psaJ
Prototheca stagnorum	Algae	NC_037479.1	psaJ
Pycnococcus provasolii CCMP 1203	Algae	NC_012097.1	psaJ
Aphyllon californicum	Eudicot	NC_025651.1	psaJ
Codonopsis lanceolata	Eudicot	NC_037949.1	psaJ
Cytinus hypocistis	Eudicot	NC_031150.1	psaJ
Epifagus virginiana	Eudicot	NC_001568.1	psaJ
Orobanche austrohispanica	Eudicot	NC_031441.1	psaJ
Orobanche crenata	Eudicot	NC_024845.1	psaJ
Orobanche densiflora	Eudicot	NC_031442.1	psaJ
Orobanche gracilis	Eudicot	NC_023464.1	psaJ
Orobanche pancicii	Eudicot	NC_031443.1	psaJ
Orobanche rapum-genistae	Eudicot	NC_031444.1	psaJ
Phelipanche purpurea	Eudicot	NC_023132.1	psaJ
Phelipanche ramosa	Eudicot	NC_023465.1	psaJ
Stangeria eriopus	Gymnosperm	NC_026041.1	psaJ
Asarum minus	Magnoliid	NC_037503.1	psaJ
Burmannia championii	Monocot	NC_036663.1	psaJ
Burmannia oblonga	Monocot	NC_036664.1	psaJ
Sciaphila densiflora	Monocot	NC_027659.1	psaJ
Chromerida sp. RM11	Protists	NC_014345.1	psaJ
Prototheca cutis	Algae	NC_037480.1	psbA
Prototheca stagnorum	Algae	NC_037479.1	psbA
Codonopsis lanceolata	Eudicot	NC_037949.1	psbA
Cytinus hypocistis	Eudicot	NC_031150.1	psbA
Monotropa hypopitys	Eudicot	NC_029704.1	psbA
Orobanche gracilis	Eudicot	NC_023464.1	psbA
Phelipanche purpurea	Eudicot	NC_023132.1	psbA
Phelipanche ramosa	Eudicot	NC_023465.1	psbA
Burmannia championii	Monocot	NC_036663.1	psbA
Burmannia oblonga	Monocot	NC_036664.1	psbA
Gastrodia elata	Monocot	NC_037409.1	psbA
Sciaphila densiflora	Monocot	NC_027659.1	psbA
Prototheca cutis	Algae	NC_037480.1	psbB
Prototheca stagnorum	Algae	NC_037479.1	psbB
Codonopsis lanceolata	Eudicot	NC_037949.1	psbB
Cytinus hypocistis	Eudicot	NC_031150.1	psbB
Monotropa hypopitys	Eudicot	NC_029704.1	psbB
Orobanche austrohispanica	Eudicot	NC_031441.1	psbB
Orobanche crenata	Eudicot	NC_024845.1	psbB
Orobanche densiflora	Eudicot	NC_031442.1	psbB
Orobanche gracilis	Eudicot	NC_023464.1	psbB
Orobanche pancicii	Eudicot	NC_031443.1	psbB
Orobanche rapum-genistae	Eudicot	NC_031444.1	psbB
Phelipanche purpurea	Eudicot	NC_023132.1	psbB
Phelipanche ramosa	Eudicot	NC_023465.1	psbB
Asarum minus	Magnoliid	NC_037503.1	psbB
Burmannia championii	Monocot	NC_036663.1	psbB
Burmannia oblonga	Monocot	NC_036664.1	psbB
Gastrodia elata	Monocot	NC_037409.1	psbB
Sciaphila densiflora	Monocot	NC_027659.1	psbB
Prototheca cutis	Algae	NC_037480.1	psbC
Prototheca stagnorum	Algae	NC_037479.1	psbC
Codonopsis lanceolata	Eudicot	NC_037949.1	psbC
Cytinus hypocistis	Eudicot	NC_031150.1	psbC
Epifagus virginiana	Eudicot	NC_001568.1	psbC
Monotropa hypopitys	Eudicot	NC_029704.1	psbC
Orobanche densiflora	Eudicot	NC_031442.1	psbC
Orobanche rapum-genistae	Eudicot	NC_031444.1	psbC
Phelipanche purpurea	Eudicot	NC_023132.1	psbC
Asarum minus	Magnoliid	NC_037503.1	psbC
Burmannia championii	Monocot	NC_036663.1	psbC
Burmannia cryptopetala	Monocot	NC_036662.1	psbC
Burmannia nepalensis	Monocot	NC_036670.1	psbC
Burmannia oblonga	Monocot	NC_036664.1	psbC
Gastrodia elata	Monocot	NC_037409.1	psbC
Sciaphila densiflora	Monocot	NC_027659.1	psbC
Prototheca cutis	Algae	NC_037480.1	psbD
Prototheca stagnorum	Algae	NC_037479.1	psbD
Codonopsis lanceolata	Eudicot	NC_037949.1	psbD
Epifagus virginiana	Eudicot	NC_001568.1	psbD
Monotropa hypopitys	Eudicot	NC_029704.1	psbD
Orobanche austrohispanica	Eudicot	NC_031441.1	psbD
Orobanche crenata	Eudicot	NC_024845.1	psbD
Orobanche densiflora	Eudicot	NC_031442.1	psbD
Orobanche gracilis	Eudicot	NC_023464.1	psbD
Orobanche rapum-genistae	Eudicot	NC_031444.1	psbD
Phelipanche purpurea	Eudicot	NC_023132.1	psbD
Asarum minus	Maganoliid	NC_037503.1	psbD
Burmannia championii	Moncot	NC_036663.1	psbD
Burmannia cryptopetala	Moncot	NC_036662.1	psbD
Burmannia oblonga	Moncot	NC_036664.1	psbD
Gastrodia elata	Moncot	NC_037409.1	psbD
Sciaphila densiflora	Moncot	NC_027659.1	psbD
Prototheca cutis	Algae	NC_037480.1	psbE
Prototheca stagnorum	Algae	NC_037479.1	psbE
Codonopsis lanceolata	Eudicot	NC_037949.1	psbE
Cytinus hypocistis	Eudicot	NC_031150.1	psbE
Epifagus virginiana	Eudicot	NC_001568.1	psbE
Monotropa hypopitys	Eudicot	NC_029704.1	psbE
Orobanche austrohispanica	Eudicot	NC_031441.1	psbE
Orobanche crenata	Eudicot	NC_024845.1	psbE
Orobanche densiflora	Eudicot	NC_031442.1	psbE
Orobanche gracilis	Eudicot	NC_023464.1	psbE
Orobanche pancicii	Eudicot	NC_031443.1	psbE
Orobanche rapum-genistae	Eudicot	NC_031444.1	psbE
Phelipanche purpurea	Eudicot	NC_023132.1	psbE
Phelipanche ramosa	Eudicot	NC_023465.1	psbE
Asarum minus	Magnoliid	NC_037503.1	psbE
Burmannia championii	Monocot	NC_036663.1	psbE
Burmannia cryptopetala	Monocot	NC_036662.1	psbE
Burmannia nepalensis	Monocot	NC_036670.1	psbE
Burmannia oblonga	Monocot	NC_036664.1	psbE
Gastrodia elata	Monocot	NC_037409.1	psbE
Sciaphila densiflora	Monocot	NC_027659.1	psbE
Prototheca cutis	Algae	NC_037480.1	psbF
Prototheca stagnorum	Algae	NC_037479.1	psbF
Codonopsis lanceolata	Eudicot	NC_037949.1	psbF
Cytinus hypocistis	Eudicot	NC_031150.1	psbF
Epifagus virginiana	Eudicot	NC_001568.1	psbF
Monotropa hypopitys	Eudicot	NC_029704.1	psbF
Orobanche austrohispanica	Eudicot	NC_031441.1	psbF
Orobanche crenata	Eudicot	NC_024845.1	psbF
Orobanche densiflora	Eudicot	NC_031442.1	psbF
Orobanche gracilis	Eudicot	NC_023464.1	psbF
Orobanche pancicii	Eudicot	NC_031443.1	psbF
Orobanche rapum-genistae	Eudicot	NC_031444.1	psbF
Phelipanche purpurea	Eudicot	NC_023132.1	psbF
Phelipanche ramosa	Eudicot	NC_023465.1	psbF
Asarum minus	Magnoliid	NC_037503.1	psbF
Burmannia championii	Monocot	NC_036663.1	psbF
Burmannia cryptopetala	Monocot	NC_036662.1	psbF
Burmannia nepalensis	Monocot	NC_036670.1	psbF
Burmannia oblonga	Monocot	NC_036664.1	psbF
Gastrodia elata	Monocot	NC_037409.1	psbF
Sciaphila densiflora	Monocot	NC_027659.1	psbF
Prototheca cutis	Algae	NC_037480.1	psbH
Prototheca stagnorum	Algae	NC_037479.1	psbH
Aphyllon californicum	Eudicot	NC_025651.1	psbH
Cistanche deserticola	Eudicot	NC_021111.1	psbH
Codonopsis lanceolata	Eudicot	NC_037949.1	psbH
Cytinus hypocistis	Eudicot	NC_031150.1	psbH
Epifagus virginiana	Eudicot	NC_001568.1	psbH
Monotropa hypopitys	Eudicot	NC_029704.1	psbH
Orobanche austrohispanica	Eudicot	NC_031441.1	psbH
Orobanche crenata	Eudicot	NC_024845.1	psbH
Orobanche densiflora	Eudicot	NC_031442.1	psbH
Orobanche gracilis	Eudicot	NC_023464.1	psbH
Orobanche pancicii	Eudicot	NC_031443.1	psbH
Orobanche rapum-genistae	Eudicot	NC_031444.1	psbH
Phelipanche purpurea	Eudicot	NC_023132.1	psbH
Phelipanche ramosa	Eudicot	NC_023465.1	psbH
Asarum minus	Magnoliid	NC_037503.1	psbH
Burmannia championii	Monocot	NC_036663.1	psbH
Burmannia oblonga	Monocot	NC_036664.1	psbH
Sciaphila densiflora	Monocot	NC_027659.1	psbH
Gracilaria tenuistipitata	Algae	AY673996.1	psbI
Prototheca cutis	Algae	NC_037480.1	psbI
Prototheca stagnorum	Algae	NC_037479.1	psbI
Cistanche deserticola	Eudicot	NC_021111.1	psbI
Codonopsis lanceolata	Eudicot	NC_037949.1	psbI
Epifagus virginiana	Eudicot	NC_001568.1	psbI
Monotropa hypopitys	Eudicot	NC_029704.1	psbI
Orobanche austrohispanica	Eudicot	NC_031441.1	psbI
Orobanche densiflora	Eudicot	NC_031442.1	psbI
Orobanche gracilis	Eudicot	NC_023464.1	psbI
Phelipanche purpurea	Eudicot	NC_023132.1	psbI
Phelipanche ramosa	Eudicot	NC_023465.1	psbI
Cytinus hypocistis	Eudicot	NC_031150.1	psbI
Burmannia championii	Monocot	NC_036663.1	psbI
Burmannia oblonga	Monocot	NC_036664.1	psbI
Fargesia denudata	Monocot	NC_034747.1	psbI
Gastrodia elata	Monocot	NC_037409.1	psbI
Sciaphila densiflora	Monocot	NC_027659.1	psbI
Prototheca cutis	Algae	NC_037480.1	psbJ
Prototheca stagnorum	Algae	NC_037479.1	psbJ
Codonopsis lanceolata	Eudicot	NC_037949.1	psbJ
Cytinus hypocistis	Eudicot	NC_031150.1	psbJ
Epifagus virginiana	Eudicot	NC_001568.1	psbJ
Monotropa hypopitys	Eudicot	NC_029704.1	psbJ
Orobanche austrohispanica	Eudicot	NC_031441.1	psbJ
Orobanche crenata	Eudicot	NC_024845.1	psbJ
Orobanche densiflora	Eudicot	NC_031442.1	psbJ
Orobanche gracilis	Eudicot	NC_023464.1	psbJ
Orobanche pancicii	Eudicot	NC_031443.1	psbJ
Orobanche rapum-genistae	Eudicot	NC_031444.1	psbJ
Phelipanche purpurea	Eudicot	NC_023132.1	psbJ
Phelipanche ramosa	Eudicot	NC_023465.1	psbJ
Asarum minus	Magnoliid	NC_037503.1	psbJ
Burmannia championii	Monocot	NC_036663.1	psbJ
Burmannia cryptopetala	Monocot	NC_036662.1	psbJ
Burmannia nepalensis	Monocot	NC_036670.1	psbJ
Burmannia oblonga	Monocot	NC_036664.1	psbJ
Gastrodia elata	Monocot	NC_037409.1	psbJ
Sciaphila densiflora	Monocot	NC_027659.1	psbJ
Prototheca cutis	Algae	NC_037480.1	psbK
Prototheca stagnorum	Algae	NC_037479.1	psbK
Codonopsis lanceolata	Eudicot	NC_037949.1	psbK
Cytinus hypocistis	Eudicot	NC_031150.1	psbK
Epifagus virginiana	Eudicot	NC_001568.1	psbK
Monotropa hypopitys	Eudicot	NC_029704.1	psbK
Orobanche densiflora	Eudicot	NC_031442.1	psbK
Burmannia championii	Monocot	NC_036663.1	psbK
Burmannia cryptopetala	Monocot	NC_036662.1	psbK
Burmannia nepalensis	Monocot	NC_036670.1	psbK
Burmannia oblonga	Monocot	NC_036664.1	psbK
Gastrodia elata	Monocot	NC_037409.1	psbK
Sciaphila densiflora	Monocot	NC_027659.1	psbK
Prototheca cutis	Algae	NC_037480.1	psbL
Prototheca stagnorum	Algae	NC_037479.1	psbL
Codonopsis lanceolata	Eudicot	NC_037949.1	psbL
Cytinus hypocistis	Eudicot	NC_031150.1	psbL
Epifagus virginiana	Eudicot	NC_001568.1	psbL
Monotropa hypopitys	Eudicot	NC_029704.1	psbL
Orobanche austrohispanica	Eudicot	NC_031441.1	psbL
Orobanche crenata	Eudicot	NC_024845.1	psbL
Orobanche densiflora	Eudicot	NC_031442.1	psbL
Orobanche gracilis	Eudicot	NC_023464.1	psbL
Orobanche pancicii	Eudicot	NC_031443.1	psbL
Orobanche rapum-genistae	Eudicot	NC_031444.1	psbL
Phelipanche purpurea	Eudicot	NC_023132.1	psbL
Phelipanche ramosa	Eudicot	NC_023465.1	psbL
Asarum minus	Magnoliid	NC_037503.1	psbL
Burmannia championii	Monocot	NC_036663.1	psbL
Burmannia cryptopetala	Monocot	NC_036662.1	psbL
Burmannia nepalensis	Monocot	NC_036670.1	psbL
Burmannia oblonga	Monocot	NC_036664.1	psbL
Gastrodia elata	Monocot	NC_037409.1	psbL
Sciaphila densiflora	Monocot	NC_027659.1	psbL
Chromerida sp. RM11	Protists	NC_014345.1	psbL
Pleurocladia lacustris Sa2	Algae	NC_032045.1	psbT
Prototheca cutis	Algae	NC_037480.1	psbT
Prototheca stagnorum	Algae	NC_037479.1	psbT
Aphyllon californicum	Eudicot	NC_025651.1	psbT
Cistanche deserticola	Eudicot	NC_021111.1	psbT
Codonopsis lanceolata	Eudicot	NC_037949.1	psbT
Cytinus hypocistis	Eudicot	NC_031150.1	psbT
Epifagus virginiana	Eudicot	NC_001568.1	psbT
Monotropa hypopitys	Eudicot	NC_029704.1	psbT
Orobanche austrohispanica	Eudicot	NC_031441.1	psbT
Orobanche crenata	Eudicot	NC_024845.1	psbT
Orobanche densiflora	Eudicot	NC_031442.1	psbT
Orobanche gracilis	Eudicot	NC_023464.1	psbT
Orobanche pancicii	Eudicot	NC_031443.1	psbT
Orobanche rapum-genistae	Eudicot	NC_031444.1	psbT
Phelipanche purpurea	Eudicot	NC_023132.1	psbT
Phelipanche ramosa	Eudicot	NC_023465.1	psbT
Burmannia championii	Monocot	NC_036663.1	psbT
Burmannia cryptopetala	Monocot	NC_036662.1	psbT
Burmannia nepalensis	Monocot	NC_036670.1	psbT
Burmannia oblonga	Monocot	NC_036664.1	psbT
Gastrodia elata	Monocot	NC_037409.1	psbT
Sciaphila densiflora	Monocot	NC_027659.1	psbT
Calliarthron tuberculosum	Algae	NC_021075.1	psbZ
Costaria costata	Algae	NC_028502.1	psbZ
Cyanidium caldarium RK1	Algae	NC_001840.1	psbZ
Dictyopteris divaricata	Algae	NC_036804.1	psbZ
Ectocarpus siliculosus	Algae	NC_013498.1	psbZ
Fucus vesiculosus	Algae	NC_016735.1	psbZ
Gracilaria tenuistipitata	Algae	AY673996.1	psbZ
Pleurocladia lacustris Sa2	Algae	NC_032045.1	psbZ
Prototheca cutis	Algae	NC_037480.1	psbZ
Prototheca stagnorum	Algae	NC_037479.1	psbZ
Saccharina japonica	Algae	NC_018523.1	psbZ
Sargassum horneri	Algae	NC_029856.1	psbZ
Trieres chinensis	Algae	NC_001713.1	psbZ
Undaria pinnatifida	Algae	NC_028503.1	psbZ
Ammopiptanthus mongolicus	Eudicot	KY034453.1	psbZ
Aphyllon californicum	Eudicot	NC_025651.1	psbZ
Cistanche deserticola	Eudicot	NC_021111.1	psbZ
Codonopsis lanceolata	Eudicot	NC_037949.1	psbZ
Cytinus hypocistis	Eudicot	NC_031150.1	psbZ
Epifagus virginiana	Eudicot	NC_001568.1	psbZ
Monotropa hypopitys	Eudicot	NC_029704.1	psbZ
Asarum minus	Magnoliid	NC_037503.1	psbZ
Burmannia championii	Monocot	NC_036663.1	psbZ
Burmannia oblonga	Monocot	NC_036664.1	psbZ
Gastrodia elata	Monocot	NC_037409.1	psbZ
Sciaphila densiflora	Monocot	NC_027659.1	psbZ
Aureococcus anophagefferens CCMP 1984	Protists	NC_012898.1	psbZ
Aureoumbra lagunensis CCMP 1507	Protists	NC_012903.1	psbZ
Chromerida sp. RM11	Protists	NC_014345.1	psbZ
Euglena gracilis Z	Protists	NC_001603.2	psbZ
Nannochloropsis gaditana CCMP1894	Protists	CM009081.1	psbZ
Codonopsis lanceolata	Eudicot	NC_037949.1	rpl2
Asarum minus	Magnoliid	NC_037503.1	rpl2
Klebsormidium flaccidum	Algae	NC_024167.1	rpl14
Klebsormidium nitens NIES-2285	Algae	DF238762.1	rpl14
Codonopsis lanceolata	Eudicot	NC_037949.1	rpl14
Asarum minus	Magnoliid	NC_037503.1	rpl14
Klebsormidium flaccidum	Algae	NC_024167.1	rpl16
Klebsormidium nitens NIES-2285	Algae	DF238762.1	rpl16
Asarum minus	Magnoliid	NC_037503.1	rpl16
Ankyra judayi SAG 17.84	Algae	NC_029735.1	rpl22
Auxenochlorella protothecoides	Algae	NC_023775.1	rpl22
Bathycoccus prasinos	Algae	NC_024811.1	rpl22
Botryococcus braunii	Algae	NC_025545.1	rpl22
Bracteacoccus aerius UTEX 1250	Algae	NC_029675.1	rpl22
Bracteacoccus giganteus	Algae	NC_028586.1	rpl22
Bracteacoccus minor UTEX 66	Algae	NC_029674.1	rpl22
Bryopsis hypnoides	Algae	NC_013359.1	rpl22
Bryopsis plumosa West4718	Algae	NC_026795.1	rpl22
Bryopsis sp. HV04063	Algae	NC_037363.1	rpl22
Carteria cerasiformis	Algae	NC_028585.1	rpl22
Caulerpa cliftonii	Algae	NC_031368.1	rpl22
Caulerpa manorensis	Algae	NC_037367.1	rpl22
Caulerpa racemosa	Algae	NC_032042.1	rpl22
Characiochloris acuminata	Algae	NC_028584.1	rpl22
Chlamydomonas reinhardtii	Algae	NC_005353.1	rpl22
Chlorella sorokiniana 1602	Algae	CM009642.1	rpl22
Chlorella sorokiniana crs4	Algae	NC_023835.1	rpl22
Chlorodesmis fastigiata	Algae	NC_037364.1	rpl22
Chlorotetraedron incus SAG 43.81	Algae	NC_029673.1	rpl22
Choricystis parasitica	Algae	NC_025539.1	rpl22
Chromochloris zofingiensis UTEX 56	Algae	NC_029672.1	rpl22
Codium decorticatum	Algae	NC_032043.1	rpl22
Codium sp. 'arenicola'	Algae	NC_037366.1	rpl22
Cylindrocystis brebissonii	Algae	NC_030359.1	rpl22
Derbesia sp. WEST4838	Algae	NC_031367.1	rpl22
Dicloster acuatus	Algae	NC_025546.1	rpl22
Dunaliella salina CCAP 19/18	Algae	NC_016732.1	rpl22
Edaphochlorella mirabilis	Algae	NC_025528.1	rpl22
Elliptochloris bilobata	Algae	NC_025548.1	rpl22
Ettlia pseudoalveolaris	Algae	NC_025532.1	rpl22
Floydiella terrestris	Algae	NC_014346.1	rpl22
Fusochloris perforata	Algae	NC_025543.1	rpl22
Geminella minor	Algae	NC_025544.1	rpl22
Gloeotilopsis sterilis	Algae	NC_025538.1	rpl22
Gonium pectorale	Algae	NC_020438.1	rpl22
Hafniomonas laevis	Algae	NC_028583.1	rpl22
Hazenia basiliensis	Algae	NC_034714.1	rpl22
Hydrodictyon reticulatum	Algae	NC_034655.1	rpl22
Ignatius tetrasporus	Algae	NC_034712.1	rpl22
Interfilum terricola	Algae	NC_025542.1	rpl22
Jenufa minuta	Algae	NC_028582.1	rpl22
Jenufa perforata	Algae	NC_028581.1	rpl22
Kirchneriella aperta SAG 2004	Algae	NC_029676.1	rpl22
Koliella corcontica	Algae	NC_025536.1	rpl22
Koliella longiseta	Algae	NC_025531.1	rpl22
Lacunastrum gracillimum	Algae	NC_037918.1	rpl22
Lambia antarctica	Algae	NC_032284.1	rpl22
Lobosphaera incisa	Algae	NC_025533.1	rpl22
Marvania geminata	Algae	NC_025549.1	rpl22
Micromonas commoda RCC299	Algae	NC_012575.1	rpl22
Microthamnion kuetzingianum	Algae	NC_025537.1	rpl22
Monomastix sp. OKE-1	Algae	NC_012101.1	rpl22
Monoraphidium neglectum SAG 48.87	Algae	NW_014013626.1	rpl22
Mychonastes homosphaera CAUP H6502	Algae	NC_029671.1	rpl22
Mychonastes jurisii	Algae	NC_028579.1	rpl22
Myrmecia israeliensis	Algae	NC_025525.1	rpl22
Neochloris aquatica UTEX 138	Algae	NC_029670.1	rpl22
Neocystis brevis	Algae	NC_025535.1	rpl22
Neodangemannia microcystis	Algae	NC_034713.1	rpl22
Nephroselmis astigmatica	Algae	NC_024829.1	rpl22
Nephroselmis olivacea	Algae	NC_000927.1	rpl22
Oedocladium carolinianum	Algae	NC_031510.1	rpl22
Oedogonium cardiacum SAG 575-1b	Algae	NC_011031.1	rpl22
Oltmannsiellopsis viridis	Algae	NC_008099.1	rpl22
Oogamochlamys gigantea	Algae	NC_028580.1	rpl22
Ostreococcus tauri OTTH0595	Algae	NC_008289.1	rpl22
Parachlorella kessleri	Algae	NC_012978.1	rpl22
Paradoxia multiseta	Algae	NC_025540.1	rpl22
Pectinodesmus pectinatus	Algae	NC_036668.1	rpl22
Pediastrum angulosum	Algae	NC_037919.1	rpl22
Pediastrum duplex	Algae	NC_034654.1	rpl22
Pedinomonas minor	Algae	NC_016733.1	rpl22
Pedinomonas tuberculata	Algae	NC_025530.1	rpl22
Phacotus lenticularis	Algae	NC_028587.1	rpl22
Picocystis salinarum	Algae	NC_024828.1	rpl22
Planctonema lauterbornii	Algae	NC_025541.1	rpl22
Pleurastrum terricola	Algae	NC_009681.1	rpl22
Prototheca cutis	Algae	NC_037480.1	rpl22
Prototheca stagnorum	Algae	NC_037479.1	rpl22
Pseudocharacium americanum	Algae	NC_034711.1	rpl22
Pseudochlorella signiensis	Algae	NC_025529.1	rpl22
Pseudochloris wilhelmii	Algae	NC_025547.1	rpl22
Pseudomuriella schumacherensis SAG 2137	Algae	NC_029669.1	rpl22
Pseudoneochloris marina	Algae	NC_034710.1	rpl22
Pseudopediastrum boryanum	Algae	NC_037920.1	rpl22
Pseudopediastrum integrum	Algae	NC_037921.1	rpl22
Pseudopediastrum sp. CL0201VA	Algae	NC_037922.1	rpl22
Pycnococcus provasolii CCMP 1203	Algae	NC_012097.1	rpl22
Sarcinofilum mucosum	Algae	NC_034709.1	rpl22
Schizomeris leibleinii	Algae	NC_015645.1	rpl22
Stauridium tetras	Algae	NC_037923.1	rpl22
Stichococcus bacillaris	Algae	NC_025527.1	rpl22
Stigeoclonium helveticum UTEX 441	Algae	NC_008372.1	rpl22
Symbiochloris reticulata	Algae	NC_025524.1	rpl22
Tetradesmus obliquus UTEX 393	Algae	NC_008101.1	rpl22
Trebouxiophyceae sp. MX-AZ01	Algae	NC_018569.1	rpl22
Treubaria triappendiculata	Algae	NC_028578.1	rpl22
Tupiella akineta UTEX 1912	Algae	NC_008114.1	rpl22
Tydemania expeditionis FL1151	Algae	NC_026796.1	rpl22
Ulva fasciata	Algae	NC_029040.1	rpl22
Ulva flexuosa	Algae	NC_035823.1	rpl22
Ulva linza	Algae	NC_030312.1	rpl22
Ulva prolifera	Algae	NC_036137.1	rpl22
Watanabea reniformis	Algae	NC_025526.1	rpl22
Xylochloris irregularis	Algae	NC_025534.1	rpl22
Zygnema circumcarinatum	Algae	NC_008117.1	rpl22
Ammopiptanthus mongolicus	Eudicot	KY034453.1	rpl22
Broussonetia kazinoki x Broussonetia papyrifera ZNL2017	Eudicot	NC_037021.1	rpl22
Codonopsis lanceolata	Eudicot	NC_037949.1	rpl22
Cyamopsis tetragonoloba	Eudicot	NC_037714.1	rpl22
Glycine soja	Eudicot	KF611800.1	rpl22
Lathyrus clymenum	Eudicot	NC_027148.1	rpl22
Lathyrus odoratus	Eudicot	NC_027150.1	rpl22
Lathyrus sativus	Eudicot	NC_014063.1	rpl22
Lathyrus tingitanus	Eudicot	NC_027151.1	rpl22
Piliostigma thonningii	Eudicot	NC_037765.1	rpl22
Rhus chinensis	Eudicot	NC_033535.1	rpl22
Tylosema fassoglense	Eudicot	NC_037767.1	rpl22
Asarum minus	Magnoliid	NC_037503.1	rpl22
Machilus pauhoi	Magnoliid	NC_038203.1	rpl22
Machilus thunbergii	Magnoliid	NC_038204.1	rpl22
Gastrodia elata	Monocot	NC_037409.1	rpl22
Sciaphila densiflora	Monocot	NC_027659.1	rpl22
Chromerida sp. RM11	Protists	NC_014345.1	rpl22
Chrysochromulina parva	Protists	NC_036937.1	rpl22
Lepidodinium chlorophorum	Protists	NC_027093.1	rpl22
Coleochaete scutata	Algae	NC_030358.1	rpl23
Klebsormidium flaccidum	Algae	NC_024167.1	rpl23
Klebsormidium nitens NIES-2285	Algae	DF238762.1	rpl23
Micromonas commoda RCC299	Algae	NC_012575.1	rpl23
Monoraphidium neglectum SAG 48.87	Algae	NW_014013626.1	rpl23
Pleurocladia lacustris Sa2	Algae	NC_032045.1	rpl23
Prototheca stagnorum	Algae	NC_037479.1	rpl23
Pseudo-nitzschia multiseries	Algae	NC_027721.1	rpl23
Codonopsis lanceolata	Eudicot	NC_037949.1	rpl23
Cuscuta gronovii	Eudicot	NC_009765.1	rpl23
Cuscuta obtusiflora	Eudicot	NC_009949.1	rpl23
Cytinus hypocistis	Eudicot	NC_031150.1	rpl23
Ephedra equisetina	Gymnosperm	NC_011954.1	rpl23
Ephedra foeminea	Gymnosperm	NC_029347.1	rpl23
Gnetum montanum	Gymnosperm	NC_021438.1	rpl23
Gnetum parvifolium	Gymnosperm	NC_011942.1	rpl23
Gnetum ula	Gymnosperm	NC_028734.1	rpl23
Welwitschia mirabilis	Gymnosperm	NC_010654.1	rpl23
Asarum minus	Magnoliid	NC_037503.1	rpl23
Aegilops speltoides	Monocot	NC_022135.1	rpl23
Gastrodia elata	Monocot	NC_037409.1	rpl23
Sciaphila densiflora	Monocot	NC_027659.1	rpl23
Secale cereale	Monocot	NC_021761.1	rpl23
Triticum urartu	Monocot	NC_021762.1	rpl23
Auxenochlorella protothecoides UTEX 25	Algae	CM011001.1	rpoA
Chlorella sorokiniana 1602	Algae	CM009642.1	rpoA
Lacunastrum gracillimum	Algae	NC_037918.1	rpoA
Micromonas commoda RCC299	Algae	NC_012575.1	rpoA
Pleurocladia lacustris Sa2	Algae	NC_032045.1	rpoA
Nyholmiella obtusifolia	Bryophyte	NC_026979.1	rpoA
Orthotrichum rogeri	Bryophyte	NC_026212.1	rpoA
Physcomitrella patens	Bryophyte	NC_005087.1	rpoA
Sanionia uncinata	Bryophyte	NC_025668.1	rpoA
Syntrichia ruralis	Bryophyte	NC_012052.1	rpoA
Tetraphis pellucida	Bryophyte	NC_024291.1	rpoA
Codonopsis lanceolata	Eudicot	NC_037949.1	rpoA
Cuscuta gronovii	Eudicot	NC_009765.1	rpoA
Cytinus hypocistis	Eudicot	NC_031150.1	rpoA
Orobanche densiflora	Eudicot	NC_031442.1	rpoA
Orobanche gracilis	Eudicot	NC_023464.1	rpoA
Phelipanche purpurea	Eudicot	NC_023132.1	rpoA
Phelipanche ramosa	Eudicot	NC_023465.1	rpoA
Asarum minus	Magnoliid	NC_037503.1	rpoA
Burmannia championii	Monocot	NC_036663.1	rpoA
Burmannia oblonga	Monocot	NC_036664.1	rpoA
Gastrodia elata	Monocot	NC_037409.1	rpoA
Sciaphila densiflora	Monocot	NC_027659.1	rpoA
Euglena gracilis Z	Protists	NC_001603.2	rpoA
Euglenaformis proxima SAG 1224-11a	Protists	NC_024154.1	rpoA
Monomorphina aenigmatica UTEX1284	Protists	NC_020018.1	rpoA
Bathycoccus prasinos	Algae	NC_024811.1	rpl32
Carteria cerasiformis	Algae	NC_028585.1	rpl32
Chlamydomonas reinhardtii	Algae	NC_005353.1	rpl32
Closterium baillyanum	Algae	NC_030314.1	rpl32
Cosmarium botrytis	Algae	NC_030357.1	rpl32
Cylindrocystis brebissonii	Algae	NC_030359.1	rpl32
Dictyopteris divaricata	Algae	NC_036804.1	rpl32
Entransia fimbriata	Algae	NC_030313.1	rpl32
Gonium pectorale	Algae	NC_020438.1	rpl32
Mesotaenium endlicherianum	Algae	NC_024169.1	rpl32
Netrium digitus	Algae	NC_030356.1	rpl32
Oogamochlamys gigantea	Algae	NC_028580.1	rpl32
Pleurocladia lacustris Sa2	Algae	NC_032045.1	rpl32
Prasinoderma coloniale	Algae	NC_024817.1	rpl32
Prototheca stagnorum	Algae	NC_037479.1	rpl32
Pycnococcus provasolii CCMP 1203	Algae	NC_012097.1	rpl32
Roya anglica	Algae	NC_024168.1	rpl32
Roya obtusa	Algae	NC_030315.1	rpl32
Spirogyra maxima	Algae	NC_030355.1	rpl32
Staurastrum punctulatum	Algae	NC_008116.1	rpl32
Zygnema circumcarinatum	Algae	NC_008117.1	rpl32
Aconitum angustius	Eudicot	NC_036357.1	rpl32
Aconitum austrokoreense	Eudicot	NC_031410.1	rpl32
Aconitum carmichaelii	Eudicot	NC_030761.1	rpl32
Aconitum chiisanense	Eudicot	NC_029829.1	rpl32
Aconitum ciliare	Eudicot	NC_031420.1	rpl32
Aconitum coreanum	Eudicot	NC_031421.1	rpl32
Aconitum finetianum	Eudicot	NC_036358.1	rpl32
Aconitum kusnezoffii	Eudicot	NC_031422.1	rpl32
Aconitum longecassidatum	Eudicot	NC_035894.1	rpl32
Aconitum monanthum	Eudicot	NC_031423.1	rpl32
Aconitum pseudolaeve	Eudicot	NC_035892.1	rpl32
Aconitum sinomontanum	Eudicot	NC_036359.1	rpl32
Codonopsis lanceolata	Eudicot	NC_037949.1	rpl32
Cuscuta gronovii	Eudicot	NC_009765.1	rpl32
Cuscuta obtusiflora	Eudicot	NC_009949.1	rpl32
Epifagus virginiana	Eudicot	NC_001568.1	rpl32
Euphorbia esula	Eudicot	NC_033910.1	rpl32
Flacourtia indica	Eudicot	NC_037410.1	rpl32
Fragaria nipponica	Eudicot	NC_035500.1	rpl32
Fragaria orientalis	Eudicot	NC_035501.1	rpl32
Garcinia mangostana	Eudicot	NC_036341.1	rpl32
Gymnaconitum gymnandrum	Eudicot	NC_033341.1	rpl32
Idesia polycarpa	Eudicot	NC_032060.1	rpl32
Itoa orientalis	Eudicot	NC_037411.1	rpl32
Paeonia brownii	Eudicot	NC_037880.1	rpl32
Paeonia delavayi	Eudicot	NC_035718.1	rpl32
Paeonia ludlowii	Eudicot	NC_035623.1	rpl32
Paeonia obovata	Eudicot	NC_026076.1	rpl32
Paeonia ostii	Eudicot	NC_036834.1	rpl32
Paeonia rockii	Eudicot	NC_037772.1	rpl32
Paeonia suffruticosa	Eudicot	NC_037879.1	rpl32
Paeonia veitchii	Eudicot	NC_032401.1	rpl32
Populus adenopoda	Eudicot	NC_032368.1	rpl32
Populus alba	Eudicot	NC_008235.1	rpl32
Populus angustifolia	Eudicot	NC_037413.1	rpl32
Populus balsamifera	Eudicot	NC_024735.1	rpl32
Populus davidiana	Eudicot	NC_032717.1	rpl32
Populus euphratica	Eudicot	NC_024747.1	rpl32
Populus fremontii	Eudicot	NC_024734.1	rpl32
Populus ilicifolia	Eudicot	NC_031371.1	rpl32
Populus koreana	Eudicot	NC_037414.1	rpl32
Populus lasiocarpa	Eudicot	NC_036040.1	rpl32
Populus laurifolia	Eudicot	NC_037415.1	rpl32
Populus nigra	Eudicot	NC_037416.1	rpl32
Populus pruinosa	Eudicot	NC_037417.1	rpl32
Populus qiongdaoensis	Eudicot	NC_031398.1	rpl32
Populus rotundifolia	Eudicot	NC_033876.1	rpl32
Populus simonii	Eudicot	NC_037418.1	rpl32
Populus szechuanica	Eudicot	NC_037419.1	rpl32
Populus tremula	Eudicot	NC_027425.1	rpl32
Populus tremula x Populus alba	Eudicot	NC_028504.1	rpl32
Populus trichocarpa	Eudicot	NC_009143.1	rpl32
Populus trinervis	Eudicot	NC_037420.1	rpl32
Populus wilsonii	Eudicot	NC_037223.1	rpl32
Populus yunnanensis	Eudicot	NC_037421.1	rpl32
Salix arbutifolia	Eudicot	NC_036718.1	rpl32
Salix babylonica	Eudicot	NC_028350.1	rpl32
Salix chaenomeloides	Eudicot	NC_037422.1	rpl32
Salix hypoleuca	Eudicot	NC_037423.1	rpl32
Salix interior	Eudicot	NC_024681.1	rpl32
Salix magnifica	Eudicot	NC_037424.1	rpl32
Salix minjiangensis	Eudicot	NC_037425.1	rpl32
Salix oreinoma	Eudicot	NC_035743.1	rpl32
Salix paraplesia	Eudicot	NC_037426.1	rpl32
Salix purpurea	Eudicot	KP019639.1	rpl32
Salix rehderiana	Eudicot	NC_037427.1	rpl32
Salix rorida	Eudicot	NC_037428.1	rpl32
Salix suchowensis	Eudicot	NC_026462.1	rpl32
Salix taoensis	Eudicot	NC_037429.1	rpl32
Salix tetrasperma	Eudicot	NC_035744.1	rpl32
Taxillus chinensis	Eudicot	NC_036306.1	rpl32
Taxillus sutchuenensis	Eudicot	NC_036307.1	rpl32
Poliothyrsis sinensis	Eudicot	NC_037412.1	rpl32
Ephedra equisetina	Gymnosperm	NC_011954.1	rpl32
Ephedra foeminea	Gymnosperm	NC_029347.1	rpl32
Gnetum montanum	Gymnosperm	NC_021438.1	rpl32
Gnetum parvifolium	Gymnosperm	NC_011942.1	rpl32
Gnetum ula	Gymnosperm	NC_028734.1	rpl32
Asarum minus	Magnoliid	NC_037503.1	rpl32
Aloe maculata	Monocot	NC_035505.1	rpl32
Aloe vera	Monocot	NC_035506.1	rpl32
Burmannia oblonga	Monocot	NC_036664.1	rpl32
Gastrodia elata	Monocot	NC_037409.1	rpl32
Sciaphila densiflora	Monocot	NC_027659.1	rpl32
Yucca schidigera	Monocot	NC_032714.1	rpl32
Aureococcus anophagefferens CCMP 1984	Protists	NC_012898.1	rpl32
Aureoumbra lagunensis CCMP 1507	Protists	NC_012903.1	rpl32
Chromerida sp. RM11	Protists	NC_014345.1	rpl32
Chrysochromulina parva	Protists	NC_036937.1	rpl32
Emiliania huxleyi CCMP 373	Protists	NC_007288.1	rpl32
Lepidodinium chlorophorum	Protists	NC_027093.1	rpl32
Pavlova lutheri ATCC 50092	Protists	NC_020371.1	rpl32
Phaeocystis globosa Pg-G(A)	Protists	NC_021637.1	rpl32
Ankyra judayi SAG 17.84	Algae	NC_029735.1	rpl33
Auxenochlorella protothecoides	Algae	NC_023775.1	rpl33
Bathycoccus prasinos	Algae	NC_024811.1	rpl33
Botryococcus braunii	Algae	NC_025545.1	rpl33
Bracteacoccus aerius UTEX 1250	Algae	NC_029675.1	rpl33
Bracteacoccus giganteus	Algae	NC_028586.1	rpl33
Bracteacoccus minor UTEX 66	Algae	NC_029674.1	rpl33
Bryopsis hypnoides	Algae	NC_013359.1	rpl33
Bryopsis plumosa West4718	Algae	NC_026795.1	rpl33
Bryopsis sp. HV04063	Algae	NC_037363.1	rpl33
Bulboplastis apyrenoidosa NIES-2742	Algae	NC_034787.1	rpl33
Carteria cerasiformis	Algae	NC_028585.1	rpl33
Caulerpa cliftonii	Algae	NC_031368.1	rpl33
Caulerpa manorensis	Algae	NC_037367.1	rpl33
Caulerpa racemosa	Algae	NC_032042.1	rpl33
Characiochloris acuminata	Algae	NC_028584.1	rpl33
Chlamydomonas reinhardtii	Algae	NC_005353.1	rpl33
Chlorella sorokiniana 1602	Algae	CM009642.1	rpl33
Chlorella sorokiniana crs4	Algae	NC_023835.1	rpl33
Chlorella vulgaris	Algae	NC_001865.1	rpl33
Chlorodesmis fastigiata	Algae	NC_037364.1	rpl33
Choricystis parasitica	Algae	NC_025539.1	rpl33
Chromochloris zofingiensis UTEX 56	Algae	NC_029672.1	rpl33
Codium decorticatum	Algae	NC_032043.1	rpl33
Codium sp. 'arenicola'	Algae	NC_037366.1	rpl33
Cymbomonas tetramitiformis PLY262	Algae	NC_030169.1	rpl33
Derbesia sp. WEST4838	Algae	NC_031367.1	rpl33
Dicloster acuatus	Algae	NC_025546.1	rpl33
Dunaliella salina CCAP 19/18	Algae	NC_016732.1	rpl33
Edaphochlorella mirabilis	Algae	NC_025528.1	rpl33
Elliptochloris bilobata	Algae	NC_025548.1	rpl33
Ettlia pseudoalveolaris	Algae	NC_025532.1	rpl33
Floydiella terrestris	Algae	NC_014346.1	rpl33
Fusochloris perforata	Algae	NC_025543.1	rpl33
Geminella minor	Algae	NC_025544.1	rpl33
Gloeotilopsis sterilis	Algae	NC_025538.1	rpl33
Gonium pectorale	Algae	NC_020438.1	rpl33
Hazenia basiliensis	Algae	NC_034714.1	rpl33
Hydrodictyon reticulatum	Algae	NC_034655.1	rpl33
Ignatius tetrasporus	Algae	NC_034712.1	rpl33
Interfilum terricola	Algae	NC_025542.1	rpl33
Jenufa minuta	Algae	NC_028582.1	rpl33
Jenufa perforata	Algae	NC_028581.1	rpl33
Kirchneriella aperta SAG 2004	Algae	NC_029676.1	rpl33
Koliella corcontica	Algae	NC_025536.1	rpl33
Koliella longiseta	Algae	NC_025531.1	rpl33
Lacunastrum gracillimum	Algae	NC_037918.1	rpl33
Lambia antarctica	Algae	NC_032284.1	rpl33
Lobosphaera incisa	Algae	NC_025533.1	rpl33
Marvania geminata	Algae	NC_025549.1	rpl33
Micractinium conductrix SAG 241.80	Algae	CM009644.1	rpl33
Micromonas commoda RCC299	Algae	NC_012575.1	rpl33
Microthamnion kuetzingianum	Algae	NC_025537.1	rpl33
Monomastix sp. OKE-1	Algae	NC_012101.1	rpl33
Monoraphidium neglectum SAG 48.87	Algae	NW_014013626.1	rpl33
Mychonastes homosphaera CAUP H6502	Algae	NC_029671.1	rpl33
Mychonastes jurisii	Algae	NC_028579.1	rpl33
Myrmecia israeliensis	Algae	NC_025525.1	rpl33
Neochloris aquatica UTEX 138	Algae	NC_029670.1	rpl33
Neocystis brevis	Algae	NC_025535.1	rpl33
Neodangemannia microcystis	Algae	NC_034713.1	rpl33
Oedocladium carolinianum	Algae	NC_031510.1	rpl33
Oedogonium cardiacum SAG 575-1b	Algae	NC_011031.1	rpl33
Oltmannsiellopsis viridis	Algae	NC_008099.1	rpl33
Oogamochlamys gigantea	Algae	NC_028580.1	rpl33
Ostreococcus tauri OTTH0595	Algae	NC_008289.1	rpl33
Palmophyllum crassum	Algae	NC_033387.1	rpl33
Parachlorella kessleri	Algae	NC_012978.1	rpl33
Paradoxia multiseta	Algae	NC_025540.1	rpl33
Pectinodesmus pectinatus	Algae	NC_036668.1	rpl33
Pediastrum angulosum	Algae	NC_037919.1	rpl33
Pediastrum duplex	Algae	NC_034654.1	rpl33
Pedinomonas minor	Algae	NC_016733.1	rpl33
Pedinomonas tuberculata	Algae	NC_025530.1	rpl33
Phacotus lenticularis	Algae	NC_028587.1	rpl33
Picochlorum sp. 'soloecismus' DOE 101	Algae	CM008993.1	rpl33
Picocystis salinarum	Algae	NC_024828.1	rpl33
Planctonema lauterbornii	Algae	NC_025541.1	rpl33
Pleurastrum terricola	Algae	NC_009681.1	rpl33
Prasinoderma coloniale	Algae	NC_024817.1	rpl33
Prototheca cutis	Algae	NC_037480.1	rpl33
Prototheca stagnorum	Algae	NC_037479.1	rpl33
Pseudocharacium americanum	Algae	NC_034711.1	rpl33
Pseudochlorella signiensis	Algae	NC_025529.1	rpl33
Pseudochloris wilhelmii	Algae	NC_025547.1	rpl33
Pseudomuriella schumacherensis SAG 2137	Algae	NC_029669.1	rpl33
Pseudoneochloris marina	Algae	NC_034710.1	rpl33
Pseudopediastrum boryanum	Algae	NC_037920.1	rpl33
Pseudopediastrum integrum	Algae	NC_037921.1	rpl33
Pseudopediastrum sp. CL0201VA	Algae	NC_037922.1	rpl33
Pycnococcus provasolii CCMP 1203	Algae	NC_012097.1	rpl33
Pyramimonas parkeae CCMP 726	Algae	FJ493499.1	rpl33
Rhizosolenia fallax	Algae	NC_038003.1	rpl33
Sarcinofilum mucosum	Algae	NC_034709.1	rpl33
Schizomeris leibleinii	Algae	NC_015645.1	rpl33
Stauridium tetras	Algae	NC_037923.1	rpl33
Stichococcus bacillaris	Algae	NC_025527.1	rpl33
Stigeoclonium helveticum UTEX 441	Algae	NC_008372.1	rpl33
Symbiochloris reticulata	Algae	NC_025524.1	rpl33
Tetradesmus obliquus UTEX 393	Algae	NC_008101.1	rpl33
Trebouxiophyceae sp. MX-AZ01	Algae	NC_018569.1	rpl33
Treubaria triappendiculata	Algae	NC_028578.1	rpl33
Tupiella akineta UTEX 1912	Algae	NC_008114.1	rpl33
Tydemania expeditionis FL1151	Algae	NC_026796.1	rpl33
Ulva fasciata	Algae	NC_029040.1	rpl33
Ulva flexuosa	Algae	NC_035823.1	rpl33
Ulva linza	Algae	NC_030312.1	rpl33
Ulva prolifera	Algae	NC_036137.1	rpl33
Verdigellas peltata	Algae	NC_030220.1	rpl33
Watanabea reniformis	Algae	NC_025526.1	rpl33
Xylochloris irregularis	Algae	NC_025534.1	rpl33
Carnegiea gigantea	Eudicot	NC_027618.1	rpl33
Codonopsis lanceolata	Eudicot	NC_037949.1	rpl33
Cytinus hypocistis	Eudicot	NC_031150.1	rpl33
Viscum album	Eudicot	NC_028012.1	rpl33
Viscum coloratum	Eudicot	NC_035414.1	rpl33
Viscum crassulae	Eudicot	NC_027959.1	rpl33
Viscum minimum	Eudicot	NC_027829.1	rpl33
Asarum minus	Magnoliid	NC_037503.1	rpl33
Burmannia oblonga	Monocot	NC_036664.1	rpl33
Gastrodia elata	Monocot	NC_037409.1	rpl33
Pharus latifolius	Monocot	NC_021372.1	rpl33
Sciaphila densiflora	Monocot	NC_027659.1	rpl33
Chromerida sp. RM11	Protists	NC_014345.1	rpl33
Cryptoglena skujai SAG 10.88	Protists	NC_027286.1	rpl33
Euglena gracilis Z	Protists	NC_001603.2	rpl33
Euglena viridis NJ001	Protists	NC_020460.2	rpl33
Euglenaformis proxima SAG 1224-11a	Protists	NC_024154.1	rpl33
Euglenaria anabaena UTEX 373	Protists	NC_027269.1	rpl33
Lepidodinium chlorophorum	Protists	NC_027093.1	rpl33
Monomorphina aenigmatica UTEX1284	Protists	NC_020018.1	rpl33
Monomorphina parapyrum UTEX 2354	Protists	NC_027287.1	rpl33
Trachelomonas volvocina UTEX 1327	Protists	NC_027288.1	rpl33
Bathycoccus prasinos	Algae	NC_024811.1	rpl36
Micromonas commoda RCC299	Algae	NC_012575.1	rpl36
Rhizosolenia fallax	Algae	NC_038003.1	rpl36
Codonopsis lanceolata	Eudicot	NC_037949.1	rpl36
Asarum minus	Magnoliid	NC_037503.1	rpl36
Pycnococcus provasolii CCMP 1203	Algae	NC_012097.1	rpoB
Codonopsis lanceolata	Eudicot	NC_037949.1	rpoB
Cuscuta gronovii	Eudicot	NC_009765.1	rpoB
Cuscuta obtusiflora	Eudicot	NC_009949.1	rpoB
Cytinus hypocistis	Eudicot	NC_031150.1	rpoB
Epifagus virginiana	Eudicot	NC_001568.1	rpoB
Monotropa hypopitys	Eudicot	NC_029704.1	rpoB
Orobanche austrohispanica	Eudicot	NC_031441.1	rpoB
Orobanche crenata	Eudicot	NC_024845.1	rpoB
Orobanche densiflora	Eudicot	NC_031442.1	rpoB
Orobanche gracilis	Eudicot	NC_023464.1	rpoB
Orobanche pancicii	Eudicot	NC_031443.1	rpoB
Orobanche rapum-genistae	Eudicot	NC_031444.1	rpoB
Phelipanche purpurea	Eudicot	NC_023132.1	rpoB
Phelipanche ramosa	Eudicot	NC_023465.1	rpoB
Asarum minus	Magnoliid	NC_037503.1	rpoB
Burmannia oblonga	Monocot	NC_036664.1	rpoB
Gastrodia elata	Monocot	NC_037409.1	rpoB
Sciaphila densiflora	Monocot	NC_027659.1	rpoB
Aphyllon californicum	Eudicot	NC_025651.1	rpoC1
Cistanche deserticola	Eudicot	NC_021111.1	rpoC1
Cuscuta gronovii	Eudicot	NC_009765.1	rpoC1
Cuscuta obtusiflora	Eudicot	NC_009949.1	rpoC1
Cytinus hypocistis	Eudicot	NC_031150.1	rpoC1
Epifagus virginiana	Eudicot	NC_001568.1	rpoC1
Monotropa hypopitys	Eudicot	NC_029704.1	rpoC1
Orobanche austrohispanica	Eudicot	NC_031441.1	rpoC1
Orobanche crenata	Eudicot	NC_024845.1	rpoC1
Orobanche densiflora	Eudicot	NC_031442.1	rpoC1
Orobanche gracilis	Eudicot	NC_023464.1	rpoC1
Orobanche pancicii	Eudicot	NC_031443.1	rpoC1
Orobanche rapum-genistae	Eudicot	NC_031444.1	rpoC1
Phelipanche purpurea	Eudicot	NC_023132.1	rpoC1
Phelipanche ramosa	Eudicot	NC_023465.1	rpoC1
Asarum minus	Magnoliid	NC_037503.1	rpoC1
Burmannia championii	Monocot	NC_036663.1	rpoC1
Burmannia nepalensis	Monocot	NC_036670.1	rpoC1
Burmannia oblonga	Monocot	NC_036664.1	rpoC1
Gastrodia elata	Monocot	NC_037409.1	rpoC1
Sciaphila densiflora	Monocot	NC_027659.1	rpoC1
Gracilaria tenuistipitata	Algae	AY673996.1	rpoC2
Codonopsis lanceolata	Eudicot	NC_037949.1	rpoC2
Cuscuta gronovii	Eudicot	NC_009765.1	rpoC2
Cuscuta obtusiflora	Eudicot	NC_009949.1	rpoC2
Cytinus hypocistis	Eudicot	NC_031150.1	rpoC2
Epifagus virginiana	Eudicot	NC_001568.1	rpoC2
Phelipanche purpurea	Eudicot	NC_023132.1	rpoC2
Phelipanche ramosa	Eudicot	NC_023465.1	rpoC2
Asarum minus	Magnoliid	NC_037503.1	rpoC2
Burmannia nepalensis	Monocot	NC_036670.1	rpoC2
Burmannia oblonga	Monocot	NC_036664.1	rpoC2
Gastrodia elata	Monocot	NC_037409.1	rpoC2
Sciaphila densiflora	Monocot	NC_027659.1	rpoC2
Prototheca stagnorum	Algae	NC_037479.1	rps2
Codonopsis lanceolata	Eudicot	NC_037949.1	rps2
Asarum minus	Magnoliid	NC_037503.1	rps2
Klebsormidium flaccidum	Algae	NC_024167.1	rps3
Klebsormidium nitens NIES-2285	Algae	DF238762.1	rps3
Asarum minus	Magnoliid	NC_037503.1	rps3
Coleochaete scutata	Algae	NC_030358.1	rps4
Koliella corcontica	Algae	NC_025536.1	rps4
Myrmecia israeliensis	Algae	NC_025525.1	rps4
Asarum minus	Magnoliid	NC_037503.1	rps4
Coleochaete scutata	Algae	NC_030358.1	rps7
Cathaya argyrophylla	Gymnosperm	NC_014589.1	rps7
Asarum minus	Magnoliid	NC_037503.1	rps7
Coleochaete scutata	Algae	NC_030358.1	rps12
Asarum minus	Magnoliid	NC_037503.1	rps12
Codonopsis lanceolata	Eudicot	NC_037949.1	rps8
Asarum minus	Magnoliid	NC_037503.1	rps8
Lepidodinium chlorophorum	Protists	NC_027093.1	rps8
Codonopsis lanceolata	Eudicot	NC_037949.1	rps11
Asarum minus	Magnoliid	NC_037503.1	rps11
Asarum minus	Magnoliid	NC_037503.1	rps12
Coleochaete scutata	Algae	NC_030358.1	rps12
Bathycoccus prasinos	Algae	NC_024811.1	rps14
Coleochaete scutata	Algae	NC_030358.1	rps14
Fusochloris perforata	Algae	NC_025543.1	rps14
Microthamnion kuetzingianum	Algae	NC_025537.1	rps14
Pleurocladia lacustris Sa2	Algae	NC_032045.1	rps14
Codonopsis lanceolata	Eudicot	NC_037949.1	rps14
Asarum minus	Magnoliid	NC_037503.1	rps14
Prototheca stagnorum	Algae	NC_037479.1	rps18
Sargassum horneri	Algae	NC_029856.1	rps18
Codonopsis lanceolata	Eudicot	NC_037949.1	rps18
Asarum minus	Magnoliid	NC_037503.1	rps18
Nannochloropsis gaditana CCMP1894	Protists	CM009081.1	rps18
Codonopsis lanceolata	Eudicot	NC_037949.1	rps19
Rhus chinensis	Eudicot	NC_033535.1	rps19
Asarum minus	Magnoliid	NC_037503.1	rps19
Camassia scilloides	Monocot	NC_032700.1	rps19
Zostera marina	Monocot	NC_036014.1	rps19
Acanthoceras zachariasii	Algae	NC_038009.1	rps15
Acrosorium ciliolatum	Algae	NC_035260.1	rps15
Actinocyclus subtilis	Algae	NC_038000.1	rps15
Ankyra judayi SAG 17.84	Algae	NC_029735.1	rps15
Asterionellopsis glacialis ccmp1717	Algae	NC_024080.1	rps15
Astrosyne radiata	Algae	NC_038008.1	rps15
Bathycoccus prasinos	Algae	NC_024811.1	rps15
Biddulphia biddulphiana	Algae	NC_038006.1	rps15
Biddulphia tridens	Algae	NC_038007.1	rps15
Boldia erythrosiphon UTEX LB2858	Algae	NC_034776.1	rps15
Bostrychia moritziana	Algae	NC_035266.1	rps15
Bostrychia simpliciuscula	Algae	NC_035268.1	rps15
Bostrychia tenella	Algae	NC_035264.1	rps15
Botryococcus braunii	Algae	NC_025545.1	rps15
Bryopsis hypnoides	Algae	NC_013359.1	rps15
Bryopsis plumosa West4718	Algae	NC_026795.1	rps15
Bryopsis sp. HV04063	Algae	NC_037363.1	rps15
Bryothamnion seaforthii	Algae	NC_035276.1	rps15
Bulboplastis apyrenoidosa NIES-2742	Algae	NC_034787.1	rps15
Calliarthron tuberculosum	Algae	NC_021075.1	rps15
Caloglossa beccarii	Algae	NC_035269.1	rps15
Caloglossa intermedia	Algae	NC_035265.1	rps15
Caloglossa monosticha	Algae	NC_035263.1	rps15
Carteria cerasiformis	Algae	NC_028585.1	rps15
Caulerpa cliftonii	Algae	NC_031368.1	rps15
Caulerpa manorensis	Algae	NC_037367.1	rps15
Caulerpa racemosa	Algae	NC_032042.1	rps15
Cerataulina daemon	Algae	NC_025313.1	rps15
Chaetoceros simplex	Algae	NC_025310.1	rps15
Chara vulgaris	Algae	NC_008097.1	rps15
Characiochloris acuminata	Algae	NC_028584.1	rps15
Chlamydomonas reinhardtii	Algae	NC_005353.1	rps15
Chlorella sorokiniana 1602	Algae	CM009642.1	rps15
Chlorella vulgaris	Algae	NC_001865.1	rps15
Chlorodesmis fastigiata	Algae	NC_037364.1	rps15
Chlorotetraedron incus SAG 43.81	Algae	NC_029673.1	rps15
Choricystis parasitica	Algae	NC_025539.1	rps15
Chromochloris zofingiensis UTEX 56	Algae	NC_029672.1	rps15
Cliftonaea pectinata	Algae	NC_035294.1	rps15
Codium decorticatum	Algae	NC_032043.1	rps15
Codium sp. 'arenicola'	Algae	NC_037366.1	rps15
Compsopogon caeruleus	Algae	NC_035350.1	rps15
Conticribra weissflogii	Algae	NC_025314.1	rps15
Coscinodiscus radiatus ccmp310	Algae	NC_024081.1	rps15
Costaria costata	Algae	NC_028502.1	rps15
Cyanidioschyzon merolae strain 10D	Algae	NC_004799.1	rps15
Cyanidium caldarium RK1	Algae	NC_001840.1	rps15
Cyclotella pseudostelligera	Algae	NC_038005.1	rps15
Cylindrotheca closterium ccmp1855	Algae	NC_024082.1	rps15
Cymbomonas tetramitiformis PLY262	Algae	NC_030169.1	rps15
Dasya naccarioides	Algae	NC_035280.1	rps15
Dasyclonium flaccidum	Algae	NC_035287.1	rps15
Derbesia sp. WEST4838	Algae	NC_031367.1	rps15
Dicloster acuatus	Algae	NC_025546.1	rps15
Dictyomenia sonderi	Algae	NC_035297.1	rps15
Dictyopteris divaricata	Algae	NC_036804.1	rps15
Didymosphenia geminata BCC011	Algae	NC_024083.1	rps15
Digenea simplex	Algae	NC_035298.1	rps15
Dipterocladia arabiensis	Algae	NC_035257.1	rps15
Dipterosiphonia australica	Algae	NC_035288.1	rps15
Dunaliella salina CCAP 19/18	Algae	NC_016732.1	rps15
Ectocarpus siliculosus	Algae	NC_013498.1	rps15
Ectocarpus siliculosus	Algae	NC_013498.1	rps15
Edaphochlorella mirabilis	Algae	NC_025528.1	rps15
Edaphochlorella mirabilis	Algae	NC_025528.1	rps15
Elliptochloris bilobata	Algae	NC_025548.1	rps15
Entomoneis sp.	Algae	NC_038001.1	rps15
Entransia fimbriata	Algae	NC_030313.1	rps15
Ettlia pseudoalveolaris	Algae	NC_025532.1	rps15
Eunotia naegelii utex FD354	Algae	NC_024928.1	rps15
Fistulifera solaris JPCC DA0580	Algae	NC_015403.1	rps15
Floydiella terrestris	Algae	NC_014346.1	rps15
Fucus vesiculosus	Algae	NC_016735.1	rps15
Fusochloris perforata	Algae	NC_025543.1	rps15
Geminella minor	Algae	NC_025544.1	rps15
Gloeotilopsis sterilis	Algae	NC_025538.1	rps15
Gonium pectorale	Algae	NC_020438.1	rps15
Gracilaria changii	Algae	NC_038051.1	rps15
Gracilaria salicornia	Algae	NC_023785.1	rps15
Gracilaria tenuistipitata	Algae	AY673996.1	rps15
Gracilaria vermiculophylla	Algae	NC_039092.1	rps15
Gracilariopsis lemaneiformis	Algae	NC_029644.1	rps15
Grateloupia filicina	Algae	NC_037841.1	rps15
Gredgaria maugeana	Algae	NC_035290.1	rps15
Guillardia theta	Algae	NC_000926.1	rps15
Guinardia striata	Algae	NC_037998.1	rps15
Hafniomonas laevis	Algae	NC_028583.1	rps15
Hazenia basiliensis	Algae	NC_034714.1	rps15
Herposiphonia versicolor	Algae	NC_035279.1	rps15
Hydrodictyon reticulatum	Algae	NC_034655.1	rps15
Ignatius tetrasporus	Algae	NC_034712.1	rps15
Interfilum terricola	Algae	NC_025542.1	rps15
Jenufa minuta	Algae	NC_028582.1	rps15
Jenufa perforata	Algae	NC_028581.1	rps15
Kappaphycus alvarezii	Algae	NC_036637.1	rps15
Kirchneriella aperta SAG 2004	Algae	NC_029676.1	rps15
Klebsormidium flaccidum	Algae	NC_024167.1	rps15
Klebsormidium nitens NIES-2285	Algae	DF238762.1	rps15
Koliella corcontica	Algae	NC_025536.1	rps15
Koliella longiseta	Algae	NC_025531.1	rps15
Kuetzingia canaliculata	Algae	NC_035293.1	rps15
Lacunastrum gracillimum	Algae	NC_037918.1	rps15
Lambia antarctica	Algae	NC_032284.1	rps15
Laurenciella marilzae	Algae	NC_035259.1	rps15
Leptocylindrus danicus ccmp1856	Algae	NC_024084.1	rps15
Lithodesmium undulatum ccmp1797	Algae	NC_024085.1	rps15
Lobosphaera incisa	Algae	NC_025533.1	rps15
Lophocladia kuetzingii	Algae	NC_035292.1	rps15
Marvania geminata	Algae	NC_025549.1	rps15
Melanothamnus harveyi	Algae	NC_035281.1	rps15
Membranoptera weeksiae	Algae	NC_032396.1	rps15
Micractinium conductrix SAG 241.80	Algae	CM009644.1	rps15
Micromonas commoda RCC299	Algae	NC_012575.1	rps15
Microthamnion kuetzingianum	Algae	NC_025537.1	rps15
Mychonastes homosphaera CAUP H6502	Algae	NC_029671.1	rps15
Mychonastes jurisii	Algae	NC_028579.1	rps15
Myrmecia israeliensis	Algae	NC_025525.1	rps15
Neochloris aquatica UTEX 138	Algae	NC_029670.1	rps15
Neocystis brevis	Algae	NC_025535.1	rps15
Neodangemannia microcystis	Algae	NC_034713.1	rps15
Nephroselmis astigmatica	Algae	NC_024829.1	rps15
Nephroselmis olivacea	Algae	NC_000927.1	rps15
Oedocladium carolinianum	Algae	NC_031510.1	rps15
Oedogonium cardiacum SAG 575-1b	Algae	NC_011031.1	rps15
Oltmannsiellopsis viridis	Algae	NC_008099.1	rps15
Oogamochlamys gigantea	Algae	NC_028580.1	rps15
Ophidocladus simpliciusculus	Algae	NC_035284.1	rps15
Osmundaria fimbriata	Algae	NC_035262.1	rps15
Ostreococcus tauri OTTH0595	Algae	NC_008289.1	rps15
Parachlorella kessleri	Algae	NC_012978.1	rps15
Paradoxia multiseta	Algae	NC_025540.1	rps15
Pectinodesmus pectinatus	Algae	NC_036668.1	rps15
Pediastrum angulosum	Algae	NC_036668.1	rps15
Pediastrum duplex	Algae	NC_034654.1	rps15
Pedinomonas minor	Algae	NC_016733.1	rps15
Pedinomonas tuberculata	Algae	NC_025530.1	rps15
Periphykon beckeri	Algae	NC_035261.1	rps15
Phacotus lenticularis	Algae	NC_028587.1	rps15
Phaeodactylum tricornutum	Algae	NC_008588.1	rps15
Picochlorum sp. 'soloecismus' DOE 101	Algae	CM008993.1	rps15
Picocystis salinarum	Algae	NC_024828.1	rps15
Plagiogramma staurophorum	Algae	NC_037995.1	rps15
Plagiogrammopsis vanheurckii	Algae	NC_037997.1	rps15
Planctonema lauterbornii	Algae	NC_025541.1	rps15
Platysiphonia delicata	Algae	NC_035258.1	rps15
Pleurocladia lacustris Sa2	Algae	NC_032045.1	rps15
Polysiphonia brodiei	Algae	NC_035272.1	rps15
Polysiphonia elongata	Algae	NC_035274.1	rps15
Polysiphonia infestans	Algae	NC_035277.1	rps15
Polysiphonia schneideri	Algae	NC_035296.1	rps15
Polysiphonia scopulorum	Algae	NC_035282.1	rps15
Polysiphonia sertularioides	Algae	NC_035270.1	rps15
Polysiphonia stricta	Algae	NC_035275.1	rps15
Porphyra purpurea Avonport	Algae	NC_000925.1	rps15
Porphyra umbilicalis	Algae	NC_035573.1	rps15
Porphyridium purpureum	Algae	NC_023133.1	rps15
Prototheca cutis	Algae	NC_037480.1	rps15
Prototheca stagnorum	Algae	NC_037479.1	rps15
Psammoneis obaidii	Algae	NC_038004.1	rps15
Pseudocharacium americanum	Algae	NC_034711.1	rps15
Pseudochlorella signiensis	Algae	NC_025529.1	rps15
Pseudochloris wilhelmii	Algae	NC_025547.1	rps15
Pseudomuriella schumacherensis SAG 2137	Algae	NC_029669.1	rps15
Pseudoneochloris marina	Algae	NC_034710.1	rps15
Pseudo-nitzschia multiseries	Algae	NC_027721.1	rps15
Pseudopediastrum boryanum	Algae	NC_037920.1	rps15
Pseudopediastrum integrum	Algae	NC_037921.1	rps15
Pseudopediastrum sp. CL0201VA	Algae	NC_037922.1	rps15
Pycnococcus provasolii CCMP 1203	Algae	NC_012097.1	rps15
Pyramimonas parkeae CCMP 726	Algae	FJ493499.1	rps15
Pyropia haitanensis	Algae	NC_021189.1	rps15
Pyropia yezoensis	Algae	NC_007932.1	rps15
Rhizosolenia fallax	Algae	NC_038003.1	rps15
Rhizosolenia imbricata	Algae	NC_025311.1	rps15
Rhizosolenia setigera	Algae	NC_037996.1	rps15
Rhodomela confervoides	Algae	NC_035271.1	rps15
Roundia cardiophora	Algae	NC_025312.1	rps15
Sarcinofilum mucosum	Algae	NC_034709.1	rps15
Sargassum horneri	Algae	NC_029856.1	rps15
Schizomeris leibleinii	Algae	NC_015645.1	rps15
Sheathia arcuata	Algae	NC_035231.1	rps15
Sonderella linearis	Algae	NC_035289.1	rps15
Spyridia filamentosa	Algae	NC_035285.1	rps15
Stauridium tetras	Algae	NC_037923.1	rps15
Stichococcus bacillaris	Algae	NC_025527.1	rps15
Stigeoclonium helveticum UTEX 441	Algae	NC_008372.1	rps15
Symbiochloris reticulata	Algae	NC_025524.1	rps15
Symphyocladia dendroidea	Algae	NC_035267.1	rps15
Taenioma perpusillum	Algae	NC_035295.1	rps15
Tetradesmus obliquus UTEX 393	Algae	NC_008101.1	rps15
Thalassiosira oceanica	Algae	NC_014808.1	rps15
Thalassiosira pseudonana	Algae	NC_008589.1	rps15
Thaumatella adunca	Algae	NC_035291.1	rps15
Thuretia quercifolia	Algae	NC_035286.1	rps15
Tolypiocladia glomerulata	Algae	NC_035299.1	rps15
Toxarium undulatum ECT3802	Algae	NC_031425.1	rps15
Trebouxiophyceae sp. MX-AZ01	Algae	NC_018569.1	rps15
Treubaria triappendiculata	Algae	NC_028578.1	rps15
Triceratium dubium	Algae	NC_038002.1	rps15
Trieres chinensis	Algae	NC_001713.1	rps15
Tupiella akineta UTEX 1912	Algae	NC_008114.1	rps15
Tydemania expeditionis FL1151	Algae	NC_026796.1	rps15
Ulnaria acus	Algae	NC_016731.1	rps15
Ulva fasciata	Algae	NC_029040.1	rps15
Ulva flexuosa	Algae	NC_035823.1	rps15
Ulva linza	Algae	NC_030312.1	rps15
Ulva prolifera	Algae	NC_036137.1	rps15
Undaria pinnatifida	Algae	NC_028503.1	rps15
Vertebrata australis	Algae	NC_035283.1	rps15
Vertebrata isogona	Algae	NC_035278.1	rps15
Vertebrata thuyoides	Algae	NC_035273.1	rps15
Watanabea reniformis	Algae	NC_025526.1	rps15
Xylochloris irregularis	Algae	NC_025534.1	rps15
Codonopsis lanceolata	Eudicot	NC_037949.1	rps15
Cytinus hypocistis	Eudicot	NC_031150.1	rps15
Epifagus virginiana	Eudicot	NC_001568.1	rps15
Taxillus chinensis	Eudicot	NC_036306.1	rps15
Taxillus sutchuenensis	Eudicot	NC_036307.1	rps15
Gnetum montanum	Gymnosperm	NC_021438.1	rps15
Gnetum parvifolium	Gymnosperm	NC_011942.1	rps15
Gnetum ula	Gymnosperm	NC_028734.1	rps15
Asarum minus	Magnoliid	NC_037503.1	rps15
Burmannia oblonga	Monocot	NC_036664.1	rps15
Sciaphila densiflora	Monocot	NC_027659.1	rps15
Chromerida sp. RM11	Protists	NC_014345.1	rps15
Chrysochromulina parva	Protists	NC_036937.1	rps15
Cryptoglena skujai SAG 10.88	Protists	NC_027286.1	rps15
Durinskia baltica CS-38	Protists	NC_014287.1	rps15
Emiliania huxleyi CCMP 373	Protists	NC_007288.1	rps15
Euglena archaeoplastidiata Michigan	Protists	NC_035156.1	rps15
Euglena gracilis Z	Protists	NC_001603.2	rps15
Euglena viridis NJ001	Protists	NC_020460.2	rps15
Euglenaformis proxima SAG 1224-11a	Protists	NC_024154.1	rps15
Euglenaria anabaena UTEX 373	Protists	NC_027269.1	rps15
Heterosigma akashiwo NIES 293	Protists	NC_010772.1	rps15
Kryptoperidinium foliaceum	Protists	NC_014267.1	rps15
Lepidodinium chlorophorum	Protists	NC_027093.1	rps15
Nannochloropsis gaditana 3B	Protists	NC_020014.1	rps15
Nannochloropsis gaditana CCMP1894	Protists	CM009081.1	rps15
Nannochloropsis granulata	Protists	NC_022259.1	rps15
Nannochloropsis limnetica CCMP505	Protists	NC_022262.1	rps15
Nannochloropsis oceanica CCMP531	Protists	NC_022263.1	rps15
Nannochloropsis oculata CCMP525	Protists	NC_022260.1	rps15
Nannochloropsis salina CCMP537	Protists	NC_022261.1	rps15
Pavlova lutheri ATCC 50092	Protists	NC_020371.1	rps15
Phaeocystis globosa Pg-G(A)	Protists	NC_021637.1	rps15
Trachelomonas volvocina UTEX 1327	Protists	NC_027288.1	rps15
Triparma laevis	Protists	NC_027746.1	rps15
Vaucheria litorea	Protists	NC_011600.1	rps15
Ankyra judayi SAG 17.84	Algae	NC_029735.1	rps16
Auxenochlorella protothecoides	Algae	NC_023775.1	rps16
Auxenochlorella protothecoides UTEX 25	Algae	CM011001.1	rps16
Bathycoccus prasinos	Algae	NC_024811.1	rps16
Botryococcus braunii	Algae	NC_025545.1	rps16
Bracteacoccus aerius UTEX 1250	Algae	NC_029675.1	rps16
Bracteacoccus giganteus	Algae	NC_028586.1	rps16
Bracteacoccus minor UTEX 66	Algae	NC_029674.1	rps16
Bryopsis hypnoides	Algae	NC_013359.1	rps16
Bryopsis plumosa West4718	Algae	NC_026795.1	rps16
Bryopsis sp. HV04063	Algae	NC_037363.1	rps16
Carteria cerasiformis	Algae	NC_028585.1	rps16
Caulerpa cliftonii	Algae	NC_031368.1	rps16
Caulerpa manorensis	Algae	NC_037367.1	rps16
Caulerpa racemosa	Algae	NC_032042.1	rps16
Characiochloris acuminata	Algae	NC_028584.1	rps16
Chlamydomonas reinhardtii	Algae	NC_005353.1	rps16
Chlorella sorokiniana 1602	Algae	CM009642.1	rps16
Chlorella vulgaris	Algae	NC_001865.1	rps16
Chlorodesmis fastigiata	Algae	NC_037364.1	rps16
Chlorotetraedron incus SAG 43.81	Algae	NC_029673.1	rps16
Choricystis parasitica	Algae	NC_025539.1	rps16
Chromochloris zofingiensis UTEX 56	Algae	NC_029672.1	rps16
Codium decorticatum	Algae	NC_032043.1	rps16
Codium sp. 'arenicola'	Algae	NC_037366.1	rps16
Cymbomonas tetramitiformis PLY262	Algae	NC_030169.1	rps16
Derbesia sp. WEST4838	Algae	NC_031367.1	rps16
Dicloster acuatus	Algae	NC_025546.1	rps16
Dunaliella salina CCAP 19/18	Algae	NC_016732.1	rps16
Edaphochlorella mirabilis	Algae	NC_025528.1	rps16
Elliptochloris bilobata	Algae	NC_025548.1	rps16
Ettlia pseudoalveolaris	Algae	NC_025532.1	rps16
Floydiella terrestris	Algae	NC_014346.1	rps16
Fusochloris perforata	Algae	NC_025543.1	rps16
Gloeotilopsis sterilis	Algae	NC_025538.1	rps16
Gonium pectorale	Algae	NC_020438.1	rps16
Hafniomonas laevis	Algae	NC_028583.1	rps16
Hazenia basiliensis	Algae	NC_034714.1	rps16
Hydrodictyon reticulatum	Algae	NC_034655.1	rps16
Ignatius tetrasporus	Algae	NC_034712.1	rps16
Jenufa minuta	Algae	NC_028582.1	rps16
Jenufa perforata	Algae	NC_028581.1	rps16
Kirchneriella aperta SAG 2004	Algae	NC_029676.1	rps16
Koliella corcontica	Algae	NC_025536.1	rps16
Koliella longiseta	Algae	NC_025531.1	rps16
Lacunastrum gracillimum	Algae	NC_037918.1	rps16
Lambia antarctica	Algae	NC_032284.1	rps16
Lobosphaera incisa	Algae	NC_025533.1	rps16
Marvania geminata	Algae	NC_025549.1	rps16
Micractinium conductrix SAG 241.80	Algae	CM009644.1	rps16
Micromonas commoda RCC299	Algae	NC_012575.1	rps16
Microthamnion kuetzingianum	Algae	NC_025537.1	rps16
Monomastix sp. OKE-1	Algae	NC_012101.1	rps16
Monoraphidium neglectum SAG 48.87	Algae	NW_014013626.1	rps16
Mychonastes homosphaera CAUP H6502	Algae	NC_029671.1	rps16
Mychonastes jurisii	Algae	NC_028579.1	rps16
Myrmecia israeliensis	Algae	NC_025525.1	rps16
Neochloris aquatica UTEX 138	Algae	NC_029670.1	rps16
Neocystis brevis	Algae	NC_025535.1	rps16
Neodangemannia microcystis	Algae	NC_034713.1	rps16
Nephroselmis astigmatica	Algae	NC_024829.1	rps16
Nephroselmis olivacea	Algae	NC_000927.1	rps16
Oedocladium carolinianum	Algae	NC_031510.1	rps16
Oedogonium cardiacum SAG 575-1b	Algae	NC_011031.1	rps16
Oltmannsiellopsis viridis	Algae	NC_008099.1	rps16
Oogamochlamys gigantea	Algae	NC_028580.1	rps16
Ostreococcus tauri OTTH0595	Algae	NC_008289.1	rps16
Parachlorella kessleri	Algae	NC_012978.1	rps16
Paradoxia multiseta	Algae	NC_025540.1	rps16
Pectinodesmus pectinatus	Algae	NC_036668.1	rps16
Pediastrum angulosum	Algae	NC_037919.1	rps16
Pediastrum duplex	Algae	NC_034654.1	rps16
Pedinomonas minor	Algae	NC_016733.1	rps16
Pedinomonas tuberculata	Algae	NC_025530.1	rps16
Phacotus lenticularis	Algae	NC_028587.1	rps16
Phacotus lenticularis	Algae	NC_028587.1	rps16
Picochlorum sp. 'soloecismus' DOE 101	Algae	CM008993.1	rps16
Picocystis salinarum	Algae	NC_024828.1	rps16
Planctonema lauterbornii	Algae	NC_025541.1	rps16
Pleurastrum terricola	Algae	NC_009681.1	rps16
Prototheca cutis	Algae	NC_037480.1	rps16
Prototheca stagnorum	Algae	NC_037479.1	rps16
Pseudocharacium americanum	Algae	NC_034711.1	rps16
Pseudochlorella signiensis	Algae	NC_025529.1	rps16
Pseudochloris wilhelmii	Algae	NC_025547.1	rps16
Pseudomuriella schumacherensis SAG 2137	Algae	NC_029669.1	rps16
Pseudoneochloris marina	Algae	NC_034710.1	rps16
Pseudopediastrum boryanum	Algae	NC_037920.1	rps16
Pseudopediastrum integrum	Algae	NC_037921.1	rps16
Pseudopediastrum sp. CL0201VA	Algae	NC_037922.1	rps16
Pycnococcus provasolii CCMP 1203	Algae	NC_012097.1	rps16
Pyramimonas parkeae CCMP 726	Algae	FJ493499.1	rps16
Sarcinofilum mucosum	Algae	NC_034709.1	rps16
Schizomeris leibleinii	Algae	NC_015645.1	rps16
Stauridium tetras	Algae	NC_037923.1	rps16
Stichococcus bacillaris	Algae	NC_025527.1	rps16
Stigeoclonium helveticum UTEX 441	Algae	NC_008372.1	rps16
Symbiochloris reticulata	Algae	NC_025524.1	rps16
Tetradesmus obliquus DOE0152z	Algae	CM007919.1	rps16
Tetradesmus obliquus UTEX 393	Algae	NC_008101.1	rps16
Trebouxiophyceae sp. MX-AZ01	Algae	NC_018569.1	rps16
Treubaria triappendiculata	Algae	NC_028578.1	rps16
Tupiella akineta UTEX 1912	Algae	NC_008114.1	rps16
Tydemania expeditionis FL1151	Algae	NC_026796.1	rps16
Ulva fasciata	Algae	NC_029040.1	rps16
Ulva flexuosa	Algae	NC_035823.1	rps16
Ulva linza	Algae	NC_030312.1	rps16
Ulva prolifera	Algae	NC_036137.1	rps16
Watanabea reniformis	Algae	NC_025526.1	rps16
Xylochloris irregularis	Algae	NC_025534.1	rps16
Entransia fimbriata	Algae	NC_030313.1	rps16
Interfilum terricola	Algae	NC_025542.1	rps16
Klebsormidium flaccidum	Algae	NC_024167.1	rps16
Klebsormidium nitens NIES-2285	Algae	DF238762.1	rps16
Aneura mirabilis	Bryophyte	NC_010359.1	rps16
Aneura pinguis	Bryophyte	NC_035617.1	rps16
Apopellia endiviifolia	Bryophyte	NC_019628.1	rps16
[truncated: 4,663 more rows]
[truncated: 1 more columns]
