# Supplementary material for: Gene Loss and Evolution of the Plastome
Source: Genes (Basel). 2020 Sep 25;11(10):1133. doi: 10.3390/genes11101133 (PMC7650654; doi:10.3390/genes11101133)
Supplement: Supplementary file 1 [file genes-11-01133-s001.zip › Supplementary Materials/Supplementary File S5.txt]

Supplementary File 5


>XP_020146151.1 uncharacterized protein At4g37920, chloroplastic 
>XP_020146156.1 carbamoyl-phosphate synthase small chain, chloroplastic 
>XP_020146157.1 allene oxide synthase 1, chloroplastic-like 
>XP_020146189.1 chloroplastic group IIB intron splicing facilitator CRS2, chloroplastic-like 
>XP_020146324.1 ribonuclease III domain-containing protein RNC1, chloroplastic 
>XP_020146336.1 chaperone protein ClpC1, chloroplastic-like 
>XP_020146337.1 chaperone protein ClpC1, chloroplastic-like 
>XP_020146349.1 heme-binding-like protein At3g10130, chloroplastic 
>XP_020146397.1 photosystem II 10 kDa polypeptide, chloroplastic-like 
>XP_020146428.1 fructose-bisphosphate aldolase-lysine N-methyltransferase, chloroplastic-like isoform X1 
>XP_020146429.1 fructose-bisphosphate aldolase-lysine N-methyltransferase, chloroplastic-like isoform X1 
>XP_020146430.1 fructose-bisphosphate aldolase-lysine N-methyltransferase, chloroplastic-like isoform X2 
>XP_020146431.1 fructose-bisphosphate aldolase-lysine N-methyltransferase, chloroplastic-like isoform X3 
>XP_020146458.1 probable lipoxygenase 8, chloroplastic 
>XP_020146578.1 protein BOLA1, chloroplastic 
>XP_020146583.1 outer envelope pore protein 16-3, chloroplastic/mitochondrial-like 
>XP_020146594.1 rhodanese-like domain-containing protein 9, chloroplastic 
>XP_020146595.1 30S ribosomal protein 2, chloroplastic-like 
>XP_020146647.1 ATP-dependent 6-phosphofructokinase 5, chloroplastic-like isoform X1 
>XP_020146648.1 ATP-dependent 6-phosphofructokinase 5, chloroplastic-like isoform X2 
>XP_020146679.1 psbP domain-containing protein 6, chloroplastic 
>XP_020146681.1 50S ribosomal protein L34, chloroplastic 
>XP_020146798.1 protein TIC 22, chloroplastic-like 
>XP_020146890.1 thioredoxin M2, chloroplastic-like 
>XP_020146905.1 granule-bound starch synthase 1b, chloroplastic/amyloplastic 
>XP_020146906.1 granule-bound starch synthase 1b, chloroplastic/amyloplastic 
>XP_020146907.1 granule-bound starch synthase 1b, chloroplastic/amyloplastic 
>XP_020146919.1 beta-amylase 3, chloroplastic 
>XP_020146936.1 pentatricopeptide repeat-containing protein At1g71460, chloroplastic 
>XP_020146938.1 thioredoxin M-type, chloroplastic 
>XP_020146945.1 oxygen-dependent coproporphyrinogen-III oxidase, chloroplastic-like 
>XP_020146946.1 methionine aminopeptidase 1B, chloroplastic-like isoform X1 
>XP_020146947.1 methionine aminopeptidase 1B, chloroplastic-like isoform X2 
>XP_020146948.1 methionine aminopeptidase 1B, chloroplastic-like isoform X3 
>XP_020147002.1 ATP-dependent DNA helicase homolog RECG, chloroplastic 
>XP_020147003.1 monothiol glutaredoxin-S12, chloroplastic 
>XP_020147006.1 ATP-dependent DNA helicase homolog RECG, chloroplastic 
>XP_020147022.1 protein NUCLEAR FUSION DEFECTIVE 6, chloroplastic/mitochondrial-like isoform X1 
>XP_020147023.1 protein NUCLEAR FUSION DEFECTIVE 6, chloroplastic/mitochondrial-like isoform X1 
>XP_020147024.1 protein NUCLEAR FUSION DEFECTIVE 6, chloroplastic/mitochondrial-like isoform X2 
>XP_020147025.1 protein NUCLEAR FUSION DEFECTIVE 6, chloroplastic/mitochondrial-like isoform X3 
>XP_020147060.1 phytoene synthase 2, chloroplastic-like 
>XP_020147063.1 decapping nuclease DXO homolog, chloroplastic-like 
>XP_020147135.1 carboxyl-terminal-processing peptidase 1, chloroplastic isoform X1 
>XP_020147136.1 carboxyl-terminal-processing peptidase 1, chloroplastic isoform X2 
>XP_020147137.1 carboxyl-terminal-processing peptidase 1, chloroplastic isoform X2 
>XP_020147168.1 D-xylose-proton symporter-like 3, chloroplastic 
>XP_020147208.1 1-deoxy-D-xylulose 5-phosphate reductoisomerase, chloroplastic-like 
>XP_020147244.1 ruBisCO large subunit-binding protein subunit beta, chloroplastic 
>XP_020147307.1 1-acyl-sn-glycerol-3-phosphate acyltransferase 1, chloroplastic 
>XP_020147308.1 1-acyl-sn-glycerol-3-phosphate acyltransferase 1, chloroplastic 
>XP_020147310.1 1-acyl-sn-glycerol-3-phosphate acyltransferase 1, chloroplastic 
>XP_020147328.1 transcription termination factor MTEF1, chloroplastic-like 
>XP_020147336.1 ferredoxin--NADP reductase, root isozyme, chloroplastic 
>XP_020147451.1 CBS domain-containing protein CBSX1, chloroplastic-like isoform X1 
>XP_020147452.1 CBS domain-containing protein CBSX2, chloroplastic-like isoform X2 
>XP_020147453.1 CBS domain-containing protein CBSX1, chloroplastic-like isoform X3 
>XP_020147454.1 CBS domain-containing protein CBSX1, chloroplastic-like isoform X3 
>XP_020147456.1 CBS domain-containing protein CBSX1, chloroplastic-like isoform X3 
>XP_020147457.1 CBS domain-containing protein CBSX1, chloroplastic-like isoform X3 
>XP_020147458.1 CBS domain-containing protein CBSX1, chloroplastic-like isoform X3 
>XP_020147459.1 CBS domain-containing protein CBSX1, chloroplastic-like isoform X3 
>XP_020147460.1 CBS domain-containing protein CBSX1, chloroplastic-like isoform X4 
>XP_020147522.1 probable phosphoribosylformylglycinamidine synthase, chloroplastic/mitochondrial 
>XP_020147523.1 probable phosphoribosylformylglycinamidine synthase, chloroplastic/mitochondrial 
>XP_020147573.1 photosystem II repair protein PSB27-H1, chloroplastic 
>XP_020147610.1 probable plastid-lipid-associated protein 10, chloroplastic 
>XP_020147676.1 geranylgeranyl pyrophosphate synthase 7, chloroplastic-like 
>XP_020147690.1 protease Do-like 8, chloroplastic 
>XP_020147768.1 cold-regulated 413 inner membrane protein 1, chloroplastic-like 
>XP_020147817.1 protein FLUORESCENT IN BLUE LIGHT, chloroplastic-like 
>XP_020147828.1 50S ribosomal protein L3, chloroplastic-like 
>XP_020147855.1 ATP synthase subunit gamma, chloroplastic 
>XP_020147982.1 ruBisCO large subunit-binding protein subunit alpha, chloroplastic 
>XP_020148016.1 dicarboxylate transporter 2.1, chloroplastic-like 
>XP_020148017.1 dicarboxylate transporter 2.1, chloroplastic-like 
>XP_020148021.1 ferredoxin-dependent glutamate synthase, chloroplastic 
>XP_020148023.1 isoamylase 3, chloroplastic 
>XP_020148030.1 putative pumilio homolog 8, chloroplastic 
>XP_020148102.1 soluble starch synthase 2-1, chloroplastic/amyloplastic-like isoform X1 
>XP_020148103.1 soluble starch synthase 2-1, chloroplastic/amyloplastic-like isoform X2 
>XP_020148104.1 soluble starch synthase 2-1, chloroplastic/amyloplastic-like isoform X3 
>XP_020148105.1 soluble starch synthase 2-1, chloroplastic/amyloplastic-like isoform X4 
>XP_020148177.1 7-hydroxymethyl chlorophyll a reductase, chloroplastic isoform X1 
>XP_020148178.1 7-hydroxymethyl chlorophyll a reductase, chloroplastic isoform X2 
>XP_020148210.1 uncharacterized protein At2g34460, chloroplastic 
>XP_020148286.1 photosystem II reaction center PSB28 protein, chloroplastic-like 
>XP_020148318.1 ATP-dependent Clp protease proteolytic subunit-related protein 3, chloroplastic 
>XP_020148363.1 chlorophyll a-b binding protein 1B-21, chloroplastic 
>XP_020148367.1 carboxyl-terminal-processing peptidase 3, chloroplastic 
>XP_020148478.1 rhodanese-like domain-containing protein 8, chloroplastic 
>XP_020148484.1 pentatricopeptide repeat-containing protein At5g52850, chloroplastic-like 
>XP_020148597.1 ferric reduction oxidase 7, chloroplastic-like 
>XP_020148628.1 pyruvate dehydrogenase E1 component subunit alpha-3, chloroplastic 
>XP_020148632.1 pentatricopeptide repeat-containing protein At3g57430, chloroplastic 
>XP_020148688.1 3-oxoacyl-[acyl-carrier-protein] synthase I, chloroplastic-like 
>XP_020148701.1 thioredoxin X, chloroplastic 
>XP_020148702.1 plastid division protein CDP1, chloroplastic 
>XP_020148721.1 chaperone protein dnaJ 11, chloroplastic-like 
>XP_020148751.1 thioredoxin-like 3-2, chloroplastic 
>XP_020148765.1 pentatricopeptide repeat-containing protein At1g74850, chloroplastic-like 
>XP_020148784.1 argininosuccinate lyase, chloroplastic-like 
>XP_020148814.1 photosystem II reaction center PSB28 protein, chloroplastic-like 
>XP_020148820.1 ferredoxin-3, chloroplastic-like 
>XP_020148846.1 uridine kinase-like protein 1, chloroplastic 
>XP_020148880.1 ent-copalyl diphosphate synthase 1, chloroplastic-like 
>XP_020148886.1 ent-copalyl diphosphate synthase 1, chloroplastic-like isoform X1 
>XP_020148887.1 ent-copalyl diphosphate synthase 1, chloroplastic-like isoform X2 
>XP_020148921.1 uncharacterized protein At4g08330, chloroplastic-like 
>XP_020148923.1 uncharacterized protein At4g08330, chloroplastic-like 
>XP_020148942.1 probable aminodeoxychorismate synthase, chloroplastic isoform X1 
>XP_020148943.1 probable aminodeoxychorismate synthase, chloroplastic isoform X2 
>XP_020148944.1 probable aminodeoxychorismate synthase, chloroplastic isoform X3 
>XP_020148945.1 probable aminodeoxychorismate synthase, chloroplastic isoform X4 
>XP_020148946.1 probable aminodeoxychorismate synthase, chloroplastic isoform X4 
>XP_020148960.1 protochlorophyllide reductase A, chloroplastic 
>XP_020148985.1 fatty acid desaturase 4, chloroplastic-like 
>XP_020149021.1 indole-3-glycerol phosphate synthase, chloroplastic-like isoform X1 
>XP_020149022.1 indole-3-glycerol phosphate synthase, chloroplastic-like isoform X2 
>XP_020149029.1 protein FATTY ACID EXPORT 1, chloroplastic-like 
>XP_020149034.1 pentatricopeptide repeat-containing protein At3g63370, chloroplastic 
>XP_020149082.1 phosphoglycolate phosphatase 1B, chloroplastic-like 
>XP_020149123.1 protein LOW PSII ACCUMULATION 3, chloroplastic 
>XP_020149145.1 protein CLT1, chloroplastic-like 
>XP_020149171.1 ribosome-recycling factor, chloroplastic 
>XP_020149172.1 pentatricopeptide repeat-containing protein At2g30100, chloroplastic 
>XP_020149175.1 probable tocopherol cyclase, chloroplastic 
>XP_020149300.1 ribonuclease II, chloroplastic/mitochondrial 
>XP_020149301.1 thylakoid membrane protein TERC, chloroplastic 
>XP_020149302.1 thylakoid membrane protein TERC, chloroplastic 
>XP_020149303.1 thylakoid membrane protein TERC, chloroplastic 
>XP_020149361.1 uncharacterized protein At4g37920, chloroplastic 
>XP_020149372.1 50S ribosomal protein L28, chloroplastic 
>XP_020149401.1 probable adenylate kinase 6, chloroplastic 
>XP_020149455.1 glutamyl-tRNA(Gln) amidotransferase subunit B, chloroplastic/mitochondrial 
>XP_020149458.1 pentatricopeptide repeat-containing protein ELI1, chloroplastic 
>XP_020149484.1 lipoxygenase 2.2, chloroplastic-like 
>XP_020149486.1 20 kDa chaperonin, chloroplastic-like 
>XP_020149492.1 ferredoxin--NADP reductase, leaf isozyme, chloroplastic-like 
>XP_020149497.1 20 kDa chaperonin, chloroplastic-like 
>XP_020149646.1 phosphomethylpyrimidine synthase, chloroplastic 
>XP_020149647.1 phosphomethylpyrimidine synthase, chloroplastic 
>XP_020149777.1 argininosuccinate synthase, chloroplastic 
>XP_020149815.1 copper-transporting ATPase PAA1, chloroplastic-like isoform X1 
>XP_020149818.1 ATP-dependent Clp protease proteolytic subunit-related protein 2, chloroplastic 
>XP_020149823.1 copper-transporting ATPase PAA1, chloroplastic-like isoform X2 
>XP_020149859.1 pentatricopeptide repeat-containing protein At3g04760, chloroplastic-like 
>XP_020149884.1 50S ribosomal protein L6, chloroplastic 
>XP_020149907.1 K(+) efflux antiporter 3, chloroplastic 
>XP_020149920.1 probable NAD kinase 2, chloroplastic 
>XP_020149922.1 protein translocase subunit SECA2, chloroplastic 
>XP_020149951.1 phytoene dehydrogenase, chloroplastic/chromoplastic 
>XP_020150013.1 heat shock protein 90-5, chloroplastic 
>XP_020150179.1 polyphenol oxidase I, chloroplastic-like 
>XP_020150210.1 protein RETICULATA-RELATED 1, chloroplastic-like 
>XP_020150220.1 pentatricopeptide repeat-containing protein At4g35130, chloroplastic 
>XP_020150222.1 uncharacterized protein At4g08330, chloroplastic 
>XP_020150231.1 ankyrin repeat domain-containing protein, chloroplastic 
>XP_020150232.1 ankyrin repeat domain-containing protein, chloroplastic 
>XP_020150233.1 ankyrin repeat domain-containing protein, chloroplastic 
>XP_020150407.1 aspartokinase 1, chloroplastic-like 
>XP_020150498.1 alpha-terpineol synthase, chloroplastic-like 
>XP_020150546.1 protein LOW PSII ACCUMULATION 1, chloroplastic isoform X1 
>XP_020150547.1 protein LOW PSII ACCUMULATION 1, chloroplastic isoform X2 
>XP_020150552.1 2-phytyl-1,4-beta-naphthoquinone methyltransferase, chloroplastic isoform X1 
>XP_020150553.1 2-phytyl-1,4-beta-naphthoquinone methyltransferase, chloroplastic isoform X2 
>XP_020150582.1 glucose-1-phosphate adenylyltransferase small subunit, chloroplastic/amyloplastic isoform X1 
>XP_020150583.1 glucose-1-phosphate adenylyltransferase small subunit, chloroplastic/amyloplastic isoform X2 
>XP_020150672.1 nicotinamide adenine dinucleotide transporter 1, chloroplastic-like 
>XP_020150944.1 probable acyl-activating enzyme 16, chloroplastic 
>XP_020150945.1 probable acyl-activating enzyme 16, chloroplastic 
>XP_020151144.1 acyl carrier protein 2, chloroplastic 
>XP_020151190.1 protoporphyrinogen oxidase, chloroplastic 
>XP_020151222.1 DAR GTPase 3, chloroplastic 
>XP_020151333.1 chloroplast processing peptidase-like 
>XP_020151352.1 30S ribosomal protein S20, chloroplastic 
>XP_020151384.1 50S ribosomal protein L11, chloroplastic 
>XP_020151397.1 prolycopene isomerase, chloroplastic 
>XP_020151425.1 adenine nucleotide transporter BT1, chloroplastic/mitochondrial-like isoform X1 
>XP_020151426.1 adenine nucleotide transporter BT1, chloroplastic/mitochondrial-like isoform X2 
>XP_020151428.1 adenine nucleotide transporter BT1, chloroplastic/mitochondrial-like isoform X2 
>XP_020151429.1 adenine nucleotide transporter BT1, chloroplastic/mitochondrial-like isoform X2 
>XP_020151436.1 geranylgeranyl pyrophosphate synthase, chloroplastic-like 
>XP_020151458.1 multiple organellar RNA editing factor 2, chloroplastic-like 
>XP_020151485.1 phosphatidate cytidylyltransferase 4, chloroplastic 
>XP_020151613.1 protein CutA 1, chloroplastic isoform X1 
>XP_020151614.1 protein CutA 1, chloroplastic isoform X2 
>XP_020151659.1 S-(+)-linalool synthase, chloroplastic-like 
>XP_020151700.1 uncharacterized methyltransferase At2g41040, chloroplastic-like 
>XP_020151745.1 glycerophosphodiester phosphodiesterase GDPD1, chloroplastic-like isoform X1 
>XP_020151746.1 glycerophosphodiester phosphodiesterase GDPD1, chloroplastic-like isoform X2 
>XP_020151841.1 probable phosphoribosylformylglycinamidine synthase, chloroplastic/mitochondrial 
>XP_020151842.1 probable phosphoribosylformylglycinamidine synthase, chloroplastic/mitochondrial 
>XP_020151887.1 chaperone protein dnaJ 20, chloroplastic-like 
>XP_020151903.1 transcription termination factor MTERF4, chloroplastic-like 
>XP_020151904.1 transcription termination factor MTERF4, chloroplastic-like 
>XP_020151909.1 GDT1-like protein 2, chloroplastic 
>XP_020151947.1 1-deoxy-D-xylulose 5-phosphate reductoisomerase, chloroplastic 
>XP_020151956.1 protein FLUORESCENT IN BLUE LIGHT, chloroplastic-like isoform X1 
>XP_020151957.1 protein FLUORESCENT IN BLUE LIGHT, chloroplastic-like isoform X2 
>XP_020151960.1 transcription termination factor MTEF1, chloroplastic-like, partial 
>XP_020152151.1 phosphoribulokinase, chloroplastic 
>XP_020152154.1 low molecular mass early light-inducible protein HV90, chloroplastic-like 
>XP_020152155.1 low molecular mass early light-inducible protein HV90, chloroplastic isoform X1 
>XP_020152156.1 low molecular mass early light-inducible protein HV90, chloroplastic isoform X2 
>XP_020152157.1 low molecular mass early light-inducible protein HV90, chloroplastic isoform X3 
>XP_020152163.1 probable membrane-associated 30 kDa protein, chloroplastic 
>XP_020152239.1 sufE-like protein 1, chloroplastic/mitochondrial 
>XP_020152325.1 ent-copalyl diphosphate synthase 1, chloroplastic-like 
>XP_020152355.1 chlorophyll(ide) b reductase NOL, chloroplastic-like 
>XP_020152380.1 1,4-alpha-glucan-branching enzyme 2, chloroplastic/amyloplastic-like 
>XP_020152425.1 argininosuccinate lyase, chloroplastic 
>XP_020152456.1 DNA-(apurinic or apyrimidinic site) lyase, chloroplastic-like isoform X1 
>XP_020152457.1 DNA-(apurinic or apyrimidinic site) lyase, chloroplastic-like isoform X2 
>XP_020152465.1 stearoyl-[acyl-carrier-protein] 9-desaturase 5, chloroplastic 
>XP_020152534.1 nifU-like protein 3, chloroplastic 
>XP_020152536.1 outer envelope pore protein 24, chloroplastic-like 
>XP_020152577.1 chloroplastic group IIA intron splicing facilitator CRS1, chloroplastic 
>XP_020152585.1 acyltransferase-like protein At1g54570, chloroplastic isoform X1 
>XP_020152586.1 acyltransferase-like protein At1g54570, chloroplastic isoform X2 
>XP_020152631.1 phosphoenolpyruvate/phosphate translocator 1, chloroplastic 
>XP_020152739.1 probable 5'-adenylylsulfate reductase 1, chloroplastic 
>XP_020152767.1 alpha carbonic anhydrase 1, chloroplastic-like 
>XP_020152893.1 UPF0503 protein At3g09070, chloroplastic-like 
>XP_020152930.1 alpha-terpineol synthase, chloroplastic-like 
>XP_020153040.1 probable hydroxyacylglutathione hydrolase 2, chloroplastic 
>XP_020153064.1 pentatricopeptide repeat-containing protein At4g18975, chloroplastic 
>XP_020153151.1 ATP-dependent RNA helicase DEAH12, chloroplastic-like 
>XP_020153271.1 lycopene epsilon cyclase, chloroplastic 
>XP_020153289.1 phospholipase A1 EG1, chloroplastic/mitochondrial-like 
>XP_020153333.1 carotenoid cleavage dioxygenase 8 homolog B, chloroplastic-like 
>XP_020153347.1 cytochrome P450 97B2, chloroplastic 
>XP_020153349.1 anthranilate synthase beta subunit 1, chloroplastic-like 
>XP_020153489.1 VQ motif-containing protein 8, chloroplastic-like 
>XP_020153491.1 pheophorbide a oxygenase, chloroplastic 
>XP_020153523.1 chlorophyll(ide) b reductase NOL, chloroplastic-like 
>XP_020153539.1 adenine nucleotide transporter BT1, chloroplastic/mitochondrial-like 
>XP_020153540.1 adenine nucleotide transporter BT1, chloroplastic/mitochondrial-like 
>XP_020153541.1 adenine nucleotide transporter BT1, chloroplastic/mitochondrial-like 
>XP_020153573.1 cell division protein FtsY homolog, chloroplastic isoform X1 
>XP_020153574.1 cell division protein FtsY homolog, chloroplastic isoform X2 
>XP_020153579.1 acetolactate synthase small subunit 2, chloroplastic-like, partial 
>XP_020153593.1 phosphoenolpyruvate/phosphate translocator 1, chloroplastic-like 
>XP_020153597.1 photosynthetic NDH subunit of lumenal location 2, chloroplastic-like 
>XP_020153642.1 CRS2-associated factor 2, chloroplastic 
>XP_020153650.1 NADP-dependent malic enzyme, chloroplastic 
>XP_020153713.1 alpha-amylase 3, chloroplastic 
>XP_020153727.1 protein PTST, chloroplastic-like isoform X1 
>XP_020153728.1 protein PTST, chloroplastic-like isoform X2 
>XP_020153729.1 protein PTST, chloroplastic-like isoform X3 
>XP_020153750.1 protein EMBRYO SAC DEVELOPMENT ARREST 3, chloroplastic 
>XP_020153769.1 pentatricopeptide repeat-containing protein At5g02830, chloroplastic 
>XP_020153773.1 thioredoxin-like protein AAED1, chloroplastic 
>XP_020153830.1 photosystem I reaction center subunit XI, chloroplastic 
>XP_020153907.1 uncharacterized CRM domain-containing protein At3g25440, chloroplastic isoform X1 
>XP_020153908.1 uncharacterized CRM domain-containing protein At3g25440, chloroplastic isoform X2 
>XP_020153944.1 photosystem I reaction center subunit N, chloroplastic 
>XP_020154019.1 pentatricopeptide repeat-containing protein At3g53700, chloroplastic 
>XP_020154027.1 protein RETICULATA-RELATED 5, chloroplastic-like 
>XP_020154036.1 chlorophyll synthase, chloroplastic 
>XP_020154109.1 probable glutamyl endopeptidase, chloroplastic 
>XP_020154134.1 ribonuclease III domain-containing protein RNC1, chloroplastic-like isoform X1 
>XP_020154135.1 ribonuclease III domain-containing protein RNC1, chloroplastic-like isoform X2 
>XP_020154169.1 thioredoxin-like 3-1, chloroplastic 
>XP_020154201.1 probable L-ascorbate peroxidase 6, chloroplastic 
>XP_020154229.1 long chain acyl-CoA synthetase 9, chloroplastic-like 
>XP_020154438.1 protein RETICULATA, chloroplastic-like isoform X1 
>XP_020154439.1 protein RETICULATA-RELATED 1, chloroplastic-like isoform X2 
>XP_020154553.1 bifunctional 3-dehydroquinate dehydratase/shikimate dehydrogenase, chloroplastic-like isoform X1 
>XP_020154554.1 bifunctional 3-dehydroquinate dehydratase/shikimate dehydrogenase, chloroplastic-like isoform X1 
>XP_020154556.1 bifunctional 3-dehydroquinate dehydratase/shikimate dehydrogenase, chloroplastic-like isoform X2 
>XP_020154609.1 cytochrome b6-f complex iron-sulfur subunit, chloroplastic-like 
>XP_020154618.1 RAP domain-containing protein, chloroplastic 
>XP_020154635.1 glucose-1-phosphate adenylyltransferase large subunit, chloroplastic/amyloplastic 
>XP_020154641.1 glucose-1-phosphate adenylyltransferase large subunit, chloroplastic/amyloplastic 
>XP_020154648.1 acetyl-coenzyme A synthetase, chloroplastic/glyoxysomal-like 
>XP_020154691.1 ribulose bisphosphate carboxylase/oxygenase activase, chloroplastic 
>XP_020154694.1 carotene epsilon-monooxygenase, chloroplastic 
>XP_020154720.1 probable inactive shikimate kinase like 1, chloroplastic 
>XP_020154749.1 probable sodium/metabolite cotransporter BASS2, chloroplastic 
>XP_020154750.1 protein CHUP1, chloroplastic-like isoform X1 
>XP_020154751.1 protein CHUP1, chloroplastic-like isoform X2 
>XP_020154784.1 lipoxygenase 2.2, chloroplastic-like 
>XP_020154797.1 15-cis-zeta-carotene isomerase, chloroplastic 
>XP_020154798.1 15-cis-zeta-carotene isomerase, chloroplastic 
>XP_020154857.1 protein EARLY-RESPONSIVE TO DEHYDRATION 7, chloroplastic-like 
>XP_020154887.1 transcription termination factor MTERF5, chloroplastic-like 
>XP_020154900.1 dicarboxylate transporter 2.1, chloroplastic-like 
>XP_020154950.1 probable anion transporter 2, chloroplastic 
>XP_020154954.1 UPF0503 protein At3g09070, chloroplastic-like 
>XP_020154991.1 protein SPA, chloroplastic 
>XP_020155035.1 ribonuclease III domain-containing protein RNC1, chloroplastic-like isoform X2 
>XP_020155036.1 ribonuclease III domain-containing protein RNC1, chloroplastic-like isoform X3 
>XP_020155042.1 1,4-alpha-glucan-branching enzyme 3, chloroplastic/amyloplastic 
>XP_020155048.1 peptide methionine sulfoxide reductase B1, chloroplastic 
>XP_020155119.1 thioredoxin M3, chloroplastic-like 
>XP_020155150.1 ruBisCO large subunit-binding protein subunit beta, chloroplastic-like 
>XP_020155216.1 thylakoid lumenal protein TL20.3, chloroplastic 
>XP_020155272.1 cationic amino acid transporter 9, chloroplastic 
>XP_020155295.1 putative GTP diphosphokinase RSH1, chloroplastic 
>XP_020155417.1 ABC transporter B family member 26, chloroplastic 
>XP_020155506.1 protein CURVATURE THYLAKOID 1A, chloroplastic-like isoform X1 
>XP_020155507.1 protein CURVATURE THYLAKOID 1A, chloroplastic-like isoform X2 
>XP_020155549.1 chaperone protein dnaJ 11, chloroplastic-like 
>XP_020155564.1 ABC transporter I family member 10, chloroplastic 
>XP_020155582.1 copper-transporting ATPase PAA1, chloroplastic-like isoform X1 
>XP_020155583.1 copper-transporting ATPase PAA1, chloroplastic-like isoform X2 
>XP_020155602.1 WAT1-related protein At3g02690, chloroplastic 
>XP_020155624.1 heme oxygenase 1, chloroplastic-like 
>XP_020155630.1 calcium sensing receptor, chloroplastic 
>XP_020155658.1 arogenate dehydratase/prephenate dehydratase 6, chloroplastic-like 
>XP_020155674.1 glutamyl-tRNA(Gln) amidotransferase subunit C, chloroplastic/mitochondrial 
>XP_020155697.1 protein TIC 20-v, chloroplastic-like 
>XP_020155753.1 low molecular mass early light-inducible protein HV90, chloroplastic-like 
>XP_020155756.1 low molecular mass early light-inducible protein HV90, chloroplastic-like 
>XP_020155857.1 pentatricopeptide repeat-containing protein At4g39620, chloroplastic 
>XP_020155879.1 probable 4-hydroxy-tetrahydrodipicolinate reductase 1, chloroplastic 
>XP_020155881.1 photosynthetic NDH subunit of lumenal location 4, chloroplastic 
>XP_020155970.1 NAD(P)H-quinone oxidoreductase subunit U, chloroplastic 
>XP_020155971.1 cell division topological specificity factor homolog, chloroplastic 
>XP_020155980.1 CBS domain-containing protein CBSX2, chloroplastic-like 
>XP_020155992.1 3-oxoacyl-[acyl-carrier-protein] synthase II, chloroplastic-like 
>XP_020156031.1 NAD(P)H-quinone oxidoreductase subunit N, chloroplastic 
>XP_020156085.1 GTP-binding protein BRASSINAZOLE INSENSITIVE PALE GREEN 2, chloroplastic 
>XP_020156115.1 photosystem I reaction center subunit II, chloroplastic 
>XP_020156117.1 protochlorophyllide-dependent translocon component 52, chloroplastic-like 
>XP_020156119.1 protochlorophyllide-dependent translocon component 52, chloroplastic-like 
>XP_020156162.1 phosphoribulokinase, chloroplastic 
>XP_020156229.1 glutathione S-transferase F8, chloroplastic-like 
>XP_020156301.1 D-3-phosphoglycerate dehydrogenase 3, chloroplastic-like 
>XP_020156375.1 beta-glucosidase-like SFR2, chloroplastic 
>XP_020156402.1 transcription termination factor MTERF5, chloroplastic-like 
>XP_020156516.1 ABC transporter I family member 11, chloroplastic isoform X1 
>XP_020156517.1 ABC transporter I family member 11, chloroplastic isoform X1 
>XP_020156518.1 ABC transporter I family member 11, chloroplastic isoform X1 
>XP_020156519.1 ABC transporter I family member 11, chloroplastic isoform X1 
>XP_020156520.1 ABC transporter I family member 11, chloroplastic isoform X2 
>XP_020156521.1 ABC transporter I family member 11, chloroplastic isoform X2 
>XP_020156522.1 ABC transporter I family member 11, chloroplastic isoform X2 
>XP_020156523.1 ABC transporter I family member 11, chloroplastic isoform X2 
>XP_020156539.1 phospholipase A1-Ibeta2, chloroplastic-like 
>XP_020156545.1 probable monogalactosyldiacylglycerol synthase 2, chloroplastic 
>XP_020156546.1 photosystem II reaction center W protein, chloroplastic-like 
>XP_020156566.1 photosystem II reaction center W protein, chloroplastic-like 
>XP_020156571.1 photosystem II reaction center W protein, chloroplastic-like 
>XP_020156718.1 ATP phosphoribosyltransferase, chloroplastic-like 
>XP_020156750.1 ATP-dependent DNA helicase At3g02060, chloroplastic 
>XP_020156901.1 glucose-6-phosphate 1-dehydrogenase, chloroplastic-like 
>XP_020156927.1 beta-carotene isomerase D27, chloroplastic 
>XP_020157005.1 thioredoxin-like protein CDSP32, chloroplastic 
>XP_020157074.1 4-hydroxy-3-methylbut-2-enyl diphosphate reductase, chloroplastic 
>XP_020157088.1 ribose-phosphate pyrophosphokinase 3, chloroplastic-like 
>XP_020157090.1 senescence/dehydration-associated protein At4g35985, chloroplastic-like 
>XP_020157092.1 divinyl chlorophyllide a 8-vinyl-reductase, chloroplastic-like 
>XP_020157205.1 decapping nuclease DXO homolog, chloroplastic 
>XP_020157238.1 probable ribosome-binding factor A, chloroplastic 
>XP_020157394.1 sirohydrochlorin ferrochelatase, chloroplastic-like 
>XP_020157423.1 50S ribosomal protein L24, chloroplastic 
>XP_020157486.1 stearoyl-[acyl-carrier-protein] 9-desaturase 2, chloroplastic 
>XP_020157524.1 ATP-dependent Clp protease proteolytic subunit 5, chloroplastic 
>XP_020157527.1 phosphoribosylglycinamide formyltransferase, chloroplastic-like 
>XP_020157541.1 glucose-1-phosphate adenylyltransferase small subunit, chloroplastic/amyloplastic-like 
>XP_020157542.1 glucose-1-phosphate adenylyltransferase small subunit, chloroplastic/amyloplastic-like 
>XP_020157543.1 glucose-1-phosphate adenylyltransferase small subunit, chloroplastic/amyloplastic-like 
>XP_020157579.1 chaperone protein ClpC2, chloroplastic-like 
>XP_020157580.1 endonuclease III homolog 1, chloroplastic-like isoform X1 
>XP_020157581.1 endonuclease III homolog 1, chloroplastic-like isoform X2 
>XP_020157582.1 endonuclease III homolog 1, chloroplastic-like isoform X3 
>XP_020157583.1 endonuclease III homolog 1, chloroplastic-like isoform X4 
>XP_020157584.1 tetrapyrrole-binding protein, chloroplastic 
>XP_020157591.1 chaperone protein ClpC3, chloroplastic-like 
>XP_020157593.1 photosynthetic NDH subunit of subcomplex B 1, chloroplastic 
>XP_020157612.1 9-cis-epoxycarotenoid dioxygenase 1, chloroplastic-like 
>XP_020157663.1 chaperone protein ClpB2, chloroplastic 
>XP_020157680.1 acetolactate synthase small subunit 2, chloroplastic-like isoform X1 
>XP_020157681.1 acetolactate synthase small subunit 2, chloroplastic-like isoform X2 
>XP_020157682.1 outer envelope pore protein 37, chloroplastic-like 
>XP_020157757.1 nifU-like protein 2, chloroplastic isoform X1 
>XP_020157758.1 nifU-like protein 2, chloroplastic isoform X2 
>XP_020157770.1 short-chain dehydrogenase TIC 32, chloroplastic-like 
>XP_020157772.1 probable 6-phosphogluconolactonase 4, chloroplastic 
>XP_020157795.1 epimerase family protein SDR39U1 homolog, chloroplastic 
>XP_020157911.1 endonuclease III homolog 1, chloroplastic-like isoform X2 
>XP_020157957.1 protein BOLA4, chloroplastic/mitochondrial 
>XP_020157965.1 probable membrane-associated 30 kDa protein, chloroplastic 
>XP_020157966.1 probable membrane-associated 30 kDa protein, chloroplastic 
>XP_020157986.1 protein CLT2, chloroplastic-like 
>XP_020157999.1 J domain-containing protein required for chloroplast accumulation response 1-like isoform X1 
>XP_020158000.1 J domain-containing protein required for chloroplast accumulation response 1-like isoform X2 
>XP_020158089.1 glutamate--cysteine ligase B, chloroplastic 
>XP_020158300.1 50S ribosomal protein L9, chloroplastic 
>XP_020158332.1 solute carrier family 40 member 3, chloroplastic-like 
>XP_020158333.1 oxygen-evolving enhancer protein 2, chloroplastic 
>XP_020158406.1 stearoyl-[acyl-carrier-protein] 9-desaturase 5, chloroplastic-like 
>XP_020158408.1 vacuolar protein sorting-associated protein 54, chloroplastic 
>XP_020158415.1 vacuolar protein sorting-associated protein 54, chloroplastic 
>XP_020158422.1 thylakoid lumenal 15.0 kDa protein 2, chloroplastic 
>XP_020158436.1 protein TOC75, chloroplastic 
>XP_020158461.1 protein TIC 21, chloroplastic-like 
>XP_020158588.1 zeaxanthin epoxidase, chloroplastic 
>XP_020158638.1 DNA-(apurinic or apyrimidinic site) lyase, chloroplastic-like isoform X1 
>XP_020158639.1 DNA-(apurinic or apyrimidinic site) lyase, chloroplastic-like isoform X2 
>XP_020158669.1 short-chain dehydrogenase TIC 32, chloroplastic-like isoform X1 
>XP_020158670.1 short-chain dehydrogenase TIC 32, chloroplastic-like isoform X2 
>XP_020158692.1 pentatricopeptide repeat-containing protein At1g08070, chloroplastic-like, partial 
>XP_020158797.1 cell division protein FtsZ homolog 2-2, chloroplastic-like 
>XP_020158822.1 carbonic anhydrase, chloroplastic-like 
>XP_020158836.1 ferredoxin-6, chloroplastic-like 
>XP_020158845.1 arogenate dehydratase 3, chloroplastic-like 
>XP_020158857.1 50S ribosomal protein L19, chloroplastic-like 
>XP_020158900.1 protein TRIGALACTOSYLDIACYLGLYCEROL 5, chloroplastic-like isoform X1 
>XP_020158901.1 protein TRIGALACTOSYLDIACYLGLYCEROL 5, chloroplastic-like isoform X2 
>XP_020158945.1 RNA polymerase sigma factor sigF, chloroplastic 
>XP_020159026.1 29 kDa ribonucleoprotein A, chloroplastic-like 
>XP_020159046.1 28 kDa ribonucleoprotein, chloroplastic-like 
>XP_020159162.1 histidinol dehydrogenase, chloroplastic isoform X1 
>XP_020159163.1 histidinol dehydrogenase, chloroplastic isoform X1 
>XP_020159164.1 histidinol dehydrogenase, chloroplastic isoform X2 
>XP_020159165.1 arogenate dehydratase/prephenate dehydratase 6, chloroplastic-like 
>XP_020159173.1 neutral/alkaline invertase 3, chloroplastic-like 
>XP_020159188.1 cell division protein FtsZ homolog 2-1, chloroplastic-like 
>XP_020159189.1 cell division protein FtsZ homolog 2-1, chloroplastic-like 
>XP_020159191.1 branched-chain-amino-acid aminotransferase 2, chloroplastic-like 
>XP_020159196.1 1,4-alpha-glucan-branching enzyme 2, chloroplastic/amyloplastic-like 
>XP_020159198.1 arogenate dehydratase/prephenate dehydratase 6, chloroplastic-like 
>XP_020159219.1 pentatricopeptide repeat-containing protein At4g19440, chloroplastic-like 
>XP_020159220.1 pentatricopeptide repeat-containing protein At4g19440, chloroplastic-like 
>XP_020159221.1 pentatricopeptide repeat-containing protein At4g19440, chloroplastic-like 
>XP_020159245.1 acyltransferase-like protein At1g54570, chloroplastic 
>XP_020159336.1 uncharacterized CRM domain-containing protein At3g25440, chloroplastic isoform X1 
>XP_020159337.1 uncharacterized CRM domain-containing protein At3g25440, chloroplastic isoform X2 
>XP_020159346.1 K(+) efflux antiporter 2, chloroplastic-like 
>XP_020159508.1 protein ORANGE, chloroplastic-like 
>XP_020159576.1 pentatricopeptide repeat-containing protein OTP51, chloroplastic-like 
>XP_020159578.1 probable tocopherol O-methyltransferase, chloroplastic 
>XP_020159606.1 transketolase, chloroplastic 
>XP_020159686.1 cryptochrome DASH, chloroplastic/mitochondrial 
>XP_020159689.1 threonine synthase 2, chloroplastic-like 
>XP_020159715.1 pentatricopeptide repeat-containing protein At2g02980, chloroplastic 
>XP_020159716.1 pentatricopeptide repeat-containing protein At2g02980, chloroplastic 
>XP_020159717.1 pentatricopeptide repeat-containing protein At2g02980, chloroplastic 
>XP_020159796.1 alpha-glucan water dikinase, chloroplastic 
>XP_020159797.1 alpha-glucan water dikinase, chloroplastic 
>XP_020159865.1 6-phosphogluconate dehydrogenase, decarboxylating 2, chloroplastic 
>XP_020159950.1 UV-B-induced protein At3g17800, chloroplastic-like 
>XP_020159997.1 probable LL-diaminopimelate aminotransferase, chloroplastic 
>XP_020160000.1 31 kDa ribonucleoprotein, chloroplastic-like 
>XP_020160001.1 pentatricopeptide repeat-containing protein At5g04810, chloroplastic 
>XP_020160145.1 protein CHLORORESPIRATORY REDUCTION 6, chloroplastic-like 
>XP_020160215.1 triose phosphate/phosphate translocator, chloroplastic-like isoform X1 
>XP_020160216.1 triose phosphate/phosphate translocator, chloroplastic-like isoform X2 
>XP_020160248.1 protein CHAPERONE-LIKE PROTEIN OF POR1, chloroplastic-like 
>XP_020160261.1 stress enhanced protein 2, chloroplastic 
>XP_020160277.1 lipoxygenase 7, chloroplastic-like 
>XP_020160287.1 nucleoside diphosphate kinase 2, chloroplastic-like 
>XP_020160293.1 exonuclease DPD1, chloroplastic/mitochondrial-like 
>XP_020160294.1 exonuclease DPD1, chloroplastic/mitochondrial-like 
>XP_020160417.1 cystathionine beta-lyase, chloroplastic 
>XP_020160422.1 putative lipoyltransferase-like protein, chloroplastic 
>XP_020160578.1 thiosulfate sulfurtransferase 16, chloroplastic-like 
>XP_020160579.1 nucleoid-associated protein At4g30620, chloroplastic-like 
>XP_020160581.1 thiosulfate sulfurtransferase 16, chloroplastic-like 
>XP_020160582.1 ruBisCO large subunit-binding protein subunit beta, chloroplastic-like 
>XP_020160583.1 thiosulfate sulfurtransferase 16, chloroplastic-like 
>XP_020160588.1 protein NUCLEAR FUSION DEFECTIVE 6, chloroplastic/mitochondrial-like 
>XP_020160644.1 probable anion transporter 4, chloroplastic 
>XP_020160647.1 psbP-like protein 1, chloroplastic 
>XP_020160648.1 short-chain dehydrogenase TIC 32, chloroplastic-like 
>XP_020160653.1 short-chain dehydrogenase TIC 32, chloroplastic-like isoform X1 
>XP_020160654.1 short-chain dehydrogenase TIC 32, chloroplastic-like isoform X2 
>XP_020160655.1 short-chain dehydrogenase TIC 32, chloroplastic-like 
>XP_020160787.1 acyl carrier protein 1, chloroplastic 
>XP_020160794.1 chaperone protein dnaJ 11, chloroplastic-like 
>XP_020160795.1 chaperone protein dnaJ 11, chloroplastic-like 
>XP_020160797.1 chaperone protein dnaJ 11, chloroplastic-like 
>XP_020160800.1 chaperone protein dnaJ 11, chloroplastic-like 
>XP_020160801.1 chaperone protein dnaJ 11, chloroplastic-like 
>XP_020160807.1 chaperone protein dnaJ 11, chloroplastic-like 
>XP_020160809.1 chaperone protein dnaJ 11, chloroplastic-like 
>XP_020160840.1 bifunctional 3-dehydroquinate dehydratase/shikimate dehydrogenase, chloroplastic isoform X1 
>XP_020160845.1 bifunctional 3-dehydroquinate dehydratase/shikimate dehydrogenase, chloroplastic isoform X2 
>XP_020160854.1 phenylalanine--tRNA ligase, chloroplastic/mitochondrial-like 
>XP_020160905.1 pheophytinase, chloroplastic 
>XP_020160972.1 glutamate--tRNA ligase, chloroplastic/mitochondrial 
>XP_020160973.1 bifunctional protein FolD 4, chloroplastic 
>XP_020161022.1 pyridoxine/pyridoxamine 5'-phosphate oxidase 1, chloroplastic 
>XP_020161032.1 ribose-phosphate pyrophosphokinase 2, chloroplastic-like 
>XP_020161125.1 probable NAD kinase 2, chloroplastic 
>XP_020161131.1 putative quinone-oxidoreductase homolog, chloroplastic 
>XP_020161176.1 high molecular mass early light-inducible protein HV58, chloroplastic-like 
>XP_020161177.1 chaperone protein dnaJ 11, chloroplastic-like 
>XP_020161291.1 protochlorophyllide reductase B, chloroplastic 
>XP_020161295.1 carotenoid cleavage dioxygenase 7, chloroplastic-like 
>XP_020161308.1 calvin cycle protein CP12-1, chloroplastic-like 
>XP_020161335.1 LOW QUALITY PROTEIN: psbP domain-containing protein 3, chloroplastic 
>XP_020161409.1 pentatricopeptide repeat-containing protein At1g08070, chloroplastic-like 
>XP_020161462.1 alternative NAD(P)H-ubiquinone oxidoreductase C1, chloroplastic/mitochondrial 
>XP_020161464.1 chaperonin-like RBCX protein 1, chloroplastic 
>XP_020161477.1 4-hydroxy-3-methylbut-2-en-1-yl diphosphate synthase (ferredoxin), chloroplastic isoform X1 
>XP_020161478.1 4-hydroxy-3-methylbut-2-en-1-yl diphosphate synthase (ferredoxin), chloroplastic isoform X2 
>XP_020161498.1 chaperone protein dnaJ 8, chloroplastic-like 
>XP_020161502.1 chaperone protein dnaJ 8, chloroplastic-like 
>XP_020161509.1 chaperone protein dnaJ 8, chloroplastic-like 
>XP_020161542.1 1-deoxy-D-xylulose-5-phosphate synthase 1, chloroplastic 
>XP_020161576.1 sirohydrochlorin ferrochelatase, chloroplastic-like 
>XP_020161577.1 sirohydrochlorin ferrochelatase, chloroplastic-like 
>XP_020161632.1 pheophytinase, chloroplastic 
>XP_020161645.1 uroporphyrinogen-III synthase, chloroplastic 
>XP_020161662.1 protein COFACTOR ASSEMBLY OF COMPLEX C SUBUNIT B CCB1, chloroplastic 
>XP_020161675.1 protein RETICULATA-RELATED 4, chloroplastic-like 
>XP_020161757.1 kinesin-like protein KIN-7D, chloroplastic 
>XP_020161840.1 anthranilate synthase alpha subunit 1, chloroplastic-like 
>XP_020161843.1 VQ motif-containing protein 8, chloroplastic-like 
>XP_020161848.1 50S ribosomal protein L27, chloroplastic 
>XP_020161876.1 ubiquinol oxidase 4, chloroplastic/chromoplastic 
>XP_020161960.1 peptide deformylase 1B, chloroplastic 
>XP_020161961.1 putative chaperone protein ClpB2, chloroplastic 
>XP_020161969.1 3-oxoacyl-[acyl-carrier-protein] synthase I, chloroplastic 
>XP_020162027.1 stearoyl-[acyl-carrier-protein] 9-desaturase 1, chloroplastic-like 
>XP_020162030.1 ATP sulfurylase 4, chloroplastic-like, partial 
>XP_020162056.1 polyphenol oxidase I, chloroplastic-like 
>XP_020162070.1 methionine aminopeptidase 1D, chloroplastic/mitochondrial 
>XP_020162096.1 ATP-dependent Clp protease ATP-binding subunit CLPT1, chloroplastic-like 
>XP_020162211.1 threonine dehydratase biosynthetic, chloroplastic 
>XP_020162269.1 peptidyl-prolyl cis-trans isomerase FKBP13, chloroplastic-like 
>XP_020162288.1 small heat shock protein, chloroplastic-like 
>XP_020162293.1 30S ribosomal protein S13, chloroplastic-like 
>XP_020162361.1 protein CHUP1, chloroplastic-like 
>XP_020162410.1 kinesin-like protein KIN-7E, chloroplastic isoform X1 
>XP_020162411.1 kinesin-like protein KIN-7E, chloroplastic isoform X2 
>XP_020162412.1 kinesin-like protein KIN-7E, chloroplastic isoform X3 
>XP_020162413.1 probable L-ascorbate peroxidase 7, chloroplastic 
>XP_020162470.1 DUF21 domain-containing protein At1g55930, chloroplastic-like isoform X1 
>XP_020162471.1 putative DUF21 domain-containing protein At3g13070, chloroplastic isoform X2 
>XP_020162472.1 putative DUF21 domain-containing protein At3g13070, chloroplastic isoform X3 
>XP_020162487.1 protein SLOW GREEN 1, chloroplastic-like 
>XP_020162488.1 protein SLOW GREEN 1, chloroplastic-like 
>XP_020162516.1 plastocyanin, chloroplastic 
>XP_020162599.1 protein TRIGALACTOSYLDIACYLGLYCEROL 2, chloroplastic-like isoform X1 
>XP_020162600.1 protein TRIGALACTOSYLDIACYLGLYCEROL 2, chloroplastic-like isoform X2 
>XP_020162602.1 outer envelope pore protein 16-2, chloroplastic-like 
>XP_020162609.1 palmitoyl-acyl carrier protein thioesterase, chloroplastic-like 
>XP_020162647.1 probable pyruvate, phosphate dikinase regulatory protein, chloroplastic isoform X1 
>XP_020162648.1 probable pyruvate, phosphate dikinase regulatory protein, chloroplastic isoform X2 
>XP_020162653.1 pentatricopeptide repeat-containing protein At5g13770, chloroplastic 
>XP_020162663.1 superoxide dismutase [Fe] 2, chloroplastic-like 
>XP_020162664.1 superoxide dismutase [Fe] 2, chloroplastic-like 
>XP_020162713.1 CBS domain-containing protein CBSX1, chloroplastic-like 
>XP_020162728.1 probable sodium/metabolite cotransporter BASS5, chloroplastic 
>XP_020162759.1 alpha carbonic anhydrase 1, chloroplastic-like, partial 
>XP_020162768.1 glycine--tRNA ligase, chloroplastic/mitochondrial 2-like 
>XP_020162807.1 omega-3 fatty acid desaturase, chloroplastic 
>XP_020162834.1 protein RETICULATA-RELATED 5, chloroplastic-like 
>XP_020162882.1 solanesyl-diphosphate synthase 2, chloroplastic 
>XP_020162919.1 phosphatase IMPL1, chloroplastic 
>XP_020162939.1 chlorophyllide a oxygenase, chloroplastic 
>XP_020162963.1 serine/threonine-protein kinase STN8, chloroplastic 
>XP_020162975.1 arogenate dehydratase/prephenate dehydratase 2, chloroplastic-like 
>XP_020162996.1 kinesin-like protein KIN-7D, chloroplastic 
>XP_020162997.1 allene oxide cyclase, chloroplastic-like 
>XP_020163040.1 photosynthetic NDH subunit of subcomplex B 5, chloroplastic 
>XP_020163046.1 amidophosphoribosyltransferase, chloroplastic-like 
>XP_020163068.1 multiple organellar RNA editing factor 9, chloroplastic-like 
>XP_020163074.1 enoyl-[acyl-carrier-protein] reductase [NADH] 1, chloroplastic 
>XP_020163093.1 probable plastid-lipid-associated protein 12, chloroplastic 
>XP_020163178.1 protein TIC 55, chloroplastic 
>XP_020163208.1 ATP-dependent RNA helicase DEAH11, chloroplastic-like 
>XP_020163214.1 ATP-dependent RNA helicase DEAH11, chloroplastic-like 
>XP_020163219.1 ATP-dependent RNA helicase DEAH11, chloroplastic-like 
>XP_020163226.1 ATP-dependent RNA helicase DEAH11, chloroplastic-like 
>XP_020163260.1 stearoyl-[acyl-carrier-protein] 9-desaturase 5, chloroplastic-like 
>XP_020163261.1 stearoyl-[acyl-carrier-protein] 9-desaturase 5, chloroplastic-like 
>XP_020163319.1 elongation factor Tu, chloroplastic 
>XP_020163324.1 rhodanese-like domain-containing protein 11, chloroplastic 
>XP_020163337.1 phosphoglycerate kinase, chloroplastic 
>XP_020163374.1 maltose excess protein 1-like, chloroplastic 
>XP_020163379.1 chlorophyll a-b binding protein 7, chloroplastic 
>XP_020163480.1 probable glutamyl endopeptidase, chloroplastic isoform X1 
>XP_020163481.1 probable glutamyl endopeptidase, chloroplastic isoform X2 
>XP_020163482.1 probable sodium/metabolite cotransporter BASS4, chloroplastic 
>XP_020163488.1 rhodanese-like domain-containing protein 4A, chloroplastic isoform X1 
>XP_020163489.1 rhodanese-like domain-containing protein 4A, chloroplastic isoform X2 
>XP_020163505.1 photosystem II stability/assembly factor HCF136, chloroplastic 
>XP_020163516.1 transketolase, chloroplastic-like 
>XP_020163547.1 chaperone protein dnaJ 11, chloroplastic-like 
>XP_020163562.1 peptide chain release factor PrfB1, chloroplastic isoform X1 
>XP_020163563.1 peptide chain release factor PrfB1, chloroplastic isoform X2 
>XP_020163590.1 acyl-[acyl-carrier-protein] desaturase 7, chloroplastic-like 
>XP_020163599.1 carbonic anhydrase, chloroplastic-like, partial 
>XP_020163645.1 biotin--protein ligase 1, chloroplastic-like 
>XP_020163680.1 chaperone protein ClpD1, chloroplastic-like 
>XP_020163707.1 chlorophyll a-b binding protein, chloroplastic 
>XP_020163778.1 9-cis-epoxycarotenoid dioxygenase 1, chloroplastic-like 
>XP_020163833.1 acyl-[acyl-carrier-protein] desaturase 7, chloroplastic-like 
>XP_020163887.1 alpha-glucan water dikinase, chloroplastic-like 
>XP_020163916.1 phytoene synthase 2, chloroplastic-like 
>XP_020164020.1 probable 1-deoxy-D-xylulose-5-phosphate synthase 2, chloroplastic 
>XP_020164059.1 inner membrane protein ALBINO3, chloroplastic isoform X1 
>XP_020164060.1 inner membrane protein ALBINO3, chloroplastic isoform X2 
>XP_020164094.1 CDP-diacylglycerol--glycerol-3-phosphate 3-phosphatidyltransferase 1, chloroplastic 
>XP_020164132.1 D-amino-acid transaminase, chloroplastic-like 
>XP_020164165.1 thylakoid lumenal 29 kDa protein, chloroplastic 
>XP_020164166.1 multiple organellar RNA editing factor 2, chloroplastic-like 
>XP_020164199.1 thylakoid lumenal 17.9 kDa protein, chloroplastic isoform X1 
>XP_020164200.1 thylakoid lumenal 17.9 kDa protein, chloroplastic isoform X2 
>XP_020164201.1 thylakoid lumenal 17.9 kDa protein, chloroplastic isoform X3 
>XP_020164240.1 probable monofunctional riboflavin biosynthesis protein RIBA 3, chloroplastic isoform X1 
>XP_020164241.1 probable monofunctional riboflavin biosynthesis protein RIBA 3, chloroplastic isoform X2 
>XP_020164270.1 uncharacterized aarF domain-containing protein kinase At4g31390, chloroplastic 
>XP_020164274.1 DAG protein, chloroplastic-like 
>XP_020164288.1 NAD(P)H-quinone oxidoreductase subunit T, chloroplastic 
>XP_020164394.1 33 kDa ribonucleoprotein, chloroplastic 
>XP_020164477.1 CRM-domain containing factor CFM2, chloroplastic 
>XP_020164531.1 pentatricopeptide repeat-containing protein At2g31400, chloroplastic 
>XP_020164532.1 pentatricopeptide repeat-containing protein At2g31400, chloroplastic 
>XP_020164585.1 carotenoid cleavage dioxygenase 7, chloroplastic 
>XP_020164622.1 glutamine synthetase leaf isozyme, chloroplastic 
>XP_020164623.1 glutamine synthetase leaf isozyme, chloroplastic 
>XP_020164635.1 ferredoxin--nitrite reductase, chloroplastic 
>XP_020164653.1 protein DCL, chloroplastic 
>XP_020164764.1 protein root UVB sensitive 2, chloroplastic 
>XP_020164802.1 ATP-dependent zinc metalloprotease FTSH 6, chloroplastic-like 
>XP_020164910.1 probable adenylate kinase 1, chloroplastic 
>XP_020164919.1 probable signal recognition particle 43 kDa protein, chloroplastic 
>XP_020164927.1 probable adenylate kinase 1, chloroplastic 
>XP_020164948.1 peptidyl-prolyl cis-trans isomerase CYP26-2, chloroplastic 
>XP_020164956.1 calvin cycle protein CP12-1, chloroplastic-like 
>XP_020164958.1 outer envelope pore protein 16-2, chloroplastic-like isoform X1 
>XP_020164959.1 outer envelope pore protein 16-2, chloroplastic-like isoform X2 
>XP_020164960.1 peptide chain release factor PrfB2, chloroplastic 
>XP_020165015.1 fatty-acid-binding protein 3, chloroplastic-like 
>XP_020165040.1 28 kDa ribonucleoprotein, chloroplastic 
>XP_020165073.1 glyoxylate/succinic semialdehyde reductase 2, chloroplastic 
>XP_020165092.1 proteinaceous RNase P 1, chloroplastic/mitochondrial-like 
>XP_020165093.1 protein STAY-GREEN LIKE, chloroplastic-like 
>XP_020165151.1 ATP-dependent zinc metalloprotease FTSH 9, chloroplastic/mitochondrial 
>XP_020165159.1 dihydrolipoyllysine-residue acetyltransferase component 5 of pyruvate dehydrogenase complex, chloroplastic-like 
>XP_020165185.1 photosystem II 10 kDa polypeptide, chloroplastic 
>XP_020165215.1 protein disulfide-isomerase LQY1, chloroplastic 
>XP_020165218.1 acyltransferase-like protein At1g54570, chloroplastic 
>XP_020165243.1 cell division protein FtsZ homolog 1, chloroplastic 
>XP_020165246.1 transcription termination factor MTERF6, chloroplastic/mitochondrial-like isoform X1 
>XP_020165247.1 transcription termination factor MTERF6, chloroplastic/mitochondrial-like isoform X2 
>XP_020165365.1 cysteine--tRNA ligase, chloroplastic/mitochondrial-like 
>XP_020165392.1 photosynthetic NDH subunit of subcomplex B 3, chloroplastic 
>XP_020165438.1 chloroplastic lipocalin 
>XP_020165463.1 putative pumilio homolog 7, chloroplastic 
>XP_020165466.1 indole-3-glycerol phosphate synthase, chloroplastic-like isoform X1 
>XP_020165467.1 indole-3-glycerol phosphate synthase, chloroplastic-like isoform X1 
>XP_020165469.1 indole-3-glycerol phosphate synthase, chloroplastic-like isoform X3 
>XP_020165470.1 indole-3-glycerol phosphate synthase, chloroplastic-like isoform X3 
>XP_020165513.1 ribonuclease Z, chloroplastic-like 
>XP_020165732.1 thioredoxin-like 2, chloroplastic 
>XP_020165754.1 translocase of chloroplast 159, chloroplastic isoform X1 
>XP_020165755.1 translocase of chloroplast 159, chloroplastic isoform X2 
>XP_020165806.1 protein TIC110, chloroplastic 
>XP_020165821.1 protein TIC110, chloroplastic-like 
>XP_020165822.1 protein TIC110, chloroplastic-like 
>XP_020165853.1 isoleucine--tRNA ligase, chloroplastic/mitochondrial-like isoform X1 
>XP_020165854.1 isoleucine--tRNA ligase, chloroplastic/mitochondrial-like isoform X2 
>XP_020165921.1 9-cis-epoxycarotenoid dioxygenase 1, chloroplastic-like 
>XP_020165978.1 threonine dehydratase biosynthetic, chloroplastic-like 
>XP_020165986.1 threonine dehydratase biosynthetic, chloroplastic-like 
>XP_020165992.1 threonine dehydratase biosynthetic, chloroplastic-like 
>XP_020166031.1 DNA polymerase I A, chloroplastic-like 
>XP_020166041.1 peptidyl-prolyl cis-trans isomerase FKBP16-4, chloroplastic-like 
>XP_020166105.1 protein TIC 40, chloroplastic 
>XP_020166135.1 malate dehydrogenase, chloroplastic-like 
>XP_020166138.1 glycerophosphodiester phosphodiesterase GDPD1, chloroplastic-like 
>XP_020166149.1 geranylgeranyl pyrophosphate synthase, chloroplastic-like, partial 
>XP_020166220.1 DEAD-box ATP-dependent RNA helicase 3, chloroplastic 
>XP_020166221.1 50S ribosomal protein L18, chloroplastic-like 
>XP_020166230.1 ATP-dependent zinc metalloprotease FTSH 7, chloroplastic 
>XP_020166284.1 carbonic anhydrase, chloroplastic-like 
>XP_020166344.1 ATP-dependent RNA helicase DEAH12, chloroplastic 
>XP_020166345.1 ATP-dependent RNA helicase DEAH12, chloroplastic 
>XP_020166356.1 phospho-2-dehydro-3-deoxyheptonate aldolase 2, chloroplastic-like 
>XP_020166373.1 outer envelope pore protein 16, chloroplastic-like 
>XP_020166374.1 outer envelope pore protein 16, chloroplastic-like 
>XP_020166383.1 protein FATTY ACID EXPORT 4, chloroplastic-like 
>XP_020166389.1 50S ribosomal protein L35, chloroplastic 
>XP_020166474.1 serotonin N-acetyltransferase 2, chloroplastic 
>XP_020166517.1 protein BPS1, chloroplastic-like 
>XP_020166574.1 protein PHYLLO, chloroplastic isoform X1 
>XP_020166575.1 protein PHYLLO, chloroplastic isoform X2 
>XP_020166576.1 protein PHYLLO, chloroplastic isoform X3 
>XP_020166598.1 protein FATTY ACID EXPORT 1, chloroplastic-like isoform X1 
>XP_020166599.1 protein FATTY ACID EXPORT 1, chloroplastic-like isoform X2 
>XP_020166630.1 transcription termination factor MTERF4, chloroplastic-like 
>XP_020166638.1 transcription termination factor MTERF4, chloroplastic-like 
>XP_020166642.1 UTP--glucose-1-phosphate uridylyltransferase 3, chloroplastic 
>XP_020166645.1 transcription termination factor MTERF4, chloroplastic-like 
>XP_020166653.1 transcription termination factor MTERF4, chloroplastic-like 
>XP_020166662.1 transcription termination factor MTERF4, chloroplastic-like 
>XP_020166669.1 transcription termination factor MTERF4, chloroplastic-like 
>XP_020166676.1 transcription termination factor MTERF4, chloroplastic-like 
>XP_020166679.1 transcription termination factor MTERF4, chloroplastic-like 
>XP_020166686.1 transcription termination factor MTERF4, chloroplastic-like 
>XP_020166691.1 transcription termination factor MTERF4, chloroplastic-like 
>XP_020166697.1 transcription termination factor MTERF4, chloroplastic-like 
>XP_020166703.1 transcription termination factor MTERF4, chloroplastic-like 
>XP_020166712.1 transcription termination factor MTERF4, chloroplastic-like 
>XP_020166715.1 tuliposide A-converting enzyme 1, chloroplastic-like 
>XP_020166719.1 transcription termination factor MTERF4, chloroplastic-like 
>XP_020166725.1 transcription termination factor MTERF4, chloroplastic-like 
>XP_020166733.1 transcription termination factor MTERF8, chloroplastic-like 
>XP_020166740.1 transcription termination factor MTERF8, chloroplastic-like 
>XP_020166752.1 transcription termination factor MTERF8, chloroplastic-like 
>XP_020166775.1 twinkle homolog protein, chloroplastic/mitochondrial-like isoform X1 
>XP_020166776.1 twinkle homolog protein, chloroplastic/mitochondrial-like isoform X2 
>XP_020166834.1 protein ACCUMULATION AND REPLICATION OF CHLOROPLASTS 6, chloroplastic 
>XP_020166836.1 solanesyl diphosphate synthase 3, chloroplastic/mitochondrial-like isoform X1 
>XP_020166837.1 solanesyl diphosphate synthase 3, chloroplastic/mitochondrial-like isoform X1 
>XP_020166838.1 solanesyl diphosphate synthase 3, chloroplastic/mitochondrial-like isoform X1 
>XP_020166839.1 solanesyl diphosphate synthase 3, chloroplastic/mitochondrial-like isoform X2 
>XP_020166853.1 protein TIC 62, chloroplastic 
>XP_020167052.1 probable anion transporter 5, chloroplastic 
>XP_020167053.1 cysteine--tRNA ligase, chloroplastic/mitochondrial-like 
>XP_020167094.1 sulfiredoxin, chloroplastic/mitochondrial-like 
>XP_020167125.1 chaperone protein ClpC1, chloroplastic 
>XP_020167126.1 chaperone protein ClpC1, chloroplastic 
>XP_020167178.1 outer envelope pore protein 21, chloroplastic 
>XP_020167220.1 peroxiredoxin Q, chloroplastic isoform X2 
>XP_020167222.1 3-oxoacyl-[acyl-carrier-protein] synthase I, chloroplastic 
>XP_020167234.1 pentatricopeptide repeat-containing protein At1g11290, chloroplastic-like 
>XP_020167324.1 photosystem II 22 kDa protein, chloroplastic 
>XP_020167380.1 chaperone protein ClpC2, chloroplastic 
>XP_020167381.1 chaperone protein ClpC2, chloroplastic 
>XP_020167418.1 probable 6-phosphogluconolactonase 3, chloroplastic 
>XP_020167451.1 protein TIC 22-like, chloroplastic 
>XP_020167452.1 protein TIC 22-like, chloroplastic 
>XP_020167503.1 acyl-acyl carrier protein thioesterase ATL4, chloroplastic-like 
>XP_020167504.1 acyl-acyl carrier protein thioesterase ATL4, chloroplastic-like 
>XP_020167528.1 probable ribose-5-phosphate isomerase 4, chloroplastic 
>XP_020167619.1 protein CHUP1, chloroplastic-like 
>XP_020167632.1 zeta-carotene desaturase, chloroplastic/chromoplastic 
>XP_020167644.1 glycerol-3-phosphate dehydrogenase [NAD(+)], chloroplastic isoform X1 
>XP_020167645.1 glycerol-3-phosphate dehydrogenase [NAD(+)], chloroplastic isoform X2 
>XP_020167681.1 2-Cys peroxiredoxin BAS1, chloroplastic 
>XP_020167723.1 methionine--tRNA ligase, chloroplastic/mitochondrial 
>XP_020167783.1 NAD(P)H-quinone oxidoreductase subunit M, chloroplastic 
>XP_020167802.1 enolase 1, chloroplastic 
>XP_020167824.1 phospholipid hydroperoxide glutathione peroxidase 1, chloroplastic-like 
>XP_020167884.1 thiosulfate sulfurtransferase 16, chloroplastic-like 
>XP_020167925.1 soluble inorganic pyrophosphatase 6, chloroplastic 
>XP_020167977.1 carotenoid cleavage dioxygenase 8 homolog A, chloroplastic-like 
>XP_020167996.1 bifunctional 3-dehydroquinate dehydratase/shikimate dehydrogenase, chloroplastic-like isoform X1 
>XP_020167997.1 bifunctional 3-dehydroquinate dehydratase/shikimate dehydrogenase, chloroplastic-like isoform X2 
>XP_020168007.1 carotenoid cleavage dioxygenase 8 homolog B, chloroplastic-like 
>XP_020168112.1 protein CURVATURE THYLAKOID 1C, chloroplastic-like 
>XP_020168151.1 RHOMBOID-like protein 10, chloroplastic 
>XP_020168152.1 RHOMBOID-like protein 10, chloroplastic 
>XP_020168176.1 beta-amylase 1, chloroplastic-like 
>XP_020168219.1 fructose-1,6-bisphosphatase, chloroplastic 
>XP_020168220.1 fructose-1,6-bisphosphatase, chloroplastic 
>XP_020168238.1 clp protease adapter protein ClpF, chloroplastic 
>XP_020168239.1 clp protease adapter protein ClpF, chloroplastic 
>XP_020168286.1 protein TRIGALACTOSYLDIACYLGLYCEROL 5, chloroplastic isoform X1 
>XP_020168287.1 protein TRIGALACTOSYLDIACYLGLYCEROL 5, chloroplastic isoform X2 
>XP_020168288.1 protein CLT2, chloroplastic-like 
>XP_020168354.1 2-methyl-6-phytyl-1,4-hydroquinone methyltransferase 1, chloroplastic 
>XP_020168355.1 2-methyl-6-phytyl-1,4-hydroquinone methyltransferase 1, chloroplastic 
>XP_020168382.1 UV-B-induced protein At3g17800, chloroplastic-like 
>XP_020168408.1 30S ribosomal protein 3, chloroplastic 
>XP_020168424.1 dihydroxy-acid dehydratase, chloroplastic 
>XP_020168440.1 multiple organellar RNA editing factor 8, chloroplastic/mitochondrial-like 
>XP_020168451.1 acyltransferase-like protein At1g54570, chloroplastic 
>XP_020168452.1 acyltransferase-like protein At1g54570, chloroplastic isoform X1 
>XP_020168453.1 acyltransferase-like protein At1g54570, chloroplastic isoform X2 
>XP_020168595.1 aspartokinase 1, chloroplastic-like isoform X1 
>XP_020168596.1 aspartokinase 1, chloroplastic-like isoform X1 
>XP_020168757.1 crocetin glucosyltransferase, chloroplastic-like 
>XP_020168771.1 glucose-6-phosphate 1-dehydrogenase 2, chloroplastic-like isoform X1 
>XP_020168772.1 glucose-6-phosphate 1-dehydrogenase 2, chloroplastic-like isoform X2 
>XP_020168773.1 ribulose bisphosphate carboxylase small chain PW9, chloroplastic-like 
>XP_020168774.1 ribulose bisphosphate carboxylase small chain PW9, chloroplastic 
>XP_020168779.1 protein CHUP1, chloroplastic 
>XP_020168792.1 ribulose bisphosphate carboxylase small chain PW9, chloroplastic-like 
>XP_020168793.1 ribulose bisphosphate carboxylase small chain PWS4.3, chloroplastic-like 
>XP_020168807.1 ribulose bisphosphate carboxylase small chain PW9, chloroplastic-like 
>XP_020168852.1 chaperone protein dnaJ 20, chloroplastic-like 
>XP_020168854.1 FAD synthetase, chloroplastic-like isoform X1 
>XP_020168855.1 FAD synthetase, chloroplastic-like isoform X2 
>XP_020168862.1 chaperone protein dnaJ 20, chloroplastic-like 
>XP_020168924.1 folate-biopterin transporter 1, chloroplastic-like isoform X1 
>XP_020168925.1 folate-biopterin transporter 1, chloroplastic-like isoform X2 
>XP_020168960.1 acetolactate synthase 1, chloroplastic 
>XP_020168965.1 glyceraldehyde-3-phosphate dehydrogenase A, chloroplastic 
>XP_020168966.1 glyceraldehyde-3-phosphate dehydrogenase A, chloroplastic-like 
>XP_020168983.1 translocase of chloroplast 90, chloroplastic 
>XP_020168984.1 translocase of chloroplast 90, chloroplastic 
>XP_020169080.1 phosphoribosylformylglycinamidine cyclo-ligase, chloroplastic/mitochondrial-like 
>XP_020169102.1 lycopene beta cyclase, chloroplastic 
>XP_020169110.1 D-amino-acid transaminase, chloroplastic isoform X1 
>XP_020169111.1 D-amino-acid transaminase, chloroplastic isoform X2 
>XP_020169112.1 D-amino-acid transaminase, chloroplastic isoform X3 
>XP_020169152.1 ent-kaur-16-ene synthase, chloroplastic-like 
>XP_020169191.1 bifunctional aspartokinase/homoserine dehydrogenase 2, chloroplastic isoform X1 
>XP_020169192.1 bifunctional aspartokinase/homoserine dehydrogenase 2, chloroplastic isoform X2 
>XP_020169193.1 ferrochelatase-2, chloroplastic 
>XP_020169202.1 protein FLUORESCENT IN BLUE LIGHT, chloroplastic-like isoform X1 
>XP_020169203.1 protein FLUORESCENT IN BLUE LIGHT, chloroplastic-like isoform X2 
>XP_020169254.1 WEB family protein At5g16730, chloroplastic-like 
>XP_020169260.1 short-chain dehydrogenase TIC 32, chloroplastic-like 
>XP_020169385.1 copper-transporting ATPase PAA1, chloroplastic-like 
>XP_020169404.1 probable chlorophyll(ide) b reductase NYC1, chloroplastic 
>XP_020169439.1 probable plastid-lipid-associated protein 6, chloroplastic 
>XP_020169625.1 pentatricopeptide repeat-containing protein At4g30825, chloroplastic 
>XP_020169627.1 probable monogalactosyldiacylglycerol synthase 1, chloroplastic 
>XP_020169741.1 pentatricopeptide repeat-containing protein At4g25270, chloroplastic 
>XP_020169809.1 2-carboxy-1,4-naphthoquinone phytyltransferase, chloroplastic-like 
>XP_020169831.1 uncharacterized protein At1g32220, chloroplastic 
>XP_020169852.1 acetyl-coenzyme A synthetase, chloroplastic/glyoxysomal-like 
>XP_020169861.1 peptidyl-prolyl cis-trans isomerase, chloroplastic 
>XP_020169883.1 protein CHAPERONE-LIKE PROTEIN OF POR1, chloroplastic-like 
>XP_020169894.1 sulfiredoxin, chloroplastic/mitochondrial-like isoform X2 
>XP_020169984.1 photosystem II D1 precursor processing protein PSB27-H2, chloroplastic isoform X1 
>XP_020169985.1 photosystem II D1 precursor processing protein PSB27-H2, chloroplastic isoform X2 
>XP_020170060.1 transcription termination factor MTERF2, chloroplastic 
>XP_020170065.1 NADP-dependent malic enzyme, chloroplastic-like isoform X1 
>XP_020170073.1 NADP-dependent malic enzyme, chloroplastic-like isoform X2 
>XP_020170082.1 dihydropyrimidine dehydrogenase (NADP(+)), chloroplastic 
>XP_020170092.1 APO protein 2, chloroplastic 
>XP_020170093.1 APO protein 2, chloroplastic 
>XP_020170102.1 protein CHUP1, chloroplastic-like 
>XP_020170154.1 interactor of constitutive active ROPs 2, chloroplastic isoform X1 
>XP_020170155.1 interactor of constitutive active ROPs 2, chloroplastic isoform X2 
>XP_020170193.1 short-chain dehydrogenase TIC 32, chloroplastic-like 
>XP_020170380.1 ribose-phosphate pyrophosphokinase 1, chloroplastic 
>XP_020170409.1 phospholipase A1-Ibeta2, chloroplastic-like 
>XP_020170476.1 probable phosphoribosylformylglycinamidine synthase, chloroplastic/mitochondrial 
>XP_020170477.1 probable phosphoribosylformylglycinamidine synthase, chloroplastic/mitochondrial 
>XP_020170478.1 2-carboxy-1,4-naphthoquinone phytyltransferase, chloroplastic-like 
>XP_020170497.1 ATP-dependent zinc metalloprotease FTSH 2, chloroplastic 
>XP_020170511.1 photosynthetic NDH subunit of lumenal location 3, chloroplastic-like 
>XP_020170515.1 presequence protease 1, chloroplastic/mitochondrial-like 
>XP_020170520.1 protein ORANGE-LIKE, chloroplastic-like 
>XP_020170551.1 histidine biosynthesis bifunctional protein hisIE, chloroplastic 
>XP_020170590.1 serine--tRNA ligase, chloroplastic/mitochondrial 
>XP_020170647.1 pentatricopeptide repeat-containing protein At2g02980, chloroplastic-like 
>XP_020170648.1 pentatricopeptide repeat-containing protein At2g02980, chloroplastic-like 
>XP_020170649.1 pentatricopeptide repeat-containing protein At2g02980, chloroplastic-like 
>XP_020170650.1 pentatricopeptide repeat-containing protein At2g02980, chloroplastic-like 
>XP_020170657.1 ABC transporter I family member 6, chloroplastic 
>XP_020170691.1 1-(5-phosphoribosyl)-5-[(5-phosphoribosylamino)methylideneamino] imidazole-4-carboxamide isomerase, chloroplastic 
>XP_020170692.1 UPF0603 protein Os05g0401100, chloroplastic 
>XP_020170693.1 protein ABCI12, chloroplastic 
>XP_020170704.1 asparagine--tRNA ligase, chloroplastic/mitochondrial isoform X1 
>XP_020170705.1 asparagine--tRNA ligase, chloroplastic/mitochondrial isoform X2 
>XP_020170722.1 beta carbonic anhydrase 5, chloroplastic-like isoform X1 
>XP_020170729.1 magnesium transporter MRS2-A, chloroplastic 
>XP_020170730.1 beta carbonic anhydrase 5, chloroplastic-like isoform X2 
>XP_020170769.1 photosynthetic NDH subunit of subcomplex B 3, chloroplastic-like 
>XP_020170770.1 ATP sulfurylase 4, chloroplastic-like 
>XP_020170884.1 uncharacterized methyltransferase At2g41040, chloroplastic-like isoform X1 
>XP_020170885.1 uncharacterized methyltransferase At2g41040, chloroplastic-like isoform X2 
>XP_020170891.1 ferredoxin--NADP reductase, root isozyme, chloroplastic 
>XP_020171020.1 PGR5-like protein 1A, chloroplastic 
>XP_020171079.1 nudix hydrolase 14, chloroplastic-like 
>XP_020171146.1 lipid phosphate phosphatase gamma, chloroplastic-like 
>XP_020171147.1 lipid phosphate phosphatase gamma, chloroplastic-like 
>XP_020171154.1 aspartokinase 1, chloroplastic-like 
>XP_020171158.1 aspartate--tRNA ligase, chloroplastic/mitochondrial 
>XP_020171168.1 phosphoenolpyruvate/phosphate translocator 3, chloroplastic-like 
>XP_020171170.1 ferredoxin-thioredoxin reductase catalytic chain, chloroplastic 
>XP_020171187.1 peptidyl-prolyl cis-trans isomerase CYP28, chloroplastic isoform X1 
>XP_020171188.1 peptidyl-prolyl cis-trans isomerase CYP28, chloroplastic isoform X2 
>XP_020171195.1 acyl-acyl carrier protein thioesterase ATL3, chloroplastic-like 
>XP_020171315.1 uncharacterized protein At1g32220, chloroplastic 
>XP_020171531.1 zinc finger protein VAR3, chloroplastic-like isoform X1 
>XP_020171535.1 putative lipoyltransferase-like protein, chloroplastic, partial 
>XP_020171600.1 transketolase, chloroplastic-like, partial 
>XP_020171681.1 pentatricopeptide repeat-containing protein At3g53700, chloroplastic-like 
>XP_020171770.1 pentatricopeptide repeat-containing protein At1g10910, chloroplastic 
>XP_020171784.1 CRS2-associated factor 1, chloroplastic-like 
>XP_020171786.1 indole-3-glycerol phosphate lyase, chloroplastic-like 
>XP_020171819.1 50S ribosomal protein L29, chloroplastic 
>XP_020171850.1 soluble starch synthase 2-2, chloroplastic/amyloplastic-like 
>XP_020171863.1 photosynthetic NDH subunit of subcomplex B 4, chloroplastic 
>XP_020171864.1 geranylgeranyl diphosphate reductase, chloroplastic 
>XP_020171895.1 pentatricopeptide repeat-containing protein At2g45350, chloroplastic-like 
>XP_020171948.1 protein FAF-like, chloroplastic 
>XP_020171949.1 protein FAF-like, chloroplastic 
>XP_020171974.1 chorismate mutase 3, chloroplastic-like 
>XP_020172014.1 arogenate dehydrogenase 2, chloroplastic-like 
>XP_020172097.1 protein STAY-GREEN, chloroplastic-like 
>XP_020172149.1 RNA-binding protein CP33, chloroplastic-like 
>XP_020172164.1 stress enhanced protein 1, chloroplastic-like 
>XP_020172190.1 ribulose bisphosphate carboxylase/oxygenase activase B, chloroplastic 
>XP_020172206.1 pentatricopeptide repeat-containing protein At3g06430, chloroplastic 
>XP_020172224.1 UPF0503 protein At3g09070, chloroplastic-like 
>XP_020172225.1 ribulose bisphosphate carboxylase/oxygenase activase A, chloroplastic isoform X1 
>XP_020172226.1 ribulose bisphosphate carboxylase/oxygenase activase A, chloroplastic isoform X2 
>XP_020172248.1 cysteine desulfurase 1, chloroplastic 
>XP_020172261.1 protein TOC75, chloroplastic-like 
>XP_020172332.1 probable polyribonucleotide nucleotidyltransferase 1, chloroplastic 
>XP_020172362.1 indole-3-glycerol phosphate lyase, chloroplastic-like 
>XP_020172368.1 glutathione synthetase, chloroplastic 
>XP_020172375.1 arogenate dehydratase/prephenate dehydratase 2, chloroplastic-like 
>XP_020172378.1 arogenate dehydratase/prephenate dehydratase 2, chloroplastic-like 
>XP_020172382.1 transcription termination factor MTERF2, chloroplastic 
>XP_020172401.1 phosphoserine phosphatase, chloroplastic-like 
>XP_020172412.1 violaxanthin de-epoxidase, chloroplastic 
>XP_020172413.1 violaxanthin de-epoxidase, chloroplastic 
>XP_020172421.1 2-C-methyl-D-erythritol 4-phosphate cytidylyltransferase, chloroplastic 
>XP_020172438.1 probable NAD(P)H dehydrogenase subunit CRR3, chloroplastic 
>XP_020172468.1 ylmG homolog protein 1-2, chloroplastic-like 
>XP_020172482.1 magnesium-chelatase subunit ChlH, chloroplastic 
>XP_020172490.1 3-oxoacyl-[acyl-carrier-protein] synthase I, chloroplastic-like 
>XP_020172505.1 isoleucine--tRNA ligase, chloroplastic/mitochondrial-like isoform X1 
>XP_020172506.1 isoleucine--tRNA ligase, chloroplastic/mitochondrial-like isoform X2 
>XP_020172507.1 isoleucine--tRNA ligase, chloroplastic/mitochondrial-like isoform X2 
>XP_020172508.1 isoleucine--tRNA ligase, chloroplastic/mitochondrial-like isoform X3 
>XP_020172510.1 isoleucine--tRNA ligase, chloroplastic/mitochondrial-like isoform X4 
>XP_020172597.1 photosynthetic NDH subunit of subcomplex B 2, chloroplastic 
>XP_020172625.1 thioredoxin-like 3-2, chloroplastic 
>XP_020172627.1 proline--tRNA ligase, chloroplastic/mitochondrial 
>XP_020172630.1 sirohydrochlorin ferrochelatase, chloroplastic-like 
>XP_020172631.1 sirohydrochlorin ferrochelatase, chloroplastic-like 
>XP_020172700.1 2-succinylbenzoate--CoA ligase, chloroplastic/peroxisomal 
>XP_020172831.1 carotenoid cleavage dioxygenase 8 homolog B, chloroplastic 
>XP_020172883.1 arogenate dehydrogenase 2, chloroplastic-like 
>XP_020172884.1 peptide methionine sulfoxide reductase A4, chloroplastic-like 
>XP_020172886.1 arogenate dehydrogenase 2, chloroplastic-like 
>XP_020172940.1 valine--tRNA ligase, chloroplastic/mitochondrial 2 isoform X1 
>XP_020172941.1 valine--tRNA ligase, chloroplastic/mitochondrial 2 isoform X2 
>XP_020172943.1 valine--tRNA ligase, chloroplastic/mitochondrial 2 isoform X3 
>XP_020172965.1 ATP-dependent 6-phosphofructokinase 5, chloroplastic-like 
>XP_020172966.1 ATP-dependent 6-phosphofructokinase 5, chloroplastic-like 
>XP_020172967.1 ATP-dependent 6-phosphofructokinase 5, chloroplastic-like 
>XP_020173030.1 pentatricopeptide repeat-containing protein At1g30610, chloroplastic 
>XP_020173109.1 peptide deformylase 1A, chloroplastic isoform X1 
>XP_020173111.1 peptide deformylase 1A, chloroplastic isoform X2 
>XP_020173112.1 peptide deformylase 1A, chloroplastic isoform X3 
>XP_020173126.1 uroporphyrinogen decarboxylase 1, chloroplastic 
>XP_020173138.1 probable plastid-lipid-associated protein 9, chloroplastic 
>XP_020173151.1 alpha-1,4 glucan phosphorylase L isozyme, chloroplastic/amyloplastic 
>XP_020173181.1 tyrosine--tRNA ligase, chloroplastic/mitochondrial 
>XP_020173279.1 RNA pseudouridine synthase 6, chloroplastic 
>XP_020173289.1 30S ribosomal protein S16-2, chloroplastic/mitochondrial-like 
>XP_020173291.1 glutathione reductase, chloroplastic 
>XP_020173319.1 probable bifunctional riboflavin biosynthesis protein RIBA 1, chloroplastic 
>XP_020173326.1 amidophosphoribosyltransferase, chloroplastic-like 
>XP_020173328.1 thylakoid lumenal 19 kDa protein, chloroplastic 
>XP_020173381.1 putative quinone-oxidoreductase homolog, chloroplastic 
>XP_020173413.1 protein DETOXIFICATION 44, chloroplastic-like isoform X1 
>XP_020173414.1 protein DETOXIFICATION 44, chloroplastic-like isoform X2 
>XP_020173415.1 ferritin-1, chloroplastic-like 
>XP_020173467.1 probable ribose-5-phosphate isomerase 3, chloroplastic 
>XP_020173495.1 alpha-terpineol synthase, chloroplastic-like 
>XP_020173505.1 CDT1-like protein a, chloroplastic 
>XP_020173572.1 chaperone protein ClpD2, chloroplastic 
>XP_020173653.1 GTP-binding protein BRASSINAZOLE INSENSITIVE PALE GREEN 2, chloroplastic 
>XP_020173744.1 2-methyl-6-phytyl-1,4-hydroquinone methyltransferase 2, chloroplastic-like isoform X1 
>XP_020173745.1 2-methyl-6-phytyl-1,4-hydroquinone methyltransferase 2, chloroplastic-like isoform X2 
>XP_020173754.1 protein EMBRYO SAC DEVELOPMENT ARREST 3, chloroplastic 
>XP_020173764.1 delta-aminolevulinic acid dehydratase, chloroplastic 
>XP_020173808.1 photosystem I reaction center subunit III, chloroplastic 
>XP_020173846.1 alpha carbonic anhydrase 1, chloroplastic-like isoform X1 
>XP_020173847.1 alpha carbonic anhydrase 1, chloroplastic-like isoform X1 
>XP_020173848.1 alpha carbonic anhydrase 1, chloroplastic-like isoform X1 
>XP_020173850.1 alpha carbonic anhydrase 1, chloroplastic-like isoform X2 
>XP_020173851.1 alpha carbonic anhydrase 1, chloroplastic-like isoform X2 
>XP_020173852.1 alpha carbonic anhydrase 1, chloroplastic-like isoform X2 
>XP_020173856.1 branched-chain-amino-acid aminotransferase 3, chloroplastic-like, partial 
>XP_020173898.1 acyl-[acyl-carrier-protein] desaturase 7, chloroplastic-like 
>XP_020173930.1 rhomboid-like protein 11, chloroplastic 
>XP_020173931.1 long chain acyl-CoA synthetase 9, chloroplastic-like 
>XP_020173965.1 DExH-box ATP-dependent RNA helicase DExH7, chloroplastic-like isoform X1 
>XP_020173967.1 biotin--protein ligase 1, chloroplastic-like 
>XP_020173970.1 DExH-box ATP-dependent RNA helicase DExH7, chloroplastic-like isoform X1 
>XP_020173978.1 DExH-box ATP-dependent RNA helicase DExH7, chloroplastic-like isoform X2 
>XP_020174029.1 ribulose-1,5 bisphosphate carboxylase/oxygenase large subunit N-methyltransferase, chloroplastic 
>XP_020174073.1 phospholipase A1-Igamma1, chloroplastic-like 
>XP_020174075.1 chloroplast stem-loop binding protein of 41 kDa b, chloroplastic 
>XP_020174095.1 phospholipase A1-Igamma1, chloroplastic-like 
>XP_020174111.1 2-methyl-6-phytyl-1,4-hydroquinone methyltransferase 2, chloroplastic-like 
>XP_020174117.1 chlorophyll a-b binding protein 8, chloroplastic 
>XP_020174138.1 glucose-6-phosphate/phosphate translocator 2, chloroplastic-like 
>XP_020174139.1 glucose-6-phosphate/phosphate translocator 2, chloroplastic-like 
>XP_020174215.1 ketol-acid reductoisomerase, chloroplastic 
>XP_020174229.1 protein CHUP1, chloroplastic-like 
>XP_020174236.1 photosystem I reaction center subunit psaK, chloroplastic 
>XP_020174243.1 pentatricopeptide repeat-containing protein At4g16390, chloroplastic 
>XP_020174252.1 ankyrin repeat domain-containing protein EMB506, chloroplastic 
>XP_020174266.1 thioredoxin-like 1-1, chloroplastic 
>XP_020174292.1 beta-carotene 3-hydroxylase, chloroplastic-like 
>XP_020174322.1 L-aspartate oxidase, chloroplastic 
>XP_020174361.1 nudix hydrolase 14, chloroplastic-like isoform X1 
>XP_020174362.1 nudix hydrolase 14, chloroplastic-like isoform X2 
>XP_020174363.1 nudix hydrolase 14, chloroplastic-like isoform X2 
>XP_020174364.1 nudix hydrolase 14, chloroplastic-like isoform X3 
>XP_020174365.1 nudix hydrolase 14, chloroplastic-like isoform X3 
>XP_020174531.1 protein CHUP1, chloroplastic 
>XP_020174588.1 soluble starch synthase 2-3, chloroplastic/amyloplastic-like 
>XP_020174591.1 pentatricopeptide repeat-containing protein At3g22150, chloroplastic 
>XP_020174597.1 4-alpha-glucanotransferase DPE1, chloroplastic/amyloplastic 
>XP_020174611.1 50S ribosomal protein 6, chloroplastic 
>XP_020174641.1 mechanosensitive ion channel protein 2, chloroplastic-like 
>XP_020174642.1 mechanosensitive ion channel protein 2, chloroplastic-like 
>XP_020174697.1 protein CURVATURE THYLAKOID 1D, chloroplastic-like 
>XP_020174701.1 alanine--tRNA ligase, chloroplastic/mitochondrial 
>XP_020174748.1 D-3-phosphoglycerate dehydrogenase 1, chloroplastic-like 
>XP_020174762.1 translation initiation factor IF-2, chloroplastic 
>XP_020174774.1 glutamate synthase 1 [NADH], chloroplastic 
>XP_020174775.1 glutamate synthase 1 [NADH], chloroplastic 
>XP_020174794.1 heme oxygenase 1, chloroplastic-like 
>XP_020174835.1 putative quinone-oxidoreductase homolog, chloroplastic 
>XP_020174854.1 transcription termination factor MTERF9, chloroplastic 
>XP_020174872.1 protein CHLORORESPIRATORY REDUCTION 6, chloroplastic-like 
>XP_020174895.1 thioredoxin-like 1-1, chloroplastic 
>XP_020174954.1 20 kDa chaperonin, chloroplastic-like 
>XP_020174983.1 protein ABCI7, chloroplastic-like 
>XP_020175021.1 kinesin-like protein KIN-7D, chloroplastic isoform X1 
>XP_020175022.1 kinesin-like protein KIN-7D, chloroplastic isoform X2 
>XP_020175023.1 kinesin-like protein KIN-7D, chloroplastic isoform X3 
>XP_020175027.1 omega-amidase, chloroplastic-like 
>XP_020175053.1 magnesium-chelatase subunit ChlD, chloroplastic isoform X1 
>XP_020175054.1 magnesium-chelatase subunit ChlD, chloroplastic isoform X2 
>XP_020175062.1 aldehyde dehydrogenase family 3 member I1, chloroplastic-like 
>XP_020175079.1 pheophytinase, chloroplastic 
>XP_020175196.1 lysine--tRNA ligase, chloroplastic/mitochondrial 
>XP_020175214.1 1,4-alpha-glucan-branching enzyme, chloroplastic/amyloplastic-like 
>XP_020175216.1 1,4-alpha-glucan-branching enzyme, chloroplastic/amyloplastic-like isoform X1 
>XP_020175217.1 1,4-alpha-glucan-branching enzyme, chloroplastic/amyloplastic-like isoform X2 
>XP_020175279.1 30S ribosomal protein S9, chloroplastic 
>XP_020175398.1 fructose-bisphosphate aldolase 1, chloroplastic-like 
>XP_020175432.1 protein MAO HUZI 4, chloroplastic 
>XP_020175435.1 plastidial pyruvate kinase 1, chloroplastic-like 
>XP_020175486.1 28 kDa ribonucleoprotein, chloroplastic-like 
>XP_020175501.1 protein TRIGALACTOSYLDIACYLGLYCEROL 3, chloroplastic 
>XP_020175516.1 CDT1-like protein a, chloroplastic 
>XP_020175601.1 shikimate kinase 1, chloroplastic-like 
>XP_020175605.1 palmitoyl-acyl carrier protein thioesterase, chloroplastic-like 
>XP_020175618.1 histidinol-phosphate aminotransferase, chloroplastic-like 
>XP_020175737.1 thiosulfate sulfurtransferase 16, chloroplastic-like 
>XP_020175739.1 thiosulfate sulfurtransferase 16, chloroplastic-like isoform X2 
>XP_020175746.1 delta-aminolevulinic acid dehydratase, chloroplastic-like, partial 
>XP_020175890.1 sec-independent protein translocase protein TATB, chloroplastic-like 
>XP_020175920.1 fructokinase-like 1, chloroplastic 
>XP_020175986.1 CRM-domain containing factor CFM3, chloroplastic/mitochondrial 
>XP_020175991.1 pentatricopeptide repeat-containing protein DOT4, chloroplastic-like 
>XP_020176087.1 thylakoid lumenal 16.5 kDa protein, chloroplastic 
>XP_020176089.1 chaperone protein dnaJ 11, chloroplastic-like 
>XP_020176205.1 beta-amylase 2, chloroplastic 
>XP_020176229.1 mechanosensitive ion channel protein 2, chloroplastic-like isoform X1 
>XP_020176230.1 mechanosensitive ion channel protein 2, chloroplastic-like isoform X2 
>XP_020176231.1 mechanosensitive ion channel protein 2, chloroplastic-like isoform X3 
>XP_020176232.1 mechanosensitive ion channel protein 2, chloroplastic-like isoform X4 
>XP_020176233.1 mechanosensitive ion channel protein 2, chloroplastic-like isoform X5 
>XP_020176234.1 mechanosensitive ion channel protein 2, chloroplastic-like isoform X6 
>XP_020176260.1 isoamylase 2, chloroplastic 
>XP_020176289.1 carbamoyl-phosphate synthase large chain, chloroplastic 
>XP_020176318.1 probable amino-acid acetyltransferase NAGS2, chloroplastic 
>XP_020176338.1 uncharacterized protein At4g08330, chloroplastic-like 
>XP_020176364.1 50S ribosomal protein L12, chloroplastic-like 
>XP_020176365.1 31 kDa ribonucleoprotein, chloroplastic-like 
>XP_020176401.1 acetolactate synthase small subunit 2, chloroplastic-like 
>XP_020176457.1 DNA repair RAD52-like protein 2, chloroplastic 
>XP_020176469.1 pentatricopeptide repeat-containing protein At3g49170, chloroplastic 
>XP_020176470.1 pentatricopeptide repeat-containing protein At3g49170, chloroplastic 
>XP_020176500.1 ATP synthase delta chain, chloroplastic-like 
>XP_020176506.1 photosynthetic NDH subunit of lumenal location 3, chloroplastic-like 
>XP_020176520.1 RNA polymerase sigma factor sigE, chloroplastic/mitochondrial-like 
>XP_020176533.1 RNA polymerase sigma factor sigE, chloroplastic/mitochondrial-like 
>XP_020176600.1 LOW QUALITY PROTEIN: aspartokinase 1, chloroplastic-like 
>XP_020176629.1 protein BPS1, chloroplastic-like 
>XP_020176651.1 30S ribosomal protein S31, chloroplastic 
>XP_020176742.1 starch synthase 3, chloroplastic/amyloplastic-like 
>XP_020176743.1 polyphenol oxidase I, chloroplastic-like 
>XP_020176750.1 polyphenol oxidase, chloroplastic-like 
>XP_020176829.1 peptidyl-prolyl cis-trans isomerase FKBP16-1, chloroplastic isoform X1 
>XP_020176830.1 peptidyl-prolyl cis-trans isomerase FKBP16-1, chloroplastic isoform X2 
>XP_020176831.1 peptidyl-prolyl cis-trans isomerase FKBP16-1, chloroplastic isoform X3 
>XP_020176837.1 riboflavin biosynthesis protein PYRR, chloroplastic 
>XP_020176897.1 sulfate transporter 4.1, chloroplastic-like 
>XP_020176921.1 light-harvesting complex-like protein 3 isotype 1, chloroplastic 
>XP_020176930.1 probable adenylate kinase 5, chloroplastic isoform X1 
>XP_020176936.1 probable adenylate kinase 5, chloroplastic isoform X1 
>XP_020176942.1 folate-biopterin transporter 1, chloroplastic-like 
>XP_020176944.1 probable adenylate kinase 5, chloroplastic isoform X2 
>XP_020176971.1 CRM-domain containing factor CFM3, chloroplastic/mitochondrial isoform X1 
>XP_020176972.1 CRM-domain containing factor CFM3, chloroplastic/mitochondrial isoform X2 
>XP_020176984.1 protein NUCLEAR FUSION DEFECTIVE 6, chloroplastic/mitochondrial isoform X1 
>XP_020176985.1 protein NUCLEAR FUSION DEFECTIVE 6, chloroplastic/mitochondrial isoform X1 
>XP_020176987.1 protein NUCLEAR FUSION DEFECTIVE 6, chloroplastic/mitochondrial isoform X2 
>XP_020176988.1 protein NUCLEAR FUSION DEFECTIVE 6, chloroplastic/mitochondrial isoform X3 
>XP_020176989.1 protein NUCLEAR FUSION DEFECTIVE 6, chloroplastic/mitochondrial isoform X3 
>XP_020176990.1 protein NUCLEAR FUSION DEFECTIVE 6, chloroplastic/mitochondrial isoform X4 
>XP_020176991.1 protein NUCLEAR FUSION DEFECTIVE 6, chloroplastic/mitochondrial isoform X4 
>XP_020177029.1 31 kDa ribonucleoprotein, chloroplastic-like 
>XP_020177062.1 CRM-domain containing factor CFM3, chloroplastic/mitochondrial 
>XP_020177088.1 UPF0187 protein At3g61320, chloroplastic-like isoform X1 
>XP_020177089.1 UPF0187 protein At3g61320, chloroplastic-like isoform X2 
>XP_020177102.1 branched-chain-amino-acid aminotransferase 5, chloroplastic-like 
>XP_020177124.1 photosystem II core complex proteins psbY, chloroplastic 
>XP_020177126.1 protein RETICULATA-RELATED 4, chloroplastic-like 
>XP_020177179.1 photosynthetic NDH subunit of subcomplex B 3, chloroplastic-like 
>XP_020177304.1 quinolinate synthase, chloroplastic-like isoform X1 
>XP_020177305.1 quinolinate synthase, chloroplastic-like isoform X2 
>XP_020177313.1 chloroplast stem-loop binding protein of 41 kDa a, chloroplastic 
>XP_020177442.1 signal recognition particle 54 kDa protein, chloroplastic-like 
>XP_020177443.1 signal recognition particle 54 kDa protein, chloroplastic-like 
>XP_020177453.1 alpha carbonic anhydrase 1, chloroplastic-like 
>XP_020177550.1 protein CURVATURE THYLAKOID 1D, chloroplastic-like 
>XP_020177552.1 protein CURVATURE THYLAKOID 1B, chloroplastic-like 
>XP_020177581.1 delta-aminolevulinic acid dehydratase, chloroplastic-like 
>XP_020177655.1 ATP synthase delta chain, chloroplastic-like 
>XP_020177688.1 acyl-[acyl-carrier-protein] desaturase 4, chloroplastic-like 
>XP_020177689.1 acyl-[acyl-carrier-protein] desaturase 4, chloroplastic-like 
>XP_020177713.1 chaperonin 60 subunit alpha 2, chloroplastic isoform X2 
>XP_020177746.1 putative quinone-oxidoreductase homolog, chloroplastic 
>XP_020177748.1 short-chain dehydrogenase TIC 32, chloroplastic-like 
>XP_020177767.1 nudix hydrolase 26, chloroplastic-like 
>XP_020177772.1 4-hydroxy-7-methoxy-3-oxo-3,4-dihydro-2H-1,4-benzoxazin-2-yl glucoside beta-D-glucosidase 1c, chloroplastic 
>XP_020177801.1 rubisco accumulation factor 1, chloroplastic-like 
>XP_020177928.1 dicarboxylate transporter 1, chloroplastic 
>XP_020177952.1 probable plastid-lipid-associated protein 14, chloroplastic 
>XP_020177990.1 branched-chain-amino-acid aminotransferase 3, chloroplastic-like 
>XP_020178014.1 ferredoxin, chloroplastic 
>XP_020178091.1 beta-amylase 1, chloroplastic-like 
>XP_020178098.1 anthranilate synthase alpha subunit 2, chloroplastic 
>XP_020178112.1 zeaxanthin epoxidase, chloroplastic 
>XP_020178116.1 25.3 kDa heat shock protein, chloroplastic-like 
>XP_020178126.1 26.7 kDa heat shock protein, chloroplastic-like 
>XP_020178184.1 glyceraldehyde-3-phosphate dehydrogenase GAPCP2, chloroplastic-like 
>XP_020178187.1 glutathione synthetase, chloroplastic-like isoform X1 
>XP_020178188.1 glutathione synthetase, chloroplastic-like isoform X2 
>XP_020178234.1 glutamyl-tRNA reductase-binding protein, chloroplastic 
>XP_020178276.1 30S ribosomal protein S6 alpha, chloroplastic 
>XP_020178281.1 digalactosyldiacylglycerol synthase 1, chloroplastic-like 
>XP_020178296.1 beta-carotene isomerase D27, chloroplastic isoform X1 
>XP_020178304.1 beta-carotene isomerase D27, chloroplastic isoform X2 
>XP_020178314.1 beta-carotene isomerase D27, chloroplastic isoform X3 
>XP_020178319.1 beta-carotene isomerase D27, chloroplastic isoform X4 
>XP_020178356.1 UV-B-induced protein At3g17800, chloroplastic-like 
>XP_020178462.1 outer envelope protein 80, chloroplastic isoform X1 
>XP_020178463.1 outer envelope protein 80, chloroplastic isoform X2 
>XP_020178474.1 50S ribosomal protein L21, chloroplastic 
>XP_020178511.1 alpha-terpineol synthase, chloroplastic-like 
>XP_020178557.1 serotonin N-acetyltransferase 1, chloroplastic 
>XP_020178571.1 pentatricopeptide repeat-containing protein MRL1, chloroplastic isoform X1 
>XP_020178572.1 pentatricopeptide repeat-containing protein MRL1, chloroplastic isoform X2 
>XP_020178573.1 probable lactoylglutathione lyase, chloroplastic isoform X1 
>XP_020178644.1 thioredoxin M1, chloroplastic-like 
>XP_020178655.1 protein EXECUTER 2, chloroplastic-like 
>XP_020178659.1 chlorophyll a-b binding protein CP29.2, chloroplastic-like 
>XP_020178660.1 protein THYLAKOID FORMATION1, chloroplastic 
>XP_020178670.1 chlorophyll a-b binding protein of LHCII type III, chloroplastic 
>XP_020178677.1 photosystem II 5 kDa protein, chloroplastic-like 
>XP_020178739.1 ATP sulfurylase 4, chloroplastic-like 
>XP_020178759.1 ribulose-phosphate 3-epimerase, chloroplastic 
>XP_020178822.1 50S ribosomal protein L15, chloroplastic 
>XP_020179002.1 pentatricopeptide repeat-containing protein At5g46580, chloroplastic 
>XP_020179006.1 acyl carrier protein 3, chloroplastic-like 
>XP_020179010.1 ribosome-binding factor PSRP1, chloroplastic-like 
>XP_020179023.1 inorganic phosphate transporter 2-1, chloroplastic 
>XP_020179092.1 adenylosuccinate synthetase, chloroplastic 
>XP_020179168.1 protein PAM68, chloroplastic 
>XP_020179176.1 uncharacterized CRM domain-containing protein At3g25440, chloroplastic 
>XP_020179182.1 uncharacterized CRM domain-containing protein At3g25440, chloroplastic 
>XP_020179190.1 uncharacterized CRM domain-containing protein At3g25440, chloroplastic 
>XP_020179193.1 pentatricopeptide repeat-containing protein At1g15510, chloroplastic 
>XP_020179197.1 uncharacterized CRM domain-containing protein At3g25440, chloroplastic 
>XP_020179214.1 psbP domain-containing protein 7, chloroplastic 
>XP_020179255.1 ent-kaur-16-ene synthase, chloroplastic-like 
>XP_020179277.1 4-hydroxy-tetrahydrodipicolinate synthase 2, chloroplastic 
>XP_020179295.1 protein RETICULATA-RELATED 1, chloroplastic-like 
>XP_020179308.1 transcription termination factor MTERF8, chloroplastic-like 
>XP_020179373.1 tRNA(adenine(34)) deaminase, chloroplastic 
>XP_020179396.1 transcription termination factor MTERF8, chloroplastic-like 
>XP_020179398.1 transcription termination factor MTERF2, chloroplastic-like 
>XP_020179423.1 protein CURVATURE THYLAKOID 1B, chloroplastic-like 
>XP_020179488.1 ferredoxin--NADP reductase, leaf isozyme, chloroplastic-like 
>XP_020179588.1 chloroplast processing peptidase-like isoform X1 
>XP_020179589.1 chloroplast processing peptidase-like isoform X2 
>XP_020179604.1 protein indeterminate-domain 4, chloroplastic-like 
>XP_020179609.1 phenylalanine--tRNA ligase, chloroplastic/mitochondrial-like, partial 
>XP_020179649.1 oleoyl-acyl carrier protein thioesterase 1, chloroplastic-like 
>XP_020179665.1 protein DETOXIFICATION 46, chloroplastic-like 
>XP_020179667.1 pentatricopeptide repeat-containing protein At1g02060, chloroplastic 
>XP_020179670.1 S-(+)-linalool synthase, chloroplastic-like 
>XP_020179675.1 S-(+)-linalool synthase, chloroplastic-like 
>XP_020179676.1 S-(+)-linalool synthase, chloroplastic-like 
>XP_020179677.1 S-(+)-linalool synthase, chloroplastic-like 
>XP_020179715.1 outer envelope protein 80, chloroplastic 
>XP_020179862.1 glutathione S-transferase DHAR3, chloroplastic 
>XP_020179863.1 glutathione S-transferase DHAR3, chloroplastic 
>XP_020179865.1 probable fructokinase-6, chloroplastic 
>XP_020179866.1 probable fructokinase-6, chloroplastic 
>XP_020179912.1 NAD(P)H-quinone oxidoreductase subunit S, chloroplastic 
>XP_020180037.1 cationic amino acid transporter 6, chloroplastic-like 
>XP_020180187.1 putative quinone-oxidoreductase homolog, chloroplastic 
>XP_020180196.1 RNA pseudouridine synthase 2, chloroplastic 
>XP_020180201.1 photosynthetic NDH subunit of lumenal location 5, chloroplastic-like 
>XP_020180235.1 elongation factor G-2, chloroplastic 
>XP_020180272.1 3-isopropylmalate dehydrogenase 2, chloroplastic-like 
>XP_020180304.1 probable phytol kinase, chloroplastic 
>XP_020180416.1 thioredoxin Y, chloroplastic-like 
>XP_020180439.1 arginine biosynthesis bifunctional protein ArgJ, chloroplastic 
>XP_020180454.1 protein CURVATURE THYLAKOID 1A, chloroplastic-like isoform X1 
>XP_020180455.1 protein CURVATURE THYLAKOID 1A, chloroplastic-like isoform X2 
>XP_020180474.1 peroxiredoxin-2E-2, chloroplastic-like 
>XP_020180492.1 probable thiamine biosynthetic bifunctional enzyme, chloroplastic 
>XP_020180573.1 rhodanese-like domain-containing protein 14, chloroplastic 
>XP_020180632.1 protein FATTY ACID EXPORT 4, chloroplastic-like 
>XP_020180658.1 pentatricopeptide repeat-containing protein At5g55740, chloroplastic 
>XP_020180674.1 pentatricopeptide repeat-containing protein At3g09650, chloroplastic 
>XP_020180690.1 geranylgeranyl pyrophosphate synthase 7, chloroplastic-like 
>XP_020180691.1 geranylgeranyl pyrophosphate synthase 7, chloroplastic-like 
>XP_020180692.1 geranylgeranyl pyrophosphate synthase 7, chloroplastic-like 
>XP_020180693.1 geranylgeranyl pyrophosphate synthase 7, chloroplastic-like 
>XP_020180694.1 geranylgeranyl pyrophosphate synthase 7, chloroplastic-like 
>XP_020180695.1 geranylgeranyl pyrophosphate synthase 7, chloroplastic-like 
>XP_020180701.1 lipoxygenase 2.3, chloroplastic 
>XP_020180739.1 plastocyanin, chloroplastic 
>XP_020180751.1 interactor of constitutive active ROPs 2, chloroplastic-like isoform X1 
>XP_020180752.1 interactor of constitutive active ROPs 2, chloroplastic-like isoform X2 
>XP_020180753.1 interactor of constitutive active ROPs 2, chloroplastic-like isoform X2 
>XP_020180754.1 interactor of constitutive active ROPs 2, chloroplastic-like isoform X2 
>XP_020180777.1 adenine nucleotide transporter BT1, chloroplastic/mitochondrial-like 
>XP_020180792.1 protein PROTON GRADIENT REGULATION 5, chloroplastic 
>XP_020180834.1 prolycopene isomerase, chloroplastic 
>XP_020180835.1 prolycopene isomerase, chloroplastic 
>XP_020180836.1 prolycopene isomerase, chloroplastic 
>XP_020180872.1 DNA repair RAD52-like protein 2, chloroplastic isoform X1 
>XP_020180873.1 DNA repair RAD52-like protein 2, chloroplastic isoform X2 
>XP_020180877.1 branched-chain-amino-acid aminotransferase 5, chloroplastic-like 
>XP_020180903.1 pentatricopeptide repeat-containing protein At1g05750, chloroplastic-like 
>XP_020180925.1 translocase of chloroplast 120, chloroplastic 
>XP_020180931.1 chorismate synthase 2, chloroplastic 
>XP_020180938.1 stearoyl-[acyl-carrier-protein] 9-desaturase 5, chloroplastic-like 
>XP_020180944.1 methionine aminopeptidase 1B, chloroplastic 
>XP_020180952.1 protein TIC 21, chloroplastic-like 
>XP_020181006.1 pentatricopeptide repeat-containing protein At5g48730, chloroplastic 
>XP_020181018.1 carbonic anhydrase, chloroplastic isoform X1 
>XP_020181019.1 carbonic anhydrase, chloroplastic isoform X2 
>XP_020181043.1 glutamate-1-semialdehyde 2,1-aminomutase, chloroplastic 
>XP_020181085.1 phospholipase A1-Ibeta2, chloroplastic-like 
>XP_020181121.1 zinc finger protein VAR3, chloroplastic 
>XP_020181142.1 chlorophyll(ide) b reductase NOL, chloroplastic-like 
>XP_020181212.1 pentatricopeptide repeat-containing protein At1g05750, chloroplastic-like 
>XP_020181218.1 pentatricopeptide repeat-containing protein At3g48250, chloroplastic 
>XP_020181219.1 DEAD-box ATP-dependent RNA helicase 58, chloroplastic-like 
>XP_020181247.1 sedoheptulose-1,7-bisphosphatase, chloroplastic 
>XP_020181266.1 putative pentatricopeptide repeat-containing protein At5g59200, chloroplastic 
>XP_020181269.1 geranylgeranyl diphosphate reductase, chloroplastic-like 
>XP_020181270.1 probable envelope ADP,ATP carrier protein, chloroplastic 
>XP_020181387.1 acyltransferase-like protein At1g54570, chloroplastic isoform X1 
>XP_020181388.1 acyltransferase-like protein At1g54570, chloroplastic isoform X2 
>XP_020181389.1 acyltransferase-like protein At1g54570, chloroplastic isoform X1 
>XP_020181391.1 acyltransferase-like protein At1g54570, chloroplastic isoform X2 
>XP_020181459.1 fructose-bisphosphate aldolase-lysine N-methyltransferase, chloroplastic-like isoform X1 
>XP_020181482.1 porphobilinogen deaminase, chloroplastic 
>XP_020181483.1 peptidyl-prolyl cis-trans isomerase FKBP17-1, chloroplastic 
>XP_020181542.1 malate dehydrogenase [NADP] 1, chloroplastic 
>XP_020181576.1 uncharacterized oxidoreductase At1g06690, chloroplastic-like 
>XP_020181577.1 uncharacterized oxidoreductase At1g06690, chloroplastic-like 
>XP_020181593.1 protein plastid transcriptionally active 16, chloroplastic 
>XP_020181658.1 probable DNA gyrase subunit A, chloroplastic/mitochondrial 
>XP_020181682.1 red chlorophyll catabolite reductase, chloroplastic-like 
>XP_020181683.1 psbP domain-containing protein 5, chloroplastic-like 
>XP_020181702.1 protein LOW PSII ACCUMULATION 3, chloroplastic 
>XP_020181800.1 peptidyl-prolyl cis-trans isomerase FKBP16-3, chloroplastic 
>XP_020181815.1 sufE-like protein 1, chloroplastic/mitochondrial 
>XP_020181871.1 probable membrane-associated 30 kDa protein, chloroplastic 
>XP_020181874.1 pentatricopeptide repeat-containing protein At1g59720, chloroplastic/mitochondrial 
>XP_020181876.1 photosystem I reaction center subunit IV, chloroplastic 
>XP_020181891.1 acyltransferase-like protein At1g54570, chloroplastic 
>XP_020181913.1 ATP-dependent zinc metalloprotease FTSH 1, chloroplastic 
>XP_020181940.1 peptidyl-prolyl cis-trans isomerase FKBP20-2, chloroplastic 
>XP_020181982.1 dihydrolipoyl dehydrogenase 2, chloroplastic-like 
>XP_020181988.1 transcription termination factor MTERF9, chloroplastic-like 
>XP_020182012.1 crocetin glucosyltransferase, chloroplastic-like 
>XP_020182035.1 fructose-bisphosphate aldolase-lysine N-methyltransferase, chloroplastic-like isoform X2 
>XP_020182166.1 protein PALE CRESS, chloroplastic-like 
>XP_020182184.1 probable sodium/metabolite cotransporter BASS1, chloroplastic 
>XP_020182324.1 serine protease SPPA, chloroplastic 
>XP_020182340.1 omega-amidase, chloroplastic 
>XP_020182367.1 pyruvate kinase isozyme A, chloroplastic 
>XP_020182422.1 ATP-dependent Clp protease proteolytic subunit-related protein 4, chloroplastic 
>XP_020182479.1 50S ribosomal protein L5, chloroplastic 
>XP_020182482.1 beta-amylase 1, chloroplastic 
>XP_020182523.1 DAG protein, chloroplastic-like 
>XP_020182524.1 DAG protein, chloroplastic-like 
>XP_020182612.1 fructose-bisphosphate aldolase-lysine N-methyltransferase, chloroplastic-like isoform X3 
>XP_020182618.1 probable membrane metalloprotease ARASP2, chloroplastic 
>XP_020182619.1 protein NUCLEAR FUSION DEFECTIVE 6, chloroplastic/mitochondrial-like isoform X1 
>XP_020182620.1 protein NUCLEAR FUSION DEFECTIVE 6, chloroplastic/mitochondrial-like isoform X2 
>XP_020182647.1 uridine kinase-like protein 2, chloroplastic isoform X1 
>XP_020182648.1 uridine kinase-like protein 2, chloroplastic isoform X2 
>XP_020182668.1 thioredoxin-like 4, chloroplastic 
>XP_020182697.1 transcription termination factor MTERF8, chloroplastic-like 
>XP_020182800.1 high molecular mass early light-inducible protein HV58, chloroplastic-like 
>XP_020182801.1 high molecular mass early light-inducible protein HV58, chloroplastic-like 
>XP_020182805.1 high molecular mass early light-inducible protein HV58, chloroplastic-like 
>XP_020182808.1 bifunctional phosphatase IMPL2, chloroplastic 
>XP_020182925.1 NAD(P)H-quinone oxidoreductase subunit O, chloroplastic 
>XP_020182981.1 magnesium protoporphyrin IX methyltransferase, chloroplastic 
>XP_020182990.1 UDP-sulfoquinovose synthase, chloroplastic 
>XP_020182991.1 UDP-sulfoquinovose synthase, chloroplastic 
>XP_020183017.1 nifU-like protein 3, chloroplastic 
>XP_020183146.1 probable monogalactosyldiacylglycerol synthase 1, chloroplastic 
>XP_020183166.1 beta-carotene isomerase D27, chloroplastic 
>XP_020183170.1 transcription termination factor MTEF1, chloroplastic-like 
>XP_020183173.1 cold-regulated 413 inner membrane protein 2, chloroplastic-like 
>XP_020183286.1 CDT1-like protein a, chloroplastic 
>XP_020183323.1 protein TIC 20-I, chloroplastic-like 
>XP_020183324.1 protein TIC 20-I, chloroplastic-like 
>XP_020183325.1 protein TIC 20-I, chloroplastic-like 
>XP_020183411.1 pentatricopeptide repeat-containing protein At5g50390, chloroplastic-like 
>XP_020183540.1 low molecular mass early light-inducible protein HV60, chloroplastic 
>XP_020183596.1 protein ABCI7, chloroplastic-like, partial 
>XP_020183628.1 fructose-bisphosphate aldolase, chloroplastic 
>XP_020183636.1 probable anion transporter 1, chloroplastic 
>XP_020183650.1 20 kDa chaperonin, chloroplastic-like 
>XP_020183688.1 cystathionine gamma-synthase 1, chloroplastic-like 
>XP_020183690.1 cystathionine gamma-synthase 1, chloroplastic-like 
>XP_020183718.1 ATP-dependent Clp protease proteolytic subunit 3, chloroplastic 
>XP_020183746.1 nudix hydrolase 21, chloroplastic-like 
>XP_020183761.1 DNA gyrase subunit B, chloroplastic/mitochondrial 
>XP_020183766.1 pentatricopeptide repeat-containing protein At1g11290, chloroplastic-like 
>XP_020183777.1 protease Do-like 5, chloroplastic 
>XP_020183856.1 probable monogalactosyldiacylglycerol synthase 3, chloroplastic 
>XP_020183888.1 anthranilate synthase beta subunit 1, chloroplastic-like 
>XP_020183892.1 palmitoyl-acyl carrier protein thioesterase, chloroplastic-like 
>XP_020183900.1 probable phytol kinase 2, chloroplastic 
>XP_020183907.1 ferritin-1, chloroplastic-like 
>XP_020183910.1 protein DETOXIFICATION 44, chloroplastic-like isoform X1 
>XP_020183912.1 protein DETOXIFICATION 44, chloroplastic-like isoform X2 
>XP_020183995.1 exonuclease V, chloroplastic isoform X1 
>XP_020183996.1 exonuclease V, chloroplastic isoform X2 
>XP_020183997.1 exonuclease V, chloroplastic isoform X3 
>XP_020183998.1 exonuclease V, chloroplastic isoform X3 
>XP_020184000.1 putative quinone-oxidoreductase homolog, chloroplastic 
>XP_020184022.1 digalactosyldiacylglycerol synthase 2, chloroplastic-like 
>XP_020184039.1 guanylate kinase 2, chloroplastic/mitochondrial 
>XP_020184077.1 protein CURVATURE THYLAKOID 1B, chloroplastic-like isoform X1 
>XP_020184078.1 protein CURVATURE THYLAKOID 1B, chloroplastic-like isoform X2 
>XP_020184126.1 probable 1-deoxy-D-xylulose-5-phosphate synthase 2, chloroplastic 
>XP_020184134.1 phosphoribosylaminoimidazole carboxylase, chloroplastic 
>XP_020184170.1 probable diaminopimelate decarboxylase, chloroplastic 
>XP_020184175.1 29 kDa ribonucleoprotein A, chloroplastic-like isoform X1 
>XP_020184407.1 isochorismate synthase 2, chloroplastic-like 
>XP_020184416.1 CRM-domain containing factor CFM3, chloroplastic/mitochondrial-like isoform X2 
>XP_020184417.1 CRM-domain containing factor CFM3, chloroplastic/mitochondrial-like isoform X3 
>XP_020184420.1 CRM-domain containing factor CFM3, chloroplastic/mitochondrial-like 
>XP_020184509.1 GDT1-like protein 1, chloroplastic 
>XP_020184568.1 50S ribosomal protein L19, chloroplastic-like 
>XP_020184583.1 preprotein translocase subunit SECY, chloroplastic 
>XP_020184646.1 6,7-dimethyl-8-ribityllumazine synthase, chloroplastic 
>XP_020184677.1 fructose-bisphosphate aldolase, chloroplastic-like 
>XP_020184738.1 9-cis-epoxycarotenoid dioxygenase 1, chloroplastic-like 
>XP_020184784.1 lipoyl synthase 1, chloroplastic 
>XP_020184785.1 pentatricopeptide repeat-containing protein At1g74600, chloroplastic-like 
>XP_020184837.1 probable lactoylglutathione lyase, chloroplastic 
>XP_020184875.1 lipid phosphate phosphatase epsilon 1, chloroplastic-like 
>XP_020184908.1 heterodimeric geranylgeranyl pyrophosphate synthase small subunit, chloroplastic 
>XP_020184956.1 adenylate kinase, chloroplastic 
>XP_020184987.1 protease Do-like 2, chloroplastic 
>XP_020184994.1 pentatricopeptide repeat-containing protein At3g46790, chloroplastic-like 
>XP_020184995.1 pentatricopeptide repeat-containing protein At3g46790, chloroplastic-like 
>XP_020184996.1 pentatricopeptide repeat-containing protein At3g46790, chloroplastic-like 
>XP_020185007.1 nudix hydrolase 20, chloroplastic-like 
>XP_020185082.1 ACT domain-containing protein DS12, chloroplastic 
>XP_020185083.1 pentatricopeptide repeat-containing protein At1g11290, chloroplastic 
>XP_020185109.1 chaperonin-like RbcX protein 2, chloroplastic 
>XP_020185157.1 hexokinase-4, chloroplastic 
>XP_020185176.1 methionine aminopeptidase 1B, chloroplastic-like 
>XP_020185208.1 50S ribosomal protein L19, chloroplastic-like 
>XP_020185209.1 50S ribosomal protein L19, chloroplastic-like 
>XP_020185210.1 50S ribosomal protein L19, chloroplastic-like 
>XP_020185242.1 alpha carbonic anhydrase 1, chloroplastic-like 
>XP_020185327.1 ALBINO3-like protein 2, chloroplastic 
>XP_020185336.1 thiamine thiazole synthase 2, chloroplastic 
>XP_020185384.1 nudix hydrolase 19, chloroplastic 
>XP_020185460.1 cationic amino acid transporter 6, chloroplastic-like isoform X1 
>XP_020185461.1 cationic amino acid transporter 6, chloroplastic-like isoform X2 
>XP_020185470.1 50S ribosomal protein 5, chloroplastic 
>XP_020185539.1 pentatricopeptide repeat-containing protein At3g18110, chloroplastic 
>XP_020185647.1 probable L-ascorbate peroxidase 6, chloroplastic isoform X1 
>XP_020185648.1 probable L-ascorbate peroxidase 8, chloroplastic isoform X2 
>XP_020185678.1 solute carrier family 40 member 2, chloroplastic 
>XP_020185688.1 protein LOW PSII ACCUMULATION 2, chloroplastic 
>XP_020185737.1 protein CHAPERONE-LIKE PROTEIN OF POR1, chloroplastic 
>XP_020185775.1 violaxanthin de-epoxidase, chloroplastic 
>XP_020185860.1 transcription termination factor MTERF4, chloroplastic 
>XP_020185873.1 histidine--tRNA ligase, chloroplastic/mitochondrial-like 
>XP_020185903.1 thylakoid lumenal 15 kDa protein 1, chloroplastic 
>XP_020185948.1 kinesin-like protein KIN-7K, chloroplastic 
>XP_020185974.1 pentatricopeptide repeat-containing protein At1g11290, chloroplastic-like 
>XP_020185986.1 probable GTP diphosphokinase RSH3, chloroplastic isoform X1 
>XP_020185987.1 probable GTP diphosphokinase RSH3, chloroplastic isoform X2 
>XP_020185988.1 probable GTP diphosphokinase RSH3, chloroplastic 
>XP_020185996.1 protein FATTY ACID EXPORT 3, chloroplastic 
>XP_020186096.1 pentatricopeptide repeat-containing protein At1g08070, chloroplastic-like 
>XP_020186173.1 glycerol-3-phosphate acyltransferase, chloroplastic isoform X1 
>XP_020186174.1 glycerol-3-phosphate acyltransferase, chloroplastic isoform X2 
>XP_020186223.1 APO protein 1, chloroplastic 
>XP_020186252.1 chloroplast envelope membrane protein isoform X1 
>XP_020186253.1 chloroplast envelope membrane protein isoform X2 
>XP_020186313.1 dihydrolipoyllysine-residue acetyltransferase component 4 of pyruvate dehydrogenase complex, chloroplastic-like isoform X1 
>XP_020186314.1 dihydrolipoyllysine-residue acetyltransferase component 4 of pyruvate dehydrogenase complex, chloroplastic-like isoform X2 
>XP_020186402.1 rhodanese-like domain-containing protein 4, chloroplastic isoform X1 
>XP_020186403.1 rhodanese-like domain-containing protein 4, chloroplastic isoform X2 
>XP_020186439.1 methionine--tRNA ligase, chloroplastic/mitochondrial-like 
>XP_020186448.1 anthranilate phosphoribosyltransferase, chloroplastic 
>XP_020186472.1 protein TRIGALACTOSYLDIACYLGLYCEROL 4, chloroplastic 
>XP_020186488.1 protein TRIGALACTOSYLDIACYLGLYCEROL 1, chloroplastic 
>XP_020186490.1 acyl-acyl carrier protein thioesterase ATL3, chloroplastic-like 
>XP_020186506.1 acyl-acyl carrier protein thioesterase ATL4, chloroplastic-like 
>XP_020186544.1 30S ribosomal protein S16-2, chloroplastic/mitochondrial-like 
>XP_020186548.1 protease Do-like 1, chloroplastic 
>XP_020186549.1 chlorophyllase-2, chloroplastic-like 
>XP_020186552.1 nicotinate-nucleotide pyrophosphorylase [carboxylating], chloroplastic 
>XP_020186553.1 nicotinate-nucleotide pyrophosphorylase [carboxylating], chloroplastic 
>XP_020186566.1 nudix hydrolase 23, chloroplastic 
>XP_020186590.1 chlorophyllase-2, chloroplastic-like 
>XP_020186640.1 malate dehydrogenase, chloroplastic-like 
>XP_020186668.1 ATP-dependent Clp protease proteolytic subunit 4, chloroplastic-like 
>XP_020186677.1 acyltransferase-like protein At1g54570, chloroplastic 
>XP_020186689.1 copper-transporting ATPase PAA2, chloroplastic 
>XP_020186707.1 3-oxoacyl-[acyl-carrier-protein] synthase II, chloroplastic-like 
>XP_020186735.1 transcription termination factor MTERF8, chloroplastic-like 
>XP_020186778.1 oxygen-evolving enhancer protein 1, chloroplastic 
>XP_020186783.1 single-stranded DNA-binding protein WHY1, chloroplastic-like 
>XP_020186856.1 PGR5-like protein 1A, chloroplastic 
>XP_020186857.1 PGR5-like protein 1A, chloroplastic 
>XP_020186877.1 alpha carbonic anhydrase 1, chloroplastic-like 
>XP_020187067.1 short-chain dehydrogenase TIC 32, chloroplastic-like isoform X1 
>XP_020187068.1 short-chain dehydrogenase TIC 32, chloroplastic-like isoform X2 
>XP_020187069.1 short-chain dehydrogenase TIC 32, chloroplastic-like 
>XP_020187070.1 short-chain dehydrogenase TIC 32, chloroplastic-like 
>XP_020187127.1 ATP-dependent Clp protease proteolytic subunit 6, chloroplastic-like isoform X1 
>XP_020187128.1 ATP-dependent Clp protease proteolytic subunit 6, chloroplastic-like isoform X2 
>XP_020187291.1 thioredoxin-like protein AAED1, chloroplastic 
>XP_020187301.1 ATP-dependent Clp protease proteolytic subunit-related protein 1, chloroplastic 
>XP_020187352.1 phosphoglucan phosphatase LSF1, chloroplastic isoform X1 
>XP_020187353.1 phosphoglucan phosphatase LSF1, chloroplastic isoform X2 
>XP_020187387.1 probable cadmium/zinc-transporting ATPase HMA1, chloroplastic 
>XP_020187431.1 probable inactive heme oxygenase 2, chloroplastic 
>XP_020187450.1 pentatricopeptide repeat-containing protein At2g18940, chloroplastic 
>XP_020187563.1 uncharacterized protein At5g03900, chloroplastic isoform X1 
>XP_020187565.1 uncharacterized protein At5g03900, chloroplastic isoform X2 
>XP_020187566.1 uncharacterized protein At5g03900, chloroplastic isoform X3 
>XP_020187567.1 uncharacterized protein At5g03900, chloroplastic isoform X4 
>XP_020187568.1 uncharacterized protein At5g03900, chloroplastic isoform X4 
>XP_020187569.1 uncharacterized protein At5g03900, chloroplastic isoform X5 
>XP_020187570.1 uncharacterized protein At5g03900, chloroplastic isoform X6 
>XP_020187591.1 DNA-damage-repair/toleration protein DRT111, chloroplastic 
>XP_020187629.1 DExH-box ATP-dependent RNA helicase DExH15 chloroplastic 
>XP_020187641.1 folate transporter 1, chloroplastic 
>XP_020187665.1 phosphoserine phosphatase, chloroplastic-like 
>XP_020187669.1 putative methylesterase 14, chloroplastic 
>XP_020187699.1 lipoyl synthase 2, chloroplastic-like 
>XP_020187723.1 photosystem II reaction center W protein, chloroplastic-like 
>XP_020187734.1 photosystem II reaction center W protein, chloroplastic-like 
>XP_020187744.1 oxygen-dependent coproporphyrinogen-III oxidase, chloroplastic 
>XP_020187761.1 transcription termination factor MTERF8, chloroplastic-like 
>XP_020187838.1 fructose-1,6-bisphosphatase, chloroplastic 
>XP_020187866.1 protein NUCLEAR FUSION DEFECTIVE 6, chloroplastic/mitochondrial-like isoform X1 
>XP_020187870.1 protein NUCLEAR FUSION DEFECTIVE 6, chloroplastic/mitochondrial-like isoform X2 
>XP_020187873.1 protein TIC 20-I, chloroplastic-like 
>XP_020187874.1 protein TIC 20-I, chloroplastic-like 
>XP_020187875.1 protein TIC 20-I, chloroplastic-like 
>XP_020187968.1 glutamyl-tRNA reductase 1, chloroplastic 
>XP_020187970.1 thylakoid lumenal 17.4 kDa protein, chloroplastic-like 
>XP_020187984.1 pentatricopeptide repeat-containing protein DOT4, chloroplastic 
>XP_020188061.1 ATP-dependent Clp protease adapter protein CLPS1, chloroplastic 
>XP_020188153.1 chlorophyll a-b binding protein 1B-20, chloroplastic 
>XP_020188166.1 fructose-bisphosphate aldolase-lysine N-methyltransferase, chloroplastic 
>XP_020188173.1 NAD(P)H-quinone oxidoreductase subunit L, chloroplastic 
>XP_020188186.1 probable cadmium/zinc-transporting ATPase HMA1, chloroplastic 
>XP_020188199.1 protein EXECUTER 2, chloroplastic-like 
>XP_020188225.1 WEB family protein At4g27595, chloroplastic 
>XP_020188228.1 protein HHL1, chloroplastic 
>XP_020188287.1 cystathionine gamma-synthase 1, chloroplastic isoform X1 
>XP_020188288.1 cystathionine gamma-synthase 1, chloroplastic isoform X2 
>XP_020188372.1 transcription termination factor MTERF4, chloroplastic 
>XP_020188387.1 trans-splicing factor Raa3, chloroplastic-like 
>XP_020188418.1 cytochrome c-type biogenesis ccda-like chloroplastic protein 1 
>XP_020188431.1 photosystem I chlorophyll a/b-binding protein 6, chloroplastic-like 
>XP_020188447.1 protein VASCULAR ASSOCIATED DEATH 1, chloroplastic 
>XP_020188467.1 granule-bound starch synthase 1, chloroplastic/amyloplastic 
>XP_020188542.1 fe-S cluster assembly factor HCF101, chloroplastic isoform X1 
>XP_020188543.1 fe-S cluster assembly factor HCF101, chloroplastic isoform X2 
>XP_020188749.1 probable N-acetyl-gamma-glutamyl-phosphate reductase, chloroplastic 
>XP_020188773.1 protein OSB2, chloroplastic-like 
>XP_020188778.1 probable sodium/metabolite cotransporter BASS3, chloroplastic 
>XP_020188788.1 glyceraldehyde-3-phosphate dehydrogenase GAPCP1, chloroplastic-like 
>XP_020188826.1 carbonic anhydrase, chloroplastic-like 
>XP_020188927.1 protein indeterminate-domain 5, chloroplastic-like 
>XP_020188928.1 protein indeterminate-domain 5, chloroplastic-like 
>XP_020188929.1 protein indeterminate-domain 5, chloroplastic-like 
>XP_020188931.1 protein indeterminate-domain 5, chloroplastic-like 
>XP_020188934.1 phytoene synthase 2, chloroplastic-like 
>XP_020188937.1 carboxyl-terminal-processing peptidase 2, chloroplastic isoform X1 
>XP_020188939.1 carboxyl-terminal-processing peptidase 2, chloroplastic isoform X2 
>XP_020189103.1 cytochrome c biogenesis protein CCS1, chloroplastic 
>XP_020189182.1 magnesium-chelatase subunit ChlI, chloroplastic 
>XP_020189259.1 protein DCL, chloroplastic-like 
>XP_020189261.1 uncharacterized methyltransferase At2g41040, chloroplastic-like 
>XP_020189326.1 RHOMBOID-like protein 10, chloroplastic 
>XP_020189385.1 rhodanese-like/PpiC domain-containing protein 12, chloroplastic 
>XP_020189431.1 translocase of chloroplast 34, chloroplastic-like 
>XP_020189491.1 protein DCL, chloroplastic-like 
>XP_020189540.1 30S ribosomal protein S17, chloroplastic 
>XP_020189554.1 tryptophan--tRNA ligase, chloroplastic/mitochondrial-like 
>XP_020189586.1 psbP domain-containing protein 4, chloroplastic isoform X1 
>XP_020189587.1 psbP domain-containing protein 4, chloroplastic isoform X2 
>XP_020189607.1 heme oxygenase 1, chloroplastic-like 
>XP_020189659.1 LOW QUALITY PROTEIN: glutathione synthetase, chloroplastic-like 
>XP_020189661.1 ribonuclease E/G-like protein, chloroplastic isoform X1 
>XP_020189662.1 ribonuclease E/G-like protein, chloroplastic isoform X2 
>XP_020189663.1 ribonuclease E/G-like protein, chloroplastic isoform X3 
>XP_020189664.1 ribonuclease E/G-like protein, chloroplastic isoform X4 
>XP_020189680.1 copper chaperone for superoxide dismutase, chloroplastic 
>XP_020189708.1 monothiol glutaredoxin-S7, chloroplastic-like 
>XP_020189855.1 light-harvesting complex-like protein OHP2, chloroplastic 
>XP_020189889.1 histidine--tRNA ligase, chloroplastic/mitochondrial-like 
>XP_020189894.1 WEB family protein At5g16730, chloroplastic-like 
>XP_020189895.1 rhodanese-like/PpiC domain-containing protein 12, chloroplastic 
>XP_020189906.1 transcription termination factor MTERF8, chloroplastic-like 
>XP_020189929.1 aspartate carbamoyltransferase, chloroplastic 
>XP_020190002.1 omega-3 fatty acid desaturase, chloroplastic-like 
>XP_020190014.1 omega-6 fatty acid desaturase, chloroplastic 
>XP_020190033.1 adenylate isopentenyltransferase 5, chloroplastic-like 
>XP_020190087.1 protein CHAPERONE-LIKE PROTEIN OF POR1, chloroplastic-like 
>XP_020190116.1 enoyl-[acyl-carrier-protein] reductase [NADH] 2, chloroplastic 
>XP_020190159.1 tuliposide A-converting enzyme 2, chloroplastic-like 
>XP_020190209.1 UPF0503 protein At3g09070, chloroplastic-like, partial 
>XP_020190267.1 threonine synthase, chloroplastic-like 
>XP_020190365.1 phospholipase A1 EG1, chloroplastic/mitochondrial-like 
>XP_020190402.1 photosynthetic NDH subunit of lumenal location 3, chloroplastic-like 
>XP_020190403.1 photosynthetic NDH subunit of lumenal location 3, chloroplastic-like 
>XP_020190404.1 photosynthetic NDH subunit of lumenal location 3, chloroplastic-like 
>XP_020190621.1 chlorophyllase-2, chloroplastic-like 
>XP_020190632.1 leucine--tRNA ligase, chloroplastic/mitochondrial isoform X1 
>XP_020190633.1 leucine--tRNA ligase, chloroplastic/mitochondrial isoform X2 
>XP_020190672.1 probable plastid-lipid-associated protein 4, chloroplastic 
>XP_020190673.1 30S ribosomal protein S13, chloroplastic 
>XP_020190677.1 ATP synthase delta chain, chloroplastic-like 
>XP_020190687.1 protein translocase subunit SECA1, chloroplastic isoform X1 
>XP_020190688.1 protein translocase subunit SECA1, chloroplastic isoform X2 
>XP_020190689.1 protein translocase subunit SECA1, chloroplastic isoform X3 
>XP_020190720.1 phospholipase A1 EG1, chloroplastic/mitochondrial-like 
>XP_020190742.1 protein RETICULATA-RELATED 3, chloroplastic-like 
>XP_020190753.1 phospholipase A1-Igamma1, chloroplastic-like 
>XP_020190755.1 CRS2-associated factor 1, chloroplastic-like 
>XP_020190765.1 UPF0426 protein At1g28150, chloroplastic 
>XP_020190773.1 UPF0426 protein At1g28150, chloroplastic 
>XP_020190779.1 UPF0426 protein At1g28150, chloroplastic 
>XP_020190780.1 translocase of chloroplast 159, chloroplastic-like 
>XP_020190781.1 translocase of chloroplast 159, chloroplastic-like 
>XP_020190782.1 translocase of chloroplast 159, chloroplastic-like 
>XP_020190784.1 glucose-6-phosphate/phosphate translocator 2, chloroplastic-like, partial 
>XP_020190821.1 phospho-2-dehydro-3-deoxyheptonate aldolase 2, chloroplastic 
>XP_020190829.1 soluble starch synthase 3, chloroplastic/amyloplastic-like, partial 
>XP_020190830.1 magnesium-protoporphyrin IX monomethyl ester [oxidative] cyclase, chloroplastic 
>XP_020190854.1 aspartokinase 1, chloroplastic-like isoform X1 
>XP_020190855.1 aspartokinase 1, chloroplastic-like isoform X2 
>XP_020191076.1 probable zinc metalloprotease EGY2, chloroplastic isoform X1 
>XP_020191077.1 probable zinc metalloprotease EGY2, chloroplastic isoform X2 
>XP_020191078.1 probable zinc metalloprotease EGY2, chloroplastic isoform X3 
>XP_020191086.1 sec-independent protein translocase protein TATC, chloroplastic isoform X1 
>XP_020191087.1 sec-independent protein translocase protein TATC, chloroplastic isoform X2 
>XP_020191123.1 photosystem II reaction center W protein, chloroplastic-like 
>XP_020191227.1 DCC family protein At1g52590, chloroplastic 
>XP_020191295.1 transcription factor GTE5, chloroplastic-like 
>XP_020191308.1 glutamyl-tRNA(Gln) amidotransferase subunit B, chloroplastic/mitochondrial-like 
>XP_020191309.1 glutamyl-tRNA(Gln) amidotransferase subunit B, chloroplastic/mitochondrial-like 
>XP_020191352.1 alpha-terpineol synthase, chloroplastic-like 
>XP_020191353.1 alpha-terpineol synthase, chloroplastic-like, partial 
>XP_020191464.1 heme-binding-like protein At3g10130, chloroplastic 
>XP_020191471.1 probable folate-biopterin transporter 8, chloroplastic 
>XP_020191586.1 crocetin glucosyltransferase, chloroplastic-like 
>XP_020191589.1 crocetin glucosyltransferase, chloroplastic-like 
>XP_020191638.1 probable cyclic nucleotide-gated ion channel 20, chloroplastic 
>XP_020191639.1 probable cyclic nucleotide-gated ion channel 20, chloroplastic 
>XP_020191731.1 psbP-like protein 1, chloroplastic, partial 
>XP_020191862.1 aspartokinase 1, chloroplastic-like 
>XP_020191887.1 nudix hydrolase 21, chloroplastic-like 
>XP_020191900.1 triose phosphate/phosphate translocator TPT, chloroplastic-like 
>XP_020191921.1 fructokinase-like 2, chloroplastic 
>XP_020191922.1 fructokinase-like 2, chloroplastic 
>XP_020191923.1 fructokinase-like 2, chloroplastic 
>XP_020191924.1 fructokinase-like 2, chloroplastic 
>XP_020192115.1 triosephosphate isomerase, chloroplastic 
>XP_020192119.1 protein LOW PSII ACCUMULATION 1, chloroplastic isoform X1 
>XP_020192120.1 protein LOW PSII ACCUMULATION 1, chloroplastic isoform X2 
>XP_020192188.1 pyridoxal reductase, chloroplastic 
>XP_020192211.1 low molecular mass early light-inducible protein HV90, chloroplastic-like 
>XP_020192242.1 probable amino-acid acetyltransferase NAGS2, chloroplastic isoform X1 
>XP_020192243.1 probable amino-acid acetyltransferase NAGS2, chloroplastic isoform X2 
>XP_020192301.1 RNA-binding protein CP33, chloroplastic-like 
>XP_020192321.1 29 kDa ribonucleoprotein A, chloroplastic-like 
>XP_020192386.1 ferrochelatase-2, chloroplastic 
>XP_020192400.1 probable GTP-binding protein OBGC1, chloroplastic 
>XP_020192415.1 peptide chain release factor APG3, chloroplastic isoform X1 
>XP_020192416.1 peptide chain release factor APG3, chloroplastic isoform X2 
>XP_020192477.1 preprotein translocase subunit SCY2, chloroplastic 
>XP_020192517.1 nifU-like protein 1, chloroplastic 
>XP_020192519.1 pentatricopeptide repeat-containing protein At1g05750, chloroplastic-like 
>XP_020192520.1 pentatricopeptide repeat-containing protein At1g05750, chloroplastic-like 
>XP_020192521.1 pentatricopeptide repeat-containing protein At1g05750, chloroplastic-like 
>XP_020192537.1 high molecular mass early light-inducible protein HV58, chloroplastic-like 
>XP_020192565.1 cytochrome c6, chloroplastic 
>XP_020192577.1 phosphoglucan phosphatase LSF2, chloroplastic 
>XP_020192584.1 acyl carrier protein 3, chloroplastic 
>XP_020192599.1 tuliposide A-converting enzyme 2, chloroplastic-like 
>XP_020192602.1 phosphoribosylaminoimidazole-succinocarboxamide synthase, chloroplastic 
>XP_020192603.1 glucose-6-phosphate isomerase 1, chloroplastic 
>XP_020192606.1 protein CURVATURE THYLAKOID 1D, chloroplastic-like 
>XP_020192646.1 CRS2-like protein, chloroplastic 
>XP_020192730.1 protein Iojap, chloroplastic 
>XP_020192755.1 probable phytol kinase, chloroplastic 
>XP_020192777.1 choline monooxygenase, chloroplastic 
>XP_020192783.1 3-isopropylmalate dehydratase large subunit, chloroplastic 
>XP_020192816.1 protein NUCLEAR FUSION DEFECTIVE 6, chloroplastic/mitochondrial-like 
>XP_020192852.1 tuliposide A-converting enzyme 1, chloroplastic-like isoform X3 
>XP_020192853.1 tuliposide A-converting enzyme 1, chloroplastic-like 
>XP_020192901.1 low molecular mass early light-inducible protein HV90, chloroplastic-like 
>XP_020192906.1 uncharacterized methyltransferase At1g78140, chloroplastic-like 
>XP_020192907.1 uncharacterized methyltransferase At1g78140, chloroplastic-like 
>XP_020192908.1 uncharacterized methyltransferase At1g78140, chloroplastic-like 
>XP_020192931.1 stress enhanced protein 1, chloroplastic-like isoform X2 
>XP_020192979.1 threonine--tRNA ligase, chloroplastic/mitochondrial 2 
>XP_020192993.1 low molecular mass early light-inducible protein HV90, chloroplastic-like 
>XP_020193012.1 photosynthetic NDH subunit of lumenal location 2, chloroplastic-like 
>XP_020193083.1 photosystem I chlorophyll a/b-binding protein 5, chloroplastic 
>XP_020193115.1 protein VTE6, chloroplastic 
>XP_020193164.1 transcription termination factor MTEF1, chloroplastic-like 
>XP_020193165.1 transcription termination factor MTEF1, chloroplastic-like 
>XP_020193166.1 transcription termination factor MTEF1, chloroplastic-like 
>XP_020193204.1 28 kDa ribonucleoprotein, chloroplastic-like 
>XP_020193268.1 phosphoserine aminotransferase 1, chloroplastic-like 
>XP_020193315.1 protein CHUP1, chloroplastic-like isoform X1 
>XP_020193316.1 protein CHUP1, chloroplastic-like isoform X2 
>XP_020193321.1 psbP domain-containing protein 1, chloroplastic 
>XP_020193333.1 low molecular mass early light-inducible protein HV90, chloroplastic-like 
>XP_020193350.1 3-oxoacyl-[acyl-carrier-protein] reductase, chloroplastic-like isoform X1 
>XP_020193351.1 3-oxoacyl-[acyl-carrier-protein] reductase, chloroplastic-like isoform X2 
>XP_020193352.1 3-oxoacyl-[acyl-carrier-protein] reductase, chloroplastic-like isoform X3 
>XP_020193353.1 3-oxoacyl-[acyl-carrier-protein] reductase, chloroplastic-like isoform X4 
>XP_020193467.1 50S ribosomal protein L4, chloroplastic 
>XP_020193482.1 multiple organellar RNA editing factor 8, chloroplastic/mitochondrial-like 
>XP_020193521.1 photosynthetic NDH subunit of lumenal location 3, chloroplastic-like 
>XP_020193522.1 photosynthetic NDH subunit of lumenal location 3, chloroplastic-like 
>XP_020193523.1 photosynthetic NDH subunit of lumenal location 3, chloroplastic-like 
>XP_020193525.1 acyl-[acyl-carrier-protein] desaturase 4, chloroplastic-like isoform X1 
>XP_020193527.1 acyl-[acyl-carrier-protein] desaturase 4, chloroplastic-like isoform X2 
>XP_020193542.1 thioredoxin F, chloroplastic-like 
>XP_020193561.1 tuliposide A-converting enzyme 1, chloroplastic-like 
>XP_020193586.1 multiple organellar RNA editing factor 8, chloroplastic/mitochondrial-like 
>XP_020193606.1 dihydrodipicolinate reductase-like protein CRR1, chloroplastic isoform X1 
>XP_020193608.1 dihydrodipicolinate reductase-like protein CRR1, chloroplastic isoform X2 
>XP_020193612.1 riboflavin biosynthesis protein PYRD, chloroplastic 
>XP_020193616.1 protein-ribulosamine 3-kinase, chloroplastic isoform X1 
>XP_020193617.1 protein-ribulosamine 3-kinase, chloroplastic isoform X2 
>XP_020193687.1 probable thylakoidal processing peptidase 2, chloroplastic 
>XP_020193697.1 allene oxide synthase 1, chloroplastic 
>XP_020193698.1 thioredoxin-like protein HCF164, chloroplastic 
>XP_020193711.1 aspartate aminotransferase, chloroplastic 
>XP_020193770.1 photosystem II reaction center W protein, chloroplastic-like 
>XP_020193984.1 indole-3-glycerol phosphate synthase, chloroplastic-like 
>XP_020194038.1 protein CHLOROPLAST ENHANCING STRESS TOLERANCE, chloroplastic 
>XP_020194085.1 protein LUTEIN DEFICIENT 5, chloroplastic-like 
>XP_020194121.1 transcription factor GTE3, chloroplastic-like 
>XP_020194122.1 transcription factor GTE3, chloroplastic-like 
>XP_020194156.1 10 kDa chaperonin 1, chloroplastic 
>XP_020194211.1 adenine nucleotide transporter BT1, chloroplastic/amyloplastic/mitochondrial-like 
>XP_020194224.1 psbQ-like protein 3, chloroplastic 
>XP_020194226.1 photosynthetic NDH subunit of lumenal location 3, chloroplastic-like 
>XP_020194285.1 phospholipase A1-Igamma1, chloroplastic-like 
>XP_020194290.1 2-C-methyl-D-erythritol 2,4-cyclodiphosphate synthase, chloroplastic 
>XP_020194291.1 pentatricopeptide repeat-containing protein At1g11290, chloroplastic-like 
>XP_020194382.1 digalactosyldiacylglycerol synthase 2, chloroplastic-like 
>XP_020194383.1 digalactosyldiacylglycerol synthase 2, chloroplastic-like 
>XP_020194414.1 pentatricopeptide repeat-containing protein At5g39980, chloroplastic-like 
>XP_020194417.1 uncharacterized protein At4g08330, chloroplastic-like 
>XP_020194468.1 D-3-phosphoglycerate dehydrogenase 3, chloroplastic-like 
>XP_020194492.1 probable phytol kinase 2, chloroplastic 
>XP_020194500.1 probable phytol kinase 2, chloroplastic 
>XP_020194558.1 WEB family protein At3g02930, chloroplastic-like isoform X1 
>XP_020194559.1 WEB family protein At3g02930, chloroplastic-like isoform X2 
>XP_020194561.1 WEB family protein At3g02930, chloroplastic-like isoform X3 
>XP_020194586.1 protein FAF-like, chloroplastic 
>XP_020194697.1 probable transmembrane GTPase FZO-like, chloroplastic 
>XP_020194727.1 peptide chain release factor PrfB3, chloroplastic 
>XP_020194743.1 ent-kaur-16-ene synthase, chloroplastic-like 
>XP_020194745.1 ent-kaur-16-ene synthase, chloroplastic-like 
>XP_020194761.1 ent-kaur-16-ene synthase, chloroplastic-like isoform X1 
>XP_020194762.1 ent-kaur-16-ene synthase, chloroplastic-like isoform X2 
>XP_020194763.1 ent-kaur-16-ene synthase, chloroplastic-like isoform X3 
>XP_020194764.1 ent-kaur-16-ene synthase, chloroplastic-like isoform X4 
>XP_020194765.1 ent-kaur-16-ene synthase, chloroplastic-like isoform X5 
>XP_020194769.1 imidazole glycerol phosphate synthase hisHF, chloroplastic 
>XP_020194831.1 3-dehydroquinate synthase, chloroplastic 
>XP_020194869.1 uncharacterized aarF domain-containing protein kinase At5g05200, chloroplastic 
>XP_020194870.1 uncharacterized aarF domain-containing protein kinase At5g05200, chloroplastic 
>XP_020194871.1 uncharacterized aarF domain-containing protein kinase At5g05200, chloroplastic 
>XP_020194898.1 probable thiamine biosynthetic bifunctional enzyme, chloroplastic 
>XP_020194916.1 outer envelope protein 64, chloroplastic 
>XP_020194919.1 peptidyl-prolyl cis-trans isomerase FKBP17-2, chloroplastic 
>XP_020194924.1 zinc finger protein VAR3, chloroplastic-like 
>XP_020194997.1 fructose-bisphosphate aldolase-lysine N-methyltransferase, chloroplastic 
>XP_020195003.1 protein COFACTOR ASSEMBLY OF COMPLEX C SUBUNIT B CCB2, chloroplastic 
>XP_020195005.1 fructose-bisphosphate aldolase-lysine N-methyltransferase, chloroplastic 
>XP_020195012.1 stromal processing peptidase, chloroplastic isoform X1 
>XP_020195013.1 stromal processing peptidase, chloroplastic isoform X2 
>XP_020195047.1 ferredoxin--NADP reductase, embryo isozyme, chloroplastic 
>XP_020195112.1 putative quinone-oxidoreductase homolog, chloroplastic 
>XP_020195129.1 chlorophyll a-b binding protein CP26, chloroplastic 
>XP_020195131.1 protein TRIGALACTOSYLDIACYLGLYCEROL 5, chloroplastic 
>XP_020195148.1 crocetin glucosyltransferase, chloroplastic-like 
>XP_020195179.1 DNA polymerase I A, chloroplastic-like 
>XP_020195228.1 digalactosyldiacylglycerol synthase 1, chloroplastic-like isoform X1 
>XP_020195229.1 digalactosyldiacylglycerol synthase 1, chloroplastic-like isoform X2 
>XP_020195303.1 probable homogentisate phytyltransferase 1, chloroplastic 
>XP_020195333.1 phosphoribosylformylglycinamidine cyclo-ligase, chloroplastic/mitochondrial-like 
>XP_020195344.1 4-hydroxy-tetrahydrodipicolinate synthase 1, chloroplastic isoform X1 
>XP_020195345.1 4-hydroxy-tetrahydrodipicolinate synthase 1, chloroplastic isoform X2 
>XP_020195353.1 chaperonin-like RbcX protein 2, chloroplastic 
>XP_020195379.1 pentatricopeptide repeat-containing protein At4g18975, chloroplastic 
>XP_020195380.1 pentatricopeptide repeat-containing protein At4g18975, chloroplastic 
>XP_020195408.1 adenylosuccinate synthetase 2, chloroplastic-like 
>XP_020195416.1 adenylosuccinate synthetase 2, chloroplastic 
>XP_020195456.1 protein FAF-like, chloroplastic 
>XP_020195542.1 protein SLOW GREEN 1, chloroplastic-like 
>XP_020195552.1 probable plastid-lipid-associated protein 8, chloroplastic 
>XP_020195613.1 probable zinc metalloprotease EGY3, chloroplastic 
>XP_020195616.1 thioredoxin-like protein AAED1, chloroplastic 
>XP_020195628.1 probable bifunctional riboflavin biosynthesis protein RIBA 2, chloroplastic isoform X1 
>XP_020195629.1 probable bifunctional riboflavin biosynthesis protein RIBA 2, chloroplastic isoform X1 
>XP_020195630.1 probable bifunctional riboflavin biosynthesis protein RIBA 2, chloroplastic isoform X1 
>XP_020195631.1 probable bifunctional riboflavin biosynthesis protein RIBA 2, chloroplastic isoform X2 
>XP_020195632.1 probable bifunctional riboflavin biosynthesis protein RIBA 2, chloroplastic isoform X2 
>XP_020195649.1 probable inactive ATP-dependent zinc metalloprotease FTSHI 3, chloroplastic 
>XP_020195688.1 serine/threonine-protein kinase STN7, chloroplastic 
>XP_020195725.1 peptidyl-prolyl cis-trans isomerase FKBP19, chloroplastic 
>XP_020195726.1 peptidyl-prolyl cis-trans isomerase FKBP19, chloroplastic 
>XP_020195765.1 probable plastid-lipid-associated protein 7, chloroplastic 
>XP_020195767.1 chaperone protein dnaJ 8, chloroplastic-like 
>XP_020195770.1 chaperone protein dnaJ 8, chloroplastic-like 
>XP_020195789.1 uncharacterized aarF domain-containing protein kinase At1g79600, chloroplastic 
>XP_020195833.1 reactive Intermediate Deaminase A, chloroplastic 
>XP_020195887.1 peptidyl-prolyl cis-trans isomerase FKBP18, chloroplastic 
>XP_020195980.1 pyruvate dehydrogenase E1 component subunit beta-3, chloroplastic-like 
>XP_020196056.1 probable homogentisate phytyltransferase 2, chloroplastic 
>XP_020196145.1 phosphoglucan, water dikinase, chloroplastic 
>XP_020196163.1 DNA repair protein recA homolog 1, chloroplastic 
>XP_020196166.1 outer envelope pore protein 16-3, chloroplastic/mitochondrial-like 
>XP_020196186.1 protein EXECUTER 1, chloroplastic 
>XP_020196189.1 psbP domain-containing protein 2, chloroplastic 
>XP_020196263.1 pentatricopeptide repeat-containing protein OTP51, chloroplastic-like 
>XP_020196286.1 lipoxygenase 2.1, chloroplastic 
>XP_020196303.1 protein RETICULATA-RELATED 4, chloroplastic-like 
>XP_020196304.1 50S ribosomal protein L1, chloroplastic 
>XP_020196367.1 stromal 70 kDa heat shock-related protein, chloroplastic-like 
>XP_020196434.1 glutamyl-tRNA(Gln) amidotransferase subunit A, chloroplastic/mitochondrial 
>XP_020196435.1 3-oxoacyl-[acyl-carrier-protein] synthase III, chloroplastic 
>XP_020196538.1 protein DETOXIFICATION 45, chloroplastic isoform X1 
>XP_020196539.1 protein DETOXIFICATION 45, chloroplastic isoform X2 
>XP_020196540.1 protein DETOXIFICATION 45, chloroplastic isoform X3 
>XP_020196549.1 probable LL-diaminopimelate aminotransferase, chloroplastic 
>XP_020196560.1 31 kDa ribonucleoprotein, chloroplastic-like 
>XP_020196604.1 uncharacterized protein At1g26090, chloroplastic 
>XP_020196787.1 photosystem I reaction center subunit VI, chloroplastic 
>XP_020196809.1 protein FAF-like, chloroplastic 
>XP_020196812.1 tryptophan--tRNA ligase, chloroplastic/mitochondrial-like 
>XP_020196895.1 acyl-[acyl-carrier-protein] desaturase 7, chloroplastic-like 
>XP_020196980.1 N-(5'-phosphoribosyl)anthranilate isomerase 1, chloroplastic-like 
>XP_020196981.1 N-(5'-phosphoribosyl)anthranilate isomerase 1, chloroplastic-like 
>XP_020196990.1 ATP-dependent 6-phosphofructokinase 5, chloroplastic-like 
>XP_020197006.1 pyruvate kinase isozyme G, chloroplastic 
>XP_020197042.1 50S ribosomal protein L10, chloroplastic-like 
>XP_020197095.1 probable plastid-lipid-associated protein 3, chloroplastic 
>XP_020197196.1 starch synthase 1, chloroplastic/amyloplastic 
>XP_020197207.1 glutamyl-tRNA reductase-binding protein, chloroplastic 
>XP_020197232.1 probable zinc metalloprotease EGY1, chloroplastic 
>XP_020197341.1 leucine aminopeptidase 2, chloroplastic 
>XP_020197494.1 putative quinone-oxidoreductase homolog, chloroplastic 
>XP_020197506.1 outer envelope pore protein 37, chloroplastic-like isoform X1 
>XP_020197507.1 outer envelope pore protein 37, chloroplastic-like isoform X2 
>XP_020197543.1 multiple organellar RNA editing factor 2, chloroplastic-like 
>XP_020197573.1 oxygen-evolving enhancer protein 3, chloroplastic-like 
>XP_020197632.1 protein COFACTOR ASSEMBLY OF COMPLEX C SUBUNIT B CCB4, chloroplastic 
>XP_020197643.1 protein MITOFERRINLIKE 1, chloroplastic 
>XP_020197688.1 leucine aminopeptidase 2, chloroplastic-like isoform X1 
>XP_020197689.1 leucine aminopeptidase 2, chloroplastic-like isoform X2 
>XP_020197691.1 protein indeterminate-domain 4, chloroplastic-like 
>XP_020197692.1 protein indeterminate-domain 4, chloroplastic-like 
>XP_020197693.1 protein indeterminate-domain 4, chloroplastic-like 
>XP_020197705.1 pentatricopeptide repeat-containing protein At1g05750, chloroplastic-like 
>XP_020197746.1 beta-carotene 3-hydroxylase, chloroplastic-like 
>XP_020197796.1 50S ribosomal protein L12-2, chloroplastic 
>XP_020197803.1 small heat shock protein, chloroplastic 
>XP_020197807.1 probable 4-hydroxy-tetrahydrodipicolinate reductase 2, chloroplastic 
>XP_020197828.1 protein EXECUTER 2, chloroplastic-like 
>XP_020197829.1 putative pentatricopeptide repeat-containing protein At5g59200, chloroplastic 
>XP_020197831.1 pentatricopeptide repeat-containing protein At5g50280, chloroplastic 
>XP_020197890.1 protochlorophyllide-dependent translocon component 52, chloroplastic-like 
>XP_020198003.1 sedoheptulose-1,7-bisphosphatase, chloroplastic 
>XP_020198005.1 glyceraldehyde-3-phosphate dehydrogenase B, chloroplastic 
>XP_020198069.1 chaperone protein dnaJ 20, chloroplastic-like 
>XP_020198189.1 30S ribosomal protein S1, chloroplastic 
>XP_020198193.1 pentatricopeptide repeat-containing protein At3g46790, chloroplastic 
>XP_020198230.1 GTP-binding protein At3g49725, chloroplastic 
>XP_020198242.1 alpha carbonic anhydrase 1, chloroplastic-like 
>XP_020198244.1 alpha carbonic anhydrase 1, chloroplastic-like 
>XP_020198259.1 shikimate kinase 2, chloroplastic-like 
>XP_020198268.1 pentatricopeptide repeat-containing protein At1g11290, chloroplastic-like 
>XP_020198329.1 phytochromobilin:ferredoxin oxidoreductase, chloroplastic 
>XP_020198442.1 dihydrolipoyllysine-residue acetyltransferase component 4 of pyruvate dehydrogenase complex, chloroplastic-like 
>XP_020198504.1 indole-3-glycerol phosphate synthase, chloroplastic-like isoform X1 
>XP_020198505.1 indole-3-glycerol phosphate synthase, chloroplastic-like isoform X2 
>XP_020198533.1 S-adenosylmethionine carrier 1, chloroplastic/mitochondrial 
>XP_020198560.1 chromophore lyase CRL, chloroplastic isoform X1 
>XP_020198561.1 chromophore lyase CRL, chloroplastic isoform X2 
>XP_020198562.1 chromophore lyase CRL, chloroplastic isoform X3 
>XP_020198569.1 pullulanase 1, chloroplastic isoform X1 
>XP_020198570.1 pullulanase 1, chloroplastic isoform X2 
>XP_020198641.1 probable membrane-associated 30 kDa protein, chloroplastic 
>XP_020198681.1 adenylate isopentenyltransferase 5, chloroplastic-like 
>XP_020198714.1 aspartokinase 2, chloroplastic-like 
>XP_020198766.1 ruBisCO large subunit-binding protein subunit beta, chloroplastic-like 
>XP_020198772.1 linolenate hydroperoxide lyase, chloroplastic 
>XP_020198834.1 plastidal glycolate/glycerate translocator 1, chloroplastic 
>XP_020198852.1 probable inactive shikimate kinase like 2, chloroplastic 
>XP_020198928.1 DNA-directed RNA polymerase 3B, chloroplastic-like isoform X1 
>XP_020198929.1 DNA-directed RNA polymerase 3B, chloroplastic-like isoform X2 
>XP_020199056.1 short-chain dehydrogenase TIC 32, chloroplastic-like 
>XP_020199114.1 probable ribose-5-phosphate isomerase 3, chloroplastic isoform X1 
>XP_020199116.1 probable ribose-5-phosphate isomerase 3, chloroplastic isoform X2 
>XP_020199153.1 D-glycerate 3-kinase, chloroplastic 
>XP_020199230.1 transcription termination factor MTERF8, chloroplastic-like 
>XP_020199265.1 glutamyl-tRNA reductase 3, chloroplastic 
>XP_020199317.1 putative septum site-determining protein minD homolog, chloroplastic 
>XP_020199341.1 chaperone protein dnaJ A6, chloroplastic-like 
>XP_020199353.1 exonuclease DPD1, chloroplastic/mitochondrial-like isoform X3 
>XP_020199356.1 4-diphosphocytidyl-2-C-methyl-D-erythritol kinase, chloroplastic isoform X1 
>XP_020199357.1 4-diphosphocytidyl-2-C-methyl-D-erythritol kinase, chloroplastic isoform X2 
>XP_020199421.1 pentatricopeptide repeat-containing protein At1g08070, chloroplastic-like 
>XP_020199447.1 pentatricopeptide repeat-containing protein At4g31850, chloroplastic 
>XP_020199448.1 pentatricopeptide repeat-containing protein At4g31850, chloroplastic 
>XP_020199450.1 ATP synthase subunit b', chloroplastic 
>XP_020199542.1 pyruvate dehydrogenase E1 component subunit beta-4, chloroplastic 
>XP_020199559.1 glutathione synthetase, chloroplastic-like isoform X1 
>XP_020199560.1 glutathione synthetase, chloroplastic-like isoform X2 
>XP_020199568.1 inner membrane protein PPF-1, chloroplastic-like 
>XP_020199609.1 thylakoidal processing peptidase 1, chloroplastic-like 
>XP_020199698.1 UV-B-induced protein At3g17800, chloroplastic 
>XP_020199732.1 ornithine carbamoyltransferase, chloroplastic 
>XP_020199778.1 thioredoxin-like protein CITRX, chloroplastic 
>XP_020199804.1 transcription termination factor MTERF6, chloroplastic/mitochondrial 
>XP_020199805.1 transcription termination factor MTERF6, chloroplastic/mitochondrial 
>XP_020199859.1 50S ribosomal protein L10, chloroplastic-like 
>XP_020199866.1 fatty-acid-binding protein 3, chloroplastic-like 
>XP_020199873.1 glucose-6-phosphate 1-dehydrogenase 4, chloroplastic-like 
>XP_020199889.1 probable GTP diphosphokinase RSH3, chloroplastic 
>XP_020199919.1 probable GTP diphosphokinase CRSH1, chloroplastic 
>XP_020199940.1 protein CHAPERONE-LIKE PROTEIN OF POR1, chloroplastic 
>XP_020200015.1 probable anion transporter 3, chloroplastic isoform X1 
>XP_020200017.1 probable anion transporter 3, chloroplastic isoform X2 
>XP_020200020.1 UPF0503 protein At3g09070, chloroplastic-like 
>XP_020200045.1 nudix hydrolase 14, chloroplastic-like 
>XP_020200067.1 starch synthase 3, chloroplastic/amyloplastic-like 
>XP_020200126.1 sulfite reductase [ferredoxin], chloroplastic 
>XP_020200134.1 light-harvesting complex-like protein OHP1, chloroplastic 
>XP_020200180.1 ABC transporter B family member 29, chloroplastic 
>XP_020200276.1 peptidyl-prolyl cis-trans isomerase CYP37, chloroplastic isoform X1 
>XP_020200277.1 peptidyl-prolyl cis-trans isomerase CYP37, chloroplastic isoform X2 
>XP_020200285.1 photosystem I reaction center subunit V, chloroplastic 
>XP_020200288.1 small heat shock protein, chloroplastic-like 
>XP_020200419.1 superoxide dismutase [Cu-Zn], chloroplastic 
>XP_020200518.1 peroxiredoxin-2E-1, chloroplastic-like 
>XP_020200582.1 ribosomal RNA small subunit methyltransferase, chloroplastic 
>XP_020200583.1 ribosomal RNA small subunit methyltransferase, chloroplastic 
>XP_020200588.1 ABC transporter D family member 2, chloroplastic 
>XP_020200590.1 lipid phosphate phosphatase gamma, chloroplastic-like 
>XP_020200591.1 lipid phosphate phosphatase gamma, chloroplastic-like 
>XP_020200602.1 uncharacterized aarF domain-containing protein kinase At1g71810, chloroplastic 
>XP_020200603.1 uncharacterized aarF domain-containing protein kinase At1g71810, chloroplastic 
>XP_020200604.1 putative methylesterase 11, chloroplastic 
>XP_020200605.1 uncharacterized aarF domain-containing protein kinase At1g71810, chloroplastic 
>XP_020200607.1 shikimate kinase 3, chloroplastic 
>XP_020200675.1 pentatricopeptide repeat-containing protein At2g29760, chloroplastic-like 
>XP_020200676.1 pentatricopeptide repeat-containing protein At2g29760, chloroplastic-like 
>XP_020200677.1 pentatricopeptide repeat-containing protein At2g29760, chloroplastic-like 
>XP_020200697.1 chlorophyll a-b binding protein CP24 10B, chloroplastic 
>XP_020200765.1 pentatricopeptide repeat-containing protein At5g67570, chloroplastic 
>XP_020200774.1 photosystem II reaction center W protein, chloroplastic-like 
>XP_020200800.1 probable plastid-lipid-associated protein 2, chloroplastic 
>XP_020200823.1 protein root UVB sensitive 1, chloroplastic isoform X1 
>XP_020200825.1 protein root UVB sensitive 1, chloroplastic isoform X2 
>XP_020200904.1 protein CHUP1, chloroplastic-like 
>XP_020201017.1 probable zinc metalloprotease EGY1, chloroplastic 
>XP_020201129.1 nifU-like protein 1, chloroplastic isoform X1 
>XP_020201130.1 nifU-like protein 1, chloroplastic isoform X2 
>XP_020201223.1 ATP-dependent RNA helicase DEAH11, chloroplastic-like 
>XP_020201265.1 short-chain dehydrogenase TIC 32, chloroplastic-like isoform X1 
>XP_020201266.1 short-chain dehydrogenase TIC 32, chloroplastic-like isoform X1 
>XP_020201268.1 short-chain dehydrogenase TIC 32, chloroplastic-like isoform X2 
>XP_020201287.1 crocetin glucosyltransferase, chloroplastic-like 
>XP_020201330.1 cytochrome b6-f complex iron-sulfur subunit, chloroplastic 
>XP_020201388.1 heat shock 70 kDa protein 6, chloroplastic-like 
>XP_020201393.1 adenylate isopentenyltransferase 3, chloroplastic-like 
>XP_020201533.1 pentatricopeptide repeat-containing protein At2g42920, chloroplastic 
>XP_020201563.1 photosystem II 10 kDa polypeptide, chloroplastic-like 
>XP_020201577.1 isoamylase 1, chloroplastic 
>XP_020201584.1 50S ribosomal protein L3-2, chloroplastic 
>XP_020201622.1 translation factor GUF1 homolog, chloroplastic 
>XP_020201623.1 translation factor GUF1 homolog, chloroplastic 
>XP_020201674.1 probable starch synthase 4, chloroplastic/amyloplastic isoform X1 
>XP_020201675.1 probable starch synthase 4, chloroplastic/amyloplastic isoform X2 
>XP_020201686.1 diaminopimelate epimerase, chloroplastic 
>XP_020201710.1 photosynthetic NDH subunit of lumenal location 1, chloroplastic 
>YP_008474279.1 ribosomal protein S12 (chloroplast) [Aegilops tauschii]
>YP_008474280.1 photosystem II protein D1 (chloroplast) [Aegilops tauschii]
>YP_008474281.1 maturase K (chloroplast) [Aegilops tauschii]
>YP_008474282.1 ribosomal protein S16 (chloroplast) [Aegilops tauschii]
>YP_008474283.1 photosystem II protein K (chloroplast) [Aegilops tauschii]
>YP_008474284.1 photosystem II protein I (chloroplast) [Aegilops tauschii]
>YP_008474285.1 photosystem II protein D2 (chloroplast) [Aegilops tauschii]
>YP_008474286.1 photosystem II CP43 chlorophyll apoprotein (chloroplast) [Aegilops tauschii]
>YP_008474287.1 photosystem II protein Z (chloroplast) [Aegilops tauschii]
>YP_008474288.1 photosystem II protein M (chloroplast) [Aegilops tauschii]
>YP_008474289.1 cytochrome b6/f complex subunit VIII (chloroplast) [Aegilops tauschii]
>YP_008474290.1 RNA polymerase beta subunit (chloroplast) [Aegilops tauschii]
>YP_008474291.1 RNA polymerase beta (chloroplast) [Aegilops tauschii]
>YP_008474292.1 RNA polymerase beta' subunit (chloroplast) [Aegilops tauschii]
>YP_008474293.1 ribosomal protein S2 (chloroplast) [Aegilops tauschii]
>YP_008474294.1 ATP synthase CF0 subunit IV (chloroplast) [Aegilops tauschii]
>YP_008474295.1 ATP synthase CF0 subunit III (chloroplast) [Aegilops tauschii]
>YP_008474296.1 ATP synthase CF0 subunit I (chloroplast) [Aegilops tauschii]
>YP_008474297.1 ATP synthase CF1 alpha subunit (chloroplast) [Aegilops tauschii]
>YP_008474298.1 ribosomal protein S14 (chloroplast) [Aegilops tauschii]
>YP_008474299.1 photosystem I P700 apoprotein A2 (chloroplast) [Aegilops tauschii]
>YP_008474300.1 photosystem I P700 apoprotein A1 (chloroplast) [Aegilops tauschii]
>YP_008474301.1 hypothetical chloroplast RF34 (chloroplast) [Aegilops tauschii]
>YP_008474302.1 ribosomal protein S4 (chloroplast) [Aegilops tauschii]
>YP_008474303.1 NADH-plastoquinone oxidoreductase subunit J (chloroplast) [Aegilops tauschii]
>YP_008474304.1 NADH-plastoquinone oxidoreductase subunit K (chloroplast) [Aegilops tauschii]
>YP_008474305.1 NADH-plastoquinone oxidoreductase subunit 3 (chloroplast) [Aegilops tauschii]
>YP_008474306.1 ATP synthase CF1 epsilon subunit (chloroplast) [Aegilops tauschii]
>YP_008474307.1 ATP synthase CF1 beta subunit (chloroplast) [Aegilops tauschii]
>YP_008474308.1 ribulose 1,5-bisphosphate carboxylase/oxygenase large subunit (chloroplast) [Aegilops tauschii]
>YP_008474309.1 photosystem I subunit VIII (chloroplast) [Aegilops tauschii]
>YP_008474310.1 photosystem I assembly protein ycf4 (chloroplast) [Aegilops tauschii]
>YP_008474311.1 chloroplast envelope membrane protein (chloroplast) [Aegilops tauschii]
>YP_008474312.1 cytochrome f (chloroplast) [Aegilops tauschii]
>YP_008474313.1 photosystem II protein J (chloroplast) [Aegilops tauschii]
>YP_008474314.1 photosystem II protein L (chloroplast) [Aegilops tauschii]
>YP_008474315.1 photosystem II cytochrome b559 beta subunit (chloroplast) [Aegilops tauschii]
>YP_008474316.1 photosystem II cytochrome b559 alpha subunit (chloroplast) [Aegilops tauschii]
>YP_008474317.1 cytochrome b6/f complex subunit VI (chloroplast) [Aegilops tauschii]
>YP_008474318.1 cytochrome b6/f complex subunit V (chloroplast) [Aegilops tauschii]
>YP_008474319.1 photosystem I subunit IX (chloroplast) [Aegilops tauschii]
>YP_008474320.1 ribosomal protein L33 (chloroplast) [Aegilops tauschii]
>YP_008474321.1 ribosomal protein S18 (chloroplast) [Aegilops tauschii]
>YP_008474322.1 ribosomal protein L20 (chloroplast) [Aegilops tauschii]
>YP_008474323.1 clp protease proteolytic subunit (chloroplast) [Aegilops tauschii]
>YP_008474324.1 photosystem II 47 kDa protein (chloroplast) [Aegilops tauschii]
>YP_008474325.1 photosystem II protein T (chloroplast) [Aegilops tauschii]
>YP_008474326.1 photosystem II protein N (chloroplast) [Aegilops tauschii]
>YP_008474327.1 photosystem II phosphoprotein (chloroplast) [Aegilops tauschii]
>YP_008474328.1 cytochrome b6 (chloroplast) [Aegilops tauschii]
>YP_008474329.1 cytochrome b6/f complex subunit IV (chloroplast) [Aegilops tauschii]
>YP_008474330.1 RNA polymerase alpha subunit (chloroplast) [Aegilops tauschii]
>YP_008474331.1 ribosomal protein S11 (chloroplast) [Aegilops tauschii]
>YP_008474332.1 ribosomal protein L36 (chloroplast) [Aegilops tauschii]
>YP_008474333.1 translational initiation factor 1 (chloroplast) [Aegilops tauschii]
>YP_008474334.1 ribosomal protein S8 (chloroplast) [Aegilops tauschii]
>YP_008474335.1 ribosomal protein L14 (chloroplast) [Aegilops tauschii]
>YP_008474336.1 ribosomal protein L16 (chloroplast) [Aegilops tauschii]
>YP_008474337.1 ribosomal protein S3 (chloroplast) [Aegilops tauschii]
>YP_008474338.1 ribosomal protein L22 (chloroplast) [Aegilops tauschii]
>YP_008474339.1 ribosomal protein S19 (chloroplast) [Aegilops tauschii]
>YP_008474340.1 ribosomal protein L2 (chloroplast) [Aegilops tauschii]
>YP_008474341.1 ribosomal protein L23 (chloroplast) [Aegilops tauschii]
>YP_008474342.1 hypothetical chloroplast RF21 (chloroplast) [Aegilops tauschii]
>YP_008474343.1 hypothetical chloroplast RF15 (chloroplast) [Aegilops tauschii]
>YP_008474344.1 NADH-plastoquinone oxidoreductase subunit 2 (chloroplast) [Aegilops tauschii]
>YP_008474345.1 ribosomal protein S7 (chloroplast) [Aegilops tauschii]
>YP_008474346.1 hypothetical chloroplast RF68 (chloroplast) [Aegilops tauschii]
>YP_008474347.1 hypothetical chloroplast RF19 (chloroplast) [Aegilops tauschii]
>YP_008474348.1 ribosomal protein S15 (chloroplast) [Aegilops tauschii]
>YP_008474349.1 NADH-plastoquinone oxidoreductase subunit 7 (chloroplast) [Aegilops tauschii]
>YP_008474350.1 NADH-plastoquinone oxidoreductase subunit 5 (chloroplast) [Aegilops tauschii]
>YP_008474351.1 ribosomal protein L32 (chloroplast) [Aegilops tauschii]
>YP_008474352.1 cytochrome c heme attachment protein (chloroplast) [Aegilops tauschii]
>YP_008474353.1 NADH-plastoquinone oxidoreductase subunit 4 (chloroplast) [Aegilops tauschii]
>YP_008474354.1 photosystem I subunit VII (chloroplast) [Aegilops tauschii]
>YP_008474355.1 NADH-plastoquinone oxidoreductase subunit 4L (chloroplast) [Aegilops tauschii]
>YP_008474356.1 NADH-plastoquinone oxidoreductase subunit 6 (chloroplast) [Aegilops tauschii]
>YP_008474357.1 NADH-plastoquinone oxidoreductase subunit I (chloroplast) [Aegilops tauschii]
>YP_008474358.1 NADH-plastoquinone oxidoreductase subunit 1 (chloroplast) [Aegilops tauschii]
>XP_020079652.1 plastid division protein CDP1, chloroplastic [Ananas comosus]
>XP_020079656.1 acetyl-coenzyme A carboxylase carboxyl transferase subunit alpha, chloroplastic-like [Ananas comosus]
>XP_020079665.1 ascorbate transporter, chloroplastic-like isoform X1 [Ananas comosus]
>XP_020079666.1 ascorbate transporter, chloroplastic-like isoform X2 [Ananas comosus]
>XP_020079675.1 triosephosphate isomerase, chloroplastic [Ananas comosus]
>XP_020079748.1 protein COFACTOR ASSEMBLY OF COMPLEX C SUBUNIT B CCB3, chloroplastic isoform X1 [Ananas comosus]
>XP_020079749.1 protein COFACTOR ASSEMBLY OF COMPLEX C SUBUNIT B CCB3, chloroplastic isoform X2 [Ananas comosus]
>XP_020079787.1 7-hydroxymethyl chlorophyll a reductase, chloroplastic [Ananas comosus]
>XP_020079811.1 phytoene synthase 2, chloroplastic-like [Ananas comosus]
>XP_020079812.1 phytoene synthase 2, chloroplastic-like [Ananas comosus]
>XP_020079834.1 glutamyl-tRNA(Gln) amidotransferase subunit B, chloroplastic/mitochondrial [Ananas comosus]
>XP_020079869.1 histidine--tRNA ligase, chloroplastic/mitochondrial [Ananas comosus]
>XP_020079885.1 short-chain dehydrogenase TIC 32, chloroplastic-like [Ananas comosus]
>XP_020079888.1 pentatricopeptide repeat-containing protein At3g04760, chloroplastic-like isoform X1 [Ananas comosus]
>XP_020079889.1 pentatricopeptide repeat-containing protein At3g04760, chloroplastic-like isoform X2 [Ananas comosus]
>XP_020079898.1 GDT1-like protein 2, chloroplastic isoform X1 [Ananas comosus]
>XP_020079899.1 GDT1-like protein 2, chloroplastic isoform X2 [Ananas comosus]
>XP_020079900.1 GDT1-like protein 2, chloroplastic isoform X3 [Ananas comosus]
>XP_020079906.1 probable adenylate kinase 6, chloroplastic [Ananas comosus]
>XP_020079955.1 nicotinate-nucleotide pyrophosphorylase [carboxylating], chloroplastic isoform X1 [Ananas comosus]
>XP_020079956.1 nicotinate-nucleotide pyrophosphorylase [carboxylating], chloroplastic isoform X2 [Ananas comosus]
>XP_020079959.1 nudix hydrolase 23, chloroplastic-like isoform X1 [Ananas comosus]
>XP_020079960.1 nudix hydrolase 23, chloroplastic-like isoform X2 [Ananas comosus]
>XP_020079961.1 nudix hydrolase 23, chloroplastic-like isoform X3 [Ananas comosus]
>XP_020079971.1 superoxide dismutase [Cu-Zn], chloroplastic-like [Ananas comosus]
>XP_020079972.1 protein DETOXIFICATION 45, chloroplastic isoform X1 [Ananas comosus]
>XP_020079973.1 protein DETOXIFICATION 45, chloroplastic isoform X2 [Ananas comosus]
>XP_020079974.1 protein DETOXIFICATION 45, chloroplastic isoform X3 [Ananas comosus]
>XP_020079978.1 DNA polymerase I A, chloroplastic-like [Ananas comosus]
>XP_020080052.1 protein PROTON GRADIENT REGULATION 5, chloroplastic [Ananas comosus]
>XP_020080254.1 peptide chain release factor PrfB1, chloroplastic-like [Ananas comosus]
>XP_020080261.1 anthranilate phosphoribosyltransferase, chloroplastic-like isoform X1 [Ananas comosus]
>XP_020080262.1 anthranilate phosphoribosyltransferase, chloroplastic-like isoform X2 [Ananas comosus]
>XP_020080263.1 anthranilate phosphoribosyltransferase, chloroplastic-like isoform X3 [Ananas comosus]
>XP_020080266.1 isocitrate dehydrogenase [NADP], chloroplastic/mitochondrial-like, partial [Ananas comosus]
>XP_020080290.1 outer envelope pore protein 37, chloroplastic-like [Ananas comosus]
>XP_020080305.1 pentatricopeptide repeat-containing protein At5g13770, chloroplastic-like [Ananas comosus]
>XP_020080346.1 presequence protease 2, chloroplastic/mitochondrial-like [Ananas comosus]
>XP_020080365.1 LOW QUALITY PROTEIN: pentatricopeptide repeat-containing protein At3g63370, chloroplastic-like [Ananas comosus]
>XP_020080369.1 pentatricopeptide repeat-containing protein At3g63370, chloroplastic-like [Ananas comosus]
>XP_020080412.1 thioredoxin Y, chloroplastic-like [Ananas comosus]
>XP_020080537.1 phosphoglucomutase, chloroplastic-like [Ananas comosus]
>XP_020080538.1 phosphoglucomutase, chloroplastic-like [Ananas comosus]
>XP_020080564.1 protein SLOW GREEN 1, chloroplastic-like [Ananas comosus]
>XP_020080584.1 UV-B-induced protein At3g17800, chloroplastic-like isoform X1 [Ananas comosus]
>XP_020080585.1 UV-B-induced protein At3g17800, chloroplastic-like isoform X2 [Ananas comosus]
>XP_020080598.1 protein STAY-GREEN LIKE, chloroplastic-like isoform X1 [Ananas comosus]
>XP_020080599.1 protein STAY-GREEN LIKE, chloroplastic-like isoform X2 [Ananas comosus]
>XP_020080600.1 protein STAY-GREEN LIKE, chloroplastic-like isoform X3 [Ananas comosus]
>XP_020080602.1 pentatricopeptide repeat-containing protein At1g59720, chloroplastic/mitochondrial-like [Ananas comosus]
>XP_020080607.1 protein NUCLEAR FUSION DEFECTIVE 6, chloroplastic/mitochondrial-like isoform X1 [Ananas comosus]
>XP_020080609.1 protein NUCLEAR FUSION DEFECTIVE 6, chloroplastic/mitochondrial-like isoform X1 [Ananas comosus]
>XP_020080610.1 protein NUCLEAR FUSION DEFECTIVE 6, chloroplastic/mitochondrial-like isoform X2 [Ananas comosus]
>XP_020080611.1 protein NUCLEAR FUSION DEFECTIVE 6, chloroplastic/mitochondrial-like isoform X3 [Ananas comosus]
>XP_020080633.1 DUF21 domain-containing protein At1g55930, chloroplastic-like isoform X1 [Ananas comosus]
>XP_020080634.1 DUF21 domain-containing protein At1g55930, chloroplastic-like isoform X2 [Ananas comosus]
>XP_020080636.1 chlorophyll a-b binding protein 151, chloroplastic [Ananas comosus]
>XP_020080637.1 probable bifunctional riboflavin biosynthesis protein RIBA 1, chloroplastic [Ananas comosus]
>XP_020080684.1 ruBisCO large subunit-binding protein subunit alpha, chloroplastic-like isoform X7 [Ananas comosus]
>XP_020080742.1 9-cis-epoxycarotenoid dioxygenase 1, chloroplastic-like [Ananas comosus]
>XP_020080749.1 acyl-acyl carrier protein thioesterase ATL3, chloroplastic-like [Ananas comosus]
>XP_020080783.1 peptidyl-prolyl cis-trans isomerase FKBP17-2, chloroplastic-like, partial [Ananas comosus]
>XP_020080815.1 oxygen-evolving enhancer protein 2, chloroplastic-like [Ananas comosus]
>XP_020080829.1 UV-B-induced protein At3g17800, chloroplastic-like [Ananas comosus]
>XP_020080839.1 probable starch synthase 4, chloroplastic/amyloplastic isoform X1 [Ananas comosus]
>XP_020080840.1 probable starch synthase 4, chloroplastic/amyloplastic isoform X2 [Ananas comosus]
>XP_020080841.1 probable starch synthase 4, chloroplastic/amyloplastic isoform X3 [Ananas comosus]
>XP_020080842.1 probable starch synthase 4, chloroplastic/amyloplastic isoform X4 [Ananas comosus]
>XP_020080930.1 protein plastid transcriptionally active 16, chloroplastic-like [Ananas comosus]
>XP_020080962.1 probable plastid-lipid-associated protein 4, chloroplastic [Ananas comosus]
>XP_020080963.1 30S ribosomal protein S13, chloroplastic-like isoform X1 [Ananas comosus]
>XP_020080964.1 30S ribosomal protein S13, chloroplastic-like isoform X2 [Ananas comosus]
>XP_020080985.1 pentatricopeptide repeat-containing protein At3g22150, chloroplastic-like [Ananas comosus]
>XP_020080986.1 uncharacterized aarF domain-containing protein kinase At1g71810, chloroplastic [Ananas comosus]
>XP_020081001.1 linoleate 13S-lipoxygenase 2-1, chloroplastic-like, partial [Ananas comosus]
>XP_020081009.1 10 kDa chaperonin 1, chloroplastic-like [Ananas comosus]
>XP_020081052.1 30S ribosomal protein S17, chloroplastic-like [Ananas comosus]
>XP_020081069.1 sulfiredoxin, chloroplastic/mitochondrial [Ananas comosus]
>XP_020081081.1 cytochrome c6, chloroplastic-like [Ananas comosus]
>XP_020081090.1 50S ribosomal protein L31, chloroplastic-like isoform X1 [Ananas comosus]
>XP_020081091.1 50S ribosomal protein L31, chloroplastic-like isoform X2 [Ananas comosus]
>XP_020081094.1 serotonin N-acetyltransferase 2, chloroplastic [Ananas comosus]
>XP_020081135.1 pentatricopeptide repeat-containing protein At4g19440, chloroplastic-like, partial [Ananas comosus]
>XP_020081144.1 1,4-alpha-glucan-branching enzyme 3, chloroplastic/amyloplastic-like isoform X1 [Ananas comosus]
>XP_020081145.1 1,4-alpha-glucan-branching enzyme 3, chloroplastic/amyloplastic-like isoform X2 [Ananas comosus]
>XP_020081146.1 1,4-alpha-glucan-branching enzyme 3, chloroplastic/amyloplastic-like isoform X3 [Ananas comosus]
>XP_020081185.1 probable GTP diphosphokinase RSH2, chloroplastic [Ananas comosus]
>XP_020081187.1 magnesium-chelatase subunit ChlI, chloroplastic-like [Ananas comosus]
>XP_020081188.1 magnesium-chelatase subunit ChlI, chloroplastic-like [Ananas comosus]
>XP_020081206.1 UPF0426 protein At1g28150, chloroplastic-like [Ananas comosus]
>XP_020081254.1 transcription termination factor MTERF2, chloroplastic-like [Ananas comosus]
>XP_020081255.1 transcription termination factor MTERF2, chloroplastic-like [Ananas comosus]
>XP_020081257.1 transcription termination factor MTERF2, chloroplastic-like [Ananas comosus]
>XP_020081258.1 transcription termination factor MTERF2, chloroplastic-like [Ananas comosus]
>XP_020081259.1 transcription termination factor MTERF2, chloroplastic-like [Ananas comosus]
>XP_020081260.1 transcription termination factor MTERF2, chloroplastic-like [Ananas comosus]
>XP_020081261.1 transcription termination factor MTERF2, chloroplastic-like [Ananas comosus]
>XP_020081262.1 transcription termination factor MTERF2, chloroplastic-like [Ananas comosus]
>XP_020081263.1 transcription termination factor MTERF2, chloroplastic-like [Ananas comosus]
>XP_020081264.1 transcription termination factor MTERF2, chloroplastic-like [Ananas comosus]
>XP_020081275.1 photosystem I reaction center subunit psaK, chloroplastic-like [Ananas comosus]
>XP_020081301.1 shikimate kinase 3, chloroplastic-like [Ananas comosus]
>XP_020081341.1 thiosulfate sulfurtransferase 16, chloroplastic-like isoform X1 [Ananas comosus]
>XP_020081342.1 thiosulfate sulfurtransferase 16, chloroplastic-like isoform X2 [Ananas comosus]
>XP_020081359.1 K(+) efflux antiporter 2, chloroplastic-like, partial [Ananas comosus]
>XP_020081368.1 stromal processing peptidase, chloroplastic-like [Ananas comosus]
>XP_020081439.1 sirohydrochlorin ferrochelatase, chloroplastic-like [Ananas comosus]
>XP_020081445.1 small heat shock protein, chloroplastic-like [Ananas comosus]
>XP_020081494.1 probable NAD(P)H dehydrogenase subunit CRR3, chloroplastic [Ananas comosus]
>XP_020081515.1 acetyl-coenzyme A synthetase, chloroplastic/glyoxysomal-like, partial [Ananas comosus]
>XP_020081533.1 cytochrome c6, chloroplastic-like [Ananas comosus]
>XP_020081540.1 probable GTP diphosphokinase RSH2, chloroplastic [Ananas comosus]
>XP_020081559.1 30S ribosomal protein S5, chloroplastic-like [Ananas comosus]
>XP_020081560.1 protein COFACTOR ASSEMBLY OF COMPLEX C SUBUNIT B CCB1, chloroplastic-like [Ananas comosus]
>XP_020081584.1 LOW QUALITY PROTEIN: arogenate dehydratase/prephenate dehydratase 6, chloroplastic-like, partial [Ananas comosus]
>XP_020081628.1 uncharacterized protein At4g37920, chloroplastic-like isoform X1 [Ananas comosus]
>XP_020081629.1 uncharacterized protein At4g37920, chloroplastic-like isoform X2 [Ananas comosus]
>XP_020081630.1 uncharacterized protein At4g37920, chloroplastic-like isoform X3 [Ananas comosus]
>XP_020081631.1 uncharacterized protein At4g37920, chloroplastic-like isoform X4 [Ananas comosus]
>XP_020081640.1 pentatricopeptide repeat-containing protein At2g30100, chloroplastic-like [Ananas comosus]
>XP_020081663.1 protein TRIGALACTOSYLDIACYLGLYCEROL 2, chloroplastic-like [Ananas comosus]
>XP_020081664.1 protein TRIGALACTOSYLDIACYLGLYCEROL 2, chloroplastic-like [Ananas comosus]
>XP_020081668.1 rhodanese-like/PpiC domain-containing protein 12, chloroplastic [Ananas comosus]
>XP_020081791.1 photosynthetic NDH subunit of lumenal location 3, chloroplastic-like [Ananas comosus]
>XP_020081833.1 rhodanese-like domain-containing protein 11, chloroplastic isoform X1 [Ananas comosus]
>XP_020081834.1 rhodanese-like domain-containing protein 11, chloroplastic isoform X2 [Ananas comosus]
>XP_020081881.1 presequence protease 2, chloroplastic/mitochondrial-like [Ananas comosus]
>XP_020081960.1 enoyl-[acyl-carrier-protein] reductase [NADH] 1, chloroplastic-like [Ananas comosus]
>XP_020082007.1 cystathionine beta-lyase, chloroplastic-like [Ananas comosus]
>XP_020082027.1 LOW QUALITY PROTEIN: acetyl-coenzyme A carboxylase carboxyl transferase subunit alpha, chloroplastic-like [Ananas comosus]
>XP_020082103.1 magnesium protoporphyrin IX methyltransferase, chloroplastic [Ananas comosus]
>XP_020082146.1 small heat shock protein, chloroplastic-like [Ananas comosus]
>XP_020082164.1 probable zinc metalloprotease EGY3, chloroplastic [Ananas comosus]
>XP_020082204.1 ribulose bisphosphate carboxylase small chain, chloroplastic-like [Ananas comosus]
>XP_020082232.1 LOW QUALITY PROTEIN: D-xylose-proton symporter-like 3, chloroplastic [Ananas comosus]
>XP_020082273.1 thylakoid lumenal 17.4 kDa protein, chloroplastic-like [Ananas comosus]
>XP_020082386.1 cysteine--tRNA ligase, chloroplastic/mitochondrial-like [Ananas comosus]
>XP_020082397.1 protein TRIGALACTOSYLDIACYLGLYCEROL 5, chloroplastic-like [Ananas comosus]
>XP_020082416.1 LOW QUALITY PROTEIN: 50S ribosomal protein L4, chloroplastic-like [Ananas comosus]
>XP_020082445.1 phospho-2-dehydro-3-deoxyheptonate aldolase 2, chloroplastic-like [Ananas comosus]
>XP_020082451.1 granule-bound starch synthase 1, chloroplastic/amyloplastic-like [Ananas comosus]
>XP_020082492.1 probable plastid-lipid-associated protein 13, chloroplastic isoform X1 [Ananas comosus]
>XP_020082493.1 probable plastid-lipid-associated protein 13, chloroplastic isoform X2 [Ananas comosus]
>XP_020082504.1 threonine--tRNA ligase, chloroplastic/mitochondrial 2 [Ananas comosus]
>XP_020082505.1 cytochrome c6, chloroplastic-like [Ananas comosus]
>XP_020082522.1 LOW QUALITY PROTEIN: asparagine--tRNA ligase, chloroplastic/mitochondrial-like [Ananas comosus]
>XP_020082546.1 LOW QUALITY PROTEIN: signal recognition particle 54 kDa protein, chloroplastic-like [Ananas comosus]
>XP_020082564.1 uncharacterized CRM domain-containing protein At3g25440, chloroplastic isoform X1 [Ananas comosus]
>XP_020082570.1 iron-sulfur assembly protein IscA, chloroplastic-like [Ananas comosus]
>XP_020082572.1 uncharacterized CRM domain-containing protein At3g25440, chloroplastic isoform X2 [Ananas comosus]
>XP_020082580.1 uncharacterized CRM domain-containing protein At3g25440, chloroplastic isoform X3 [Ananas comosus]
>XP_020082614.1 omega-6 fatty acid desaturase, chloroplastic [Ananas comosus]
>XP_020082659.1 thioredoxin-like 1-2, chloroplastic [Ananas comosus]
>XP_020082703.1 LOW QUALITY PROTEIN: isocitrate dehydrogenase [NADP], chloroplastic/mitochondrial-like [Ananas comosus]
>XP_020082744.1 probable tocopherol O-methyltransferase, chloroplastic isoform X1 [Ananas comosus]
>XP_020082745.1 probable tocopherol O-methyltransferase, chloroplastic isoform X2 [Ananas comosus]
>XP_020082764.1 short-chain dehydrogenase TIC 32, chloroplastic-like [Ananas comosus]
>XP_020082765.1 short-chain dehydrogenase TIC 32, chloroplastic-like [Ananas comosus]
>XP_020082807.1 ATP-dependent Clp protease proteolytic subunit-related protein 1, chloroplastic-like [Ananas comosus]
>XP_020082837.1 ATP-dependent Clp protease adapter protein CLPS1, chloroplastic [Ananas comosus]
>XP_020082859.1 protein COFACTOR ASSEMBLY OF COMPLEX C SUBUNIT B CCB4, chloroplastic isoform X1 [Ananas comosus]
>XP_020082860.1 protein COFACTOR ASSEMBLY OF COMPLEX C SUBUNIT B CCB4, chloroplastic isoform X2 [Ananas comosus]
>XP_020082861.1 protein COFACTOR ASSEMBLY OF COMPLEX C SUBUNIT B CCB4, chloroplastic isoform X3 [Ananas comosus]
>XP_020082874.1 1-(5-phosphoribosyl)-5-[(5-phosphoribosylamino)methylideneamino] imidazole-4-carboxamide isomerase, chloroplastic-like [Ananas comosus]
>XP_020082975.1 biotin carboxyl carrier protein of acetyl-CoA carboxylase, chloroplastic-like [Ananas comosus]
>XP_020082999.1 presequence protease 2, chloroplastic/mitochondrial-like isoform X1 [Ananas comosus]
>XP_020083000.1 presequence protease 2, chloroplastic/mitochondrial-like isoform X2 [Ananas comosus]
>XP_020083001.1 presequence protease 1, chloroplastic/mitochondrial-like isoform X3 [Ananas comosus]
>XP_020083022.1 probable monogalactosyldiacylglycerol synthase 3, chloroplastic [Ananas comosus]
>XP_020083024.1 ribulose bisphosphate carboxylase/oxygenase activase, chloroplastic isoform X1 [Ananas comosus]
>XP_020083025.1 ribulose bisphosphate carboxylase/oxygenase activase, chloroplastic isoform X2 [Ananas comosus]
>XP_020083056.1 nifU-like protein 3, chloroplastic [Ananas comosus]
>XP_020083163.1 glutamate--tRNA ligase, chloroplastic/mitochondrial-like [Ananas comosus]
>XP_020083193.1 alternative NAD(P)H-ubiquinone oxidoreductase C1, chloroplastic/mitochondrial [Ananas comosus]
>XP_020083222.1 uncharacterized methyltransferase At1g78140, chloroplastic [Ananas comosus]
>XP_020083248.1 protein PHYLLO, chloroplastic isoform X1 [Ananas comosus]
>XP_020083249.1 protein PHYLLO, chloroplastic isoform X2 [Ananas comosus]
>XP_020083250.1 protein PHYLLO, chloroplastic isoform X3 [Ananas comosus]
>XP_020083251.1 protein PHYLLO, chloroplastic isoform X4 [Ananas comosus]
>XP_020083252.1 protein PHYLLO, chloroplastic isoform X5 [Ananas comosus]
>XP_020083296.1 3-oxoacyl-[acyl-carrier-protein] synthase 3 A, chloroplastic-like [Ananas comosus]
>XP_020083301.1 protein EMBRYO SAC DEVELOPMENT ARREST 3, chloroplastic isoform X1 [Ananas comosus]
>XP_020083302.1 protein EMBRYO SAC DEVELOPMENT ARREST 3, chloroplastic isoform X2 [Ananas comosus]
>XP_020083312.1 tuliposide A-converting enzyme 2, chloroplastic-like [Ananas comosus]
>XP_020083317.1 probable fructokinase-6, chloroplastic [Ananas comosus]
>XP_020083318.1 glucose-6-phosphate 1-dehydrogenase 4, chloroplastic isoform X1 [Ananas comosus]
>XP_020083319.1 glucose-6-phosphate 1-dehydrogenase 4, chloroplastic isoform X2 [Ananas comosus]
>XP_020083320.1 glucose-6-phosphate 1-dehydrogenase 4, chloroplastic isoform X2 [Ananas comosus]
>XP_020083331.1 biotin carboxylase 2, chloroplastic [Ananas comosus]
>XP_020083360.1 chlorophyll a-b binding protein CP24 10A, chloroplastic [Ananas comosus]
>XP_020083377.1 glutamyl-tRNA(Gln) amidotransferase subunit A, chloroplastic/mitochondrial isoform X1 [Ananas comosus]
>XP_020083378.1 glutamyl-tRNA(Gln) amidotransferase subunit A, chloroplastic/mitochondrial isoform X2 [Ananas comosus]
>XP_020083380.1 pentatricopeptide repeat-containing protein At1g59720, chloroplastic/mitochondrial-like [Ananas comosus]
>XP_020083381.1 pentatricopeptide repeat-containing protein At1g59720, chloroplastic/mitochondrial-like [Ananas comosus]
>XP_020083382.1 pentatricopeptide repeat-containing protein At1g59720, chloroplastic/mitochondrial-like [Ananas comosus]
>XP_020083383.1 pentatricopeptide repeat-containing protein At1g59720, chloroplastic/mitochondrial-like [Ananas comosus]
>XP_020083394.1 protein CHLORORESPIRATORY REDUCTION 6, chloroplastic [Ananas comosus]
>XP_020083399.1 protein FATTY ACID EXPORT 2, chloroplastic-like isoform X1 [Ananas comosus]
>XP_020083434.1 50S ribosomal protein L29, chloroplastic isoform X3 [Ananas comosus]
>XP_020083499.1 protein TRIGALACTOSYLDIACYLGLYCEROL 5, chloroplastic-like [Ananas comosus]
>XP_020083501.1 30S ribosomal protein S16-2, chloroplastic/mitochondrial [Ananas comosus]
>XP_020083502.1 stress enhanced protein 2, chloroplastic [Ananas comosus]
>XP_020083516.1 small heat shock protein, chloroplastic isoform X1 [Ananas comosus]
>XP_020083532.1 thioredoxin-like protein CITRX, chloroplastic isoform X1 [Ananas comosus]
>XP_020083535.1 thioredoxin-like protein CITRX, chloroplastic isoform X2 [Ananas comosus]
>XP_020083551.1 RHOMBOID-like protein 10, chloroplastic [Ananas comosus]
>XP_020083579.1 ruBisCO large subunit-binding protein subunit beta, chloroplastic-like isoform X1 [Ananas comosus]
>XP_020083580.1 ruBisCO large subunit-binding protein subunit beta, chloroplastic-like isoform X2 [Ananas comosus]
>XP_020083581.1 ruBisCO large subunit-binding protein subunit beta, chloroplastic-like isoform X3 [Ananas comosus]
>XP_020083582.1 chaperonin 60 subunit beta 4, chloroplastic-like isoform X4 [Ananas comosus]
>XP_020083583.1 chaperonin 60 subunit beta 4, chloroplastic-like isoform X5 [Ananas comosus]
>XP_020083584.1 chaperonin 60 subunit beta 4, chloroplastic-like isoform X6 [Ananas comosus]
>XP_020083585.1 chaperonin 60 subunit beta 4, chloroplastic-like isoform X7 [Ananas comosus]
>XP_020083639.1 photosynthetic NDH subunit of lumenal location 3, chloroplastic-like [Ananas comosus]
>XP_020083661.1 small heat shock protein, chloroplastic-like [Ananas comosus]
>XP_020083674.1 protein BOLA4, chloroplastic/mitochondrial isoform X1 [Ananas comosus]
>XP_020083676.1 protein BOLA4, chloroplastic/mitochondrial isoform X2 [Ananas comosus]
>XP_020083695.1 peptidyl-prolyl cis-trans isomerase FKBP20-2, chloroplastic isoform X1 [Ananas comosus]
>XP_020083696.1 peptidyl-prolyl cis-trans isomerase FKBP20-2, chloroplastic isoform X2 [Ananas comosus]
>XP_020083711.1 protein SLOW GREEN 1, chloroplastic-like [Ananas comosus]
>XP_020083748.1 probable phosphoribosylformylglycinamidine synthase, chloroplastic/mitochondrial [Ananas comosus]
>XP_020083757.1 probable phosphoribosylformylglycinamidine synthase, chloroplastic/mitochondrial [Ananas comosus]
>XP_020083775.1 CDT1-like protein a, chloroplastic isoform X1 [Ananas comosus]
>XP_020083776.1 CDT1-like protein a, chloroplastic isoform X2 [Ananas comosus]
>XP_020083808.1 protein FATTY ACID EXPORT 4, chloroplastic [Ananas comosus]
>XP_020083864.1 thylakoid lumenal 15.0 kDa protein 2, chloroplastic isoform X1 [Ananas comosus]
>XP_020083865.1 thylakoid lumenal 15.0 kDa protein 2, chloroplastic isoform X2 [Ananas comosus]
>XP_020083882.1 phospholipase A1-Ibeta2, chloroplastic [Ananas comosus]
>XP_020083927.1 pentatricopeptide repeat-containing protein OTP51, chloroplastic [Ananas comosus]
>XP_020083942.1 thylakoid lumenal 29 kDa protein, chloroplastic [Ananas comosus]
>XP_020083957.1 glyceraldehyde-3-phosphate dehydrogenase B, chloroplastic [Ananas comosus]
>XP_020084041.1 pyruvate dehydrogenase E1 component subunit alpha-3, chloroplastic [Ananas comosus]
>XP_020084047.1 uncharacterized protein At4g13200, chloroplastic [Ananas comosus]
>XP_020084055.1 translocase of chloroplast 120, chloroplastic-like [Ananas comosus]
>XP_020084056.1 translocase of chloroplast 120, chloroplastic-like [Ananas comosus]
>XP_020084095.1 ferredoxin--NADP reductase, leaf isozyme, chloroplastic-like [Ananas comosus]
>XP_020084106.1 pullulanase 1, chloroplastic [Ananas comosus]
>XP_020084108.1 LOW QUALITY PROTEIN: pullulanase 1, chloroplastic-like [Ananas comosus]
>XP_020084109.1 LOW QUALITY PROTEIN: pullulanase 1, chloroplastic-like [Ananas comosus]
>XP_020084194.1 pyruvate kinase isozyme G, chloroplastic isoform X1 [Ananas comosus]
>XP_020084195.1 pyruvate kinase isozyme G, chloroplastic isoform X1 [Ananas comosus]
>XP_020084196.1 pyruvate kinase isozyme G, chloroplastic isoform X2 [Ananas comosus]
>XP_020084267.1 zeaxanthin epoxidase, chloroplastic-like [Ananas comosus]
>XP_020084280.1 protein EXECUTER 1, chloroplastic [Ananas comosus]
>XP_020084281.1 protein EXECUTER 1, chloroplastic [Ananas comosus]
>XP_020084282.1 protein EXECUTER 1, chloroplastic [Ananas comosus]
>XP_020084283.1 protein EXECUTER 1, chloroplastic [Ananas comosus]
>XP_020084284.1 protein EXECUTER 1, chloroplastic [Ananas comosus]
>XP_020084285.1 protein EXECUTER 1, chloroplastic [Ananas comosus]
>XP_020084291.1 50S ribosomal protein L19-1, chloroplastic [Ananas comosus]
>XP_020084313.1 elongation factor G-2, chloroplastic [Ananas comosus]
>XP_020084322.1 pentatricopeptide repeat-containing protein At3g57430, chloroplastic [Ananas comosus]
>XP_020084323.1 pentatricopeptide repeat-containing protein At3g57430, chloroplastic [Ananas comosus]
>XP_020084339.1 pentatricopeptide repeat-containing protein At3g22150, chloroplastic-like [Ananas comosus]
>XP_020084350.1 xylulose 5-phosphate/phosphate translocator, chloroplastic [Ananas comosus]
>XP_020084351.1 maltose excess protein 1-like, chloroplastic isoform X1 [Ananas comosus]
>XP_020084352.1 maltose excess protein 1-like, chloroplastic isoform X2 [Ananas comosus]
>XP_020084361.1 9-cis-epoxycarotenoid dioxygenase NCED6, chloroplastic-like [Ananas comosus]
>XP_020084415.1 probable signal recognition particle 43 kDa protein, chloroplastic [Ananas comosus]
>XP_020084420.1 phosphoribulokinase, chloroplastic [Ananas comosus]
>XP_020084441.1 ATP-dependent zinc metalloprotease FTSH 7, chloroplastic-like [Ananas comosus]
>XP_020084493.1 carotenoid cleavage dioxygenase 7, chloroplastic [Ananas comosus]
>XP_020084503.1 vacuolar protein sorting-associated protein 54, chloroplastic [Ananas comosus]
>XP_020084542.1 branched-chain-amino-acid aminotransferase 3, chloroplastic-like [Ananas comosus]
>XP_020084613.1 protein TRIGALACTOSYLDIACYLGLYCEROL 1, chloroplastic [Ananas comosus]
>XP_020084707.1 1-acyl-sn-glycerol-3-phosphate acyltransferase 1, chloroplastic-like isoform X1 [Ananas comosus]
>XP_020084708.1 1-acyl-sn-glycerol-3-phosphate acyltransferase 1, chloroplastic-like isoform X1 [Ananas comosus]
>XP_020084710.1 1-acyl-sn-glycerol-3-phosphate acyltransferase 1, chloroplastic-like isoform X2 [Ananas comosus]
>XP_020084751.1 phospho-2-dehydro-3-deoxyheptonate aldolase 1, chloroplastic-like [Ananas comosus]
>XP_020084789.1 ATP-dependent zinc metalloprotease FTSH 12, chloroplastic-like isoform X1 [Ananas comosus]
>XP_020084790.1 ATP-dependent zinc metalloprotease FTSH 12, chloroplastic-like isoform X2 [Ananas comosus]
>XP_020084791.1 ATP-dependent zinc metalloprotease FTSH 12, chloroplastic-like isoform X3 [Ananas comosus]
>XP_020084809.1 S-adenosylmethionine carrier 1, chloroplastic/mitochondrial-like isoform X1 [Ananas comosus]
>XP_020084810.1 S-adenosylmethionine carrier 1, chloroplastic/mitochondrial-like isoform X2 [Ananas comosus]
>XP_020084811.1 S-adenosylmethionine carrier 1, chloroplastic/mitochondrial-like isoform X2 [Ananas comosus]
>XP_020084812.1 S-adenosylmethionine carrier 1, chloroplastic/mitochondrial-like isoform X3 [Ananas comosus]
>XP_020084946.1 pentatricopeptide repeat-containing protein At2g29760, chloroplastic-like [Ananas comosus]
>XP_020084959.1 pentatricopeptide repeat-containing protein At5g13770, chloroplastic-like [Ananas comosus]
>XP_020084980.1 cationic amino acid transporter 6, chloroplastic-like [Ananas comosus]
>XP_020085004.1 probable inactive shikimate kinase like 2, chloroplastic [Ananas comosus]
>XP_020085006.1 probable 4-hydroxy-tetrahydrodipicolinate reductase 1, chloroplastic isoform X1 [Ananas comosus]
>XP_020085008.1 probable 4-hydroxy-tetrahydrodipicolinate reductase 1, chloroplastic isoform X2 [Ananas comosus]
>XP_020085009.1 probable 4-hydroxy-tetrahydrodipicolinate reductase 1, chloroplastic isoform X3 [Ananas comosus]
>XP_020085057.1 CDT1-like protein a, chloroplastic [Ananas comosus]
>XP_020085058.1 CDT1-like protein a, chloroplastic [Ananas comosus]
>XP_020085059.1 CDT1-like protein a, chloroplastic [Ananas comosus]
>XP_020085081.1 protein NUCLEAR FUSION DEFECTIVE 6, chloroplastic/mitochondrial [Ananas comosus]
>XP_020085184.1 RNA polymerase sigma factor sigF, chloroplastic isoform X1 [Ananas comosus]
>XP_020085185.1 RNA polymerase sigma factor sigF, chloroplastic isoform X2 [Ananas comosus]
>XP_020085198.1 protein BOLA1, chloroplastic [Ananas comosus]
>XP_020085209.1 NAD(P)H-quinone oxidoreductase subunit M, chloroplastic-like isoform X1 [Ananas comosus]
>XP_020085210.1 NAD(P)H-quinone oxidoreductase subunit M, chloroplastic-like isoform X2 [Ananas comosus]
>XP_020085211.1 NAD(P)H-quinone oxidoreductase subunit M, chloroplastic-like isoform X3 [Ananas comosus]
>XP_020085250.1 probable LL-diaminopimelate aminotransferase, chloroplastic [Ananas comosus]
>XP_020085289.1 glutathione S-transferase F8, chloroplastic-like [Ananas comosus]
>XP_020085362.1 UV-B-induced protein At3g17800, chloroplastic-like isoform X1 [Ananas comosus]
>XP_020085363.1 UV-B-induced protein At3g17800, chloroplastic-like isoform X2 [Ananas comosus]
>XP_020085392.1 cationic amino acid transporter 9, chloroplastic [Ananas comosus]
>XP_020085411.1 protein CHAPERONE-LIKE PROTEIN OF POR1, chloroplastic-like [Ananas comosus]
>XP_020085412.1 protein CHAPERONE-LIKE PROTEIN OF POR1, chloroplastic-like [Ananas comosus]
>XP_020085413.1 protein CHAPERONE-LIKE PROTEIN OF POR1, chloroplastic-like [Ananas comosus]
>XP_020085429.1 multiple organellar RNA editing factor 2, chloroplastic-like [Ananas comosus]
>XP_020085431.1 ATP-dependent Clp protease ATP-binding subunit CLPT1, chloroplastic-like [Ananas comosus]
>XP_020085442.1 protein PAM68, chloroplastic isoform X1 [Ananas comosus]
>XP_020085443.1 protein PAM68, chloroplastic isoform X2 [Ananas comosus]
>XP_020085455.1 thioredoxin M1, chloroplastic-like [Ananas comosus]
>XP_020085475.1 protein ORANGE, chloroplastic [Ananas comosus]
>XP_020085525.1 protein CURVATURE THYLAKOID 1B, chloroplastic-like [Ananas comosus]
>XP_020085551.1 NAD(P)H-quinone oxidoreductase subunit M, chloroplastic-like isoform X1 [Ananas comosus]
>XP_020085552.1 NAD(P)H-quinone oxidoreductase subunit M, chloroplastic-like isoform X2 [Ananas comosus]
>XP_020085554.1 NAD(P)H-quinone oxidoreductase subunit M, chloroplastic-like isoform X3 [Ananas comosus]
>XP_020085584.1 protein NUCLEAR FUSION DEFECTIVE 6, chloroplastic/mitochondrial-like isoform X1 [Ananas comosus]
>XP_020085585.1 protein NUCLEAR FUSION DEFECTIVE 6, chloroplastic/mitochondrial-like isoform X2 [Ananas comosus]
>XP_020085586.1 protein NUCLEAR FUSION DEFECTIVE 6, chloroplastic/mitochondrial-like isoform X3 [Ananas comosus]
>XP_020085587.1 protein NUCLEAR FUSION DEFECTIVE 6, chloroplastic/mitochondrial-like isoform X4 [Ananas comosus]
>XP_020085673.1 protein RETICULATA-RELATED 3, chloroplastic-like [Ananas comosus]
>XP_020085674.1 putative lipoyltransferase-like protein, chloroplastic [Ananas comosus]
>XP_020085709.1 protein CHUP1, chloroplastic [Ananas comosus]
>XP_020085739.1 photosystem II 5 kDa protein, chloroplastic-like [Ananas comosus]
>XP_020085770.1 acyl carrier protein 1, chloroplastic-like [Ananas comosus]
>XP_020085793.1 psbP-like protein 1, chloroplastic [Ananas comosus]
>XP_020085794.1 chlorophyll synthase, chloroplastic-like isoform X1 [Ananas comosus]
>XP_020085795.1 chlorophyll synthase, chloroplastic-like isoform X2 [Ananas comosus]
>XP_020085796.1 chlorophyll synthase, chloroplastic-like isoform X3 [Ananas comosus]
>XP_020085810.1 bifunctional levopimaradiene synthase, chloroplastic-like [Ananas comosus]
>XP_020085819.1 bifunctional levopimaradiene synthase, chloroplastic-like [Ananas comosus]
>XP_020085825.1 bifunctional levopimaradiene synthase, chloroplastic-like [Ananas comosus]
>XP_020085867.1 protein PALE CRESS, chloroplastic isoform X1 [Ananas comosus]
>XP_020085868.1 protein PALE CRESS, chloroplastic isoform X1 [Ananas comosus]
>XP_020085869.1 protein PALE CRESS, chloroplastic isoform X1 [Ananas comosus]
>XP_020085870.1 protein PALE CRESS, chloroplastic isoform X1 [Ananas comosus]
>XP_020085871.1 protein PALE CRESS, chloroplastic isoform X1 [Ananas comosus]
>XP_020085872.1 protein PALE CRESS, chloroplastic isoform X1 [Ananas comosus]
>XP_020085873.1 protein PALE CRESS, chloroplastic isoform X2 [Ananas comosus]
>XP_020085874.1 protein PALE CRESS, chloroplastic isoform X3 [Ananas comosus]
>XP_020085875.1 probable hydroxyacylglutathione hydrolase 2, chloroplastic [Ananas comosus]
>XP_020086034.1 2-C-methyl-D-erythritol 4-phosphate cytidylyltransferase, chloroplastic [Ananas comosus]
>XP_020086064.1 pentatricopeptide repeat-containing protein ELI1, chloroplastic [Ananas comosus]
>XP_020086069.1 glutamate--cysteine ligase, chloroplastic [Ananas comosus]
>XP_020086125.1 psbP domain-containing protein 7, chloroplastic [Ananas comosus]
>XP_020086163.1 pentatricopeptide repeat-containing protein At3g57430, chloroplastic-like [Ananas comosus]
>XP_020086164.1 probable amino-acid acetyltransferase NAGS1, chloroplastic isoform X1 [Ananas comosus]
>XP_020086165.1 probable amino-acid acetyltransferase NAGS1, chloroplastic isoform X2 [Ananas comosus]
>XP_020086166.1 fructose-1,6-bisphosphatase, chloroplastic [Ananas comosus]
>XP_020086176.1 protein disulfide-isomerase LQY1, chloroplastic [Ananas comosus]
>XP_020086185.1 pentatricopeptide repeat-containing protein At1g11290, chloroplastic-like [Ananas comosus]
>XP_020086214.1 protein ABCI12, chloroplastic [Ananas comosus]
>XP_020086216.1 protein ABCI12, chloroplastic [Ananas comosus]
>XP_020086226.1 putative GTP diphosphokinase RSH1, chloroplastic isoform X1 [Ananas comosus]
>XP_020086227.1 putative GTP diphosphokinase RSH1, chloroplastic isoform X2 [Ananas comosus]
>XP_020086228.1 putative GTP diphosphokinase RSH1, chloroplastic isoform X3 [Ananas comosus]
>XP_020086229.1 putative GTP diphosphokinase RSH1, chloroplastic isoform X4 [Ananas comosus]
>XP_020086265.1 pyruvate kinase isozyme A, chloroplastic-like [Ananas comosus]
>XP_020086326.1 bifunctional phosphatase IMPL2, chloroplastic [Ananas comosus]
>XP_020086334.1 ent-kaur-16-ene synthase, chloroplastic-like [Ananas comosus]
>XP_020086341.1 calvin cycle protein CP12-1, chloroplastic-like [Ananas comosus]
>XP_020086363.1 probable transmembrane GTPase FZO-like, chloroplastic isoform X1 [Ananas comosus]
>XP_020086364.1 probable transmembrane GTPase FZO-like, chloroplastic isoform X2 [Ananas comosus]
>XP_020086366.1 probable transmembrane GTPase FZO-like, chloroplastic isoform X3 [Ananas comosus]
>XP_020086389.1 soluble inorganic pyrophosphatase 6, chloroplastic-like [Ananas comosus]
>XP_020086398.1 photosystem II D1 precursor processing protein PSB27-H2, chloroplastic isoform X1 [Ananas comosus]
>XP_020086408.1 photosystem II D1 precursor processing protein PSB27-H2, chloroplastic isoform X2 [Ananas comosus]
>XP_020086416.1 photosystem II D1 precursor processing protein PSB27-H2, chloroplastic isoform X2 [Ananas comosus]
>XP_020086429.1 probable zinc metalloprotease EGY2, chloroplastic isoform X1 [Ananas comosus]
>XP_020086430.1 probable zinc metalloprotease EGY2, chloroplastic isoform X2 [Ananas comosus]
>XP_020086431.1 probable zinc metalloprotease EGY2, chloroplastic isoform X3 [Ananas comosus]
>XP_020086467.1 outer envelope protein 80, chloroplastic isoform X1 [Ananas comosus]
>XP_020086468.1 outer envelope protein 80, chloroplastic isoform X2 [Ananas comosus]
>XP_020086471.1 protease Do-like 5, chloroplastic isoform X1 [Ananas comosus]
>XP_020086472.1 protease Do-like 5, chloroplastic isoform X2 [Ananas comosus]
>XP_020086473.1 protease Do-like 5, chloroplastic isoform X3 [Ananas comosus]
>XP_020086474.1 protease Do-like 5, chloroplastic isoform X4 [Ananas comosus]
>XP_020086482.1 thylakoid membrane protein TERC, chloroplastic isoform X1 [Ananas comosus]
>XP_020086483.1 thylakoid membrane protein TERC, chloroplastic isoform X1 [Ananas comosus]
>XP_020086484.1 thylakoid membrane protein TERC, chloroplastic isoform X1 [Ananas comosus]
>XP_020086485.1 thylakoid membrane protein TERC, chloroplastic isoform X1 [Ananas comosus]
>XP_020086487.1 thylakoid membrane protein TERC, chloroplastic isoform X1 [Ananas comosus]
>XP_020086488.1 thylakoid membrane protein TERC, chloroplastic isoform X1 [Ananas comosus]
>XP_020086489.1 thylakoid membrane protein TERC, chloroplastic isoform X1 [Ananas comosus]
>XP_020086490.1 thylakoid membrane protein TERC, chloroplastic isoform X1 [Ananas comosus]
>XP_020086491.1 thylakoid membrane protein TERC, chloroplastic isoform X2 [Ananas comosus]
>XP_020086503.1 transcription termination factor MTERF8, chloroplastic-like [Ananas comosus]
>XP_020086505.1 transcription termination factor MTERF8, chloroplastic-like [Ananas comosus]
>XP_020086506.1 transcription termination factor MTERF2, chloroplastic-like [Ananas comosus]
>XP_020086507.1 transcription termination factor MTERF2, chloroplastic-like [Ananas comosus]
>XP_020086508.1 transcription termination factor MTERF2, chloroplastic-like [Ananas comosus]
>XP_020086509.1 transcription termination factor MTERF2, chloroplastic-like [Ananas comosus]
>XP_020086510.1 transcription termination factor MTERF2, chloroplastic-like [Ananas comosus]
>XP_020086511.1 transcription termination factor MTERF2, chloroplastic-like [Ananas comosus]
>XP_020086551.1 twinkle homolog protein, chloroplastic/mitochondrial-like isoform X1 [Ananas comosus]
>XP_020086552.1 twinkle homolog protein, chloroplastic/mitochondrial-like isoform X1 [Ananas comosus]
>XP_020086553.1 twinkle homolog protein, chloroplastic/mitochondrial-like isoform X1 [Ananas comosus]
>XP_020086554.1 twinkle homolog protein, chloroplastic/mitochondrial-like isoform X2 [Ananas comosus]
>XP_020086556.1 probable 1-deoxy-D-xylulose-5-phosphate synthase, chloroplastic [Ananas comosus]
>XP_020086589.1 phosphoglycerate kinase, chloroplastic [Ananas comosus]
>XP_020086595.1 sulfate transporter 4.1, chloroplastic-like isoform X1 [Ananas comosus]
>XP_020086596.1 sulfate transporter 4.1, chloroplastic-like isoform X2 [Ananas comosus]
>XP_020086605.1 anthranilate synthase alpha subunit 1, chloroplastic-like [Ananas comosus]
>XP_020086611.1 protein OSB2, chloroplastic isoform X1 [Ananas comosus]
>XP_020086613.1 protein OSB2, chloroplastic isoform X2 [Ananas comosus]
>XP_020086645.1 exonuclease V, chloroplastic isoform X1 [Ananas comosus]
>XP_020086646.1 exonuclease V, chloroplastic isoform X2 [Ananas comosus]
>XP_020086647.1 exonuclease V, chloroplastic isoform X3 [Ananas comosus]
>XP_020086648.1 exonuclease V, chloroplastic isoform X4 [Ananas comosus]
>XP_020086671.1 probable GTP diphosphokinase CRSH1, chloroplastic [Ananas comosus]
>XP_020086747.1 LOW QUALITY PROTEIN: ent-copalyl diphosphate synthase 1, chloroplastic-like [Ananas comosus]
>XP_020086815.1 ATP-dependent DNA helicase At3g02060, chloroplastic-like isoform X1 [Ananas comosus]
>XP_020086816.1 ATP-dependent DNA helicase At3g02060, chloroplastic-like isoform X2 [Ananas comosus]
>XP_020086821.1 pentatricopeptide repeat-containing protein At5g02830, chloroplastic isoform X1 [Ananas comosus]
>XP_020086822.1 pentatricopeptide repeat-containing protein At5g02830, chloroplastic isoform X2 [Ananas comosus]
>XP_020086823.1 pentatricopeptide repeat-containing protein At5g02830, chloroplastic isoform X3 [Ananas comosus]
>XP_020086824.1 pentatricopeptide repeat-containing protein At5g02830, chloroplastic isoform X4 [Ananas comosus]
>XP_020086825.1 pentatricopeptide repeat-containing protein At5g02830, chloroplastic isoform X5 [Ananas comosus]
>XP_020086826.1 pentatricopeptide repeat-containing protein At5g02830, chloroplastic isoform X6 [Ananas comosus]
>XP_020086828.1 pentatricopeptide repeat-containing protein At5g02830, chloroplastic isoform X7 [Ananas comosus]
>XP_020086912.1 interactor of constitutive active ROPs 2, chloroplastic-like isoform X1 [Ananas comosus]
>XP_020086913.1 interactor of constitutive active ROPs 2, chloroplastic-like isoform X1 [Ananas comosus]
>XP_020086914.1 interactor of constitutive active ROPs 2, chloroplastic-like isoform X1 [Ananas comosus]
>XP_020086915.1 interactor of constitutive active ROPs 2, chloroplastic-like isoform X2 [Ananas comosus]
>XP_020086957.1 phospholipase A1-Igamma1, chloroplastic-like isoform X1 [Ananas comosus]
>XP_020086958.1 phospholipase A1-Igamma2, chloroplastic-like isoform X2 [Ananas comosus]
>XP_020086986.1 fructokinase-like 2, chloroplastic [Ananas comosus]
>XP_020087025.1 UPF0603 protein Os05g0401100, chloroplastic [Ananas comosus]
>XP_020087062.1 DNA gyrase subunit B, chloroplastic/mitochondrial-like [Ananas comosus]
>XP_020087102.1 isoamylase 2, chloroplastic [Ananas comosus]
>XP_020087103.1 isoamylase 2, chloroplastic [Ananas comosus]
>XP_020087128.1 protein CHLOROPLAST ENHANCING STRESS TOLERANCE, chloroplastic [Ananas comosus]
>XP_020087172.1 transcription termination factor MTERF4, chloroplastic [Ananas comosus]
>XP_020087199.1 protein TRIGALACTOSYLDIACYLGLYCEROL 2, chloroplastic-like [Ananas comosus]
>XP_020087200.1 protein TRIGALACTOSYLDIACYLGLYCEROL 2, chloroplastic-like [Ananas comosus]
>XP_020087303.1 protein SLOW GREEN 1, chloroplastic-like [Ananas comosus]
>XP_020087304.1 plastidial pyruvate kinase 4, chloroplastic-like isoform X1 [Ananas comosus]
>XP_020087305.1 plastidial pyruvate kinase 4, chloroplastic-like isoform X2 [Ananas comosus]
>XP_020087351.1 digalactosyldiacylglycerol synthase 2, chloroplastic-like [Ananas comosus]
>XP_020087352.1 digalactosyldiacylglycerol synthase 2, chloroplastic-like [Ananas comosus]
>XP_020087353.1 digalactosyldiacylglycerol synthase 2, chloroplastic-like [Ananas comosus]
>XP_020087354.1 digalactosyldiacylglycerol synthase 2, chloroplastic-like [Ananas comosus]
>XP_020087377.1 fructose-bisphosphate aldolase-lysine N-methyltransferase, chloroplastic-like isoform X1 [Ananas comosus]
>XP_020087378.1 fructose-bisphosphate aldolase-lysine N-methyltransferase, chloroplastic-like isoform X2 [Ananas comosus]
>XP_020087379.1 fructose-bisphosphate aldolase-lysine N-methyltransferase, chloroplastic-like isoform X3 [Ananas comosus]
>XP_020087380.1 fructose-bisphosphate aldolase-lysine N-methyltransferase, chloroplastic-like isoform X4 [Ananas comosus]
>XP_020087381.1 fructose-bisphosphate aldolase-lysine N-methyltransferase, chloroplastic-like isoform X5 [Ananas comosus]
>XP_020087382.1 fructose-bisphosphate aldolase-lysine N-methyltransferase, chloroplastic-like isoform X6 [Ananas comosus]
>XP_020087387.1 fructose-bisphosphate aldolase-lysine N-methyltransferase, chloroplastic-like isoform X9 [Ananas comosus]
>XP_020087404.1 protein TRIGALACTOSYLDIACYLGLYCEROL 2, chloroplastic-like [Ananas comosus]
>XP_020087405.1 protein TRIGALACTOSYLDIACYLGLYCEROL 2, chloroplastic-like [Ananas comosus]
>XP_020087427.1 CDP-diacylglycerol--glycerol-3-phosphate 3-phosphatidyltransferase 1, chloroplastic-like [Ananas comosus]
>XP_020087451.1 thioredoxin-like 1-2, chloroplastic [Ananas comosus]
>XP_020087457.1 oxygen-evolving enhancer protein 2, chloroplastic-like [Ananas comosus]
>XP_020087471.1 peptide chain release factor PrfB3, chloroplastic isoform X1 [Ananas comosus]
>XP_020087472.1 peptide chain release factor PrfB3, chloroplastic isoform X2 [Ananas comosus]
>XP_020087479.1 phytochromobilin:ferredoxin oxidoreductase, chloroplastic isoform X1 [Ananas comosus]
>XP_020087480.1 phytochromobilin:ferredoxin oxidoreductase, chloroplastic isoform X2 [Ananas comosus]
>XP_020087481.1 phytochromobilin:ferredoxin oxidoreductase, chloroplastic isoform X3 [Ananas comosus]
>XP_020087542.1 protein CLT1, chloroplastic [Ananas comosus]
>XP_020087559.1 protein TOC75-3, chloroplastic [Ananas comosus]
>XP_020087561.1 light-harvesting complex-like protein OHP1, chloroplastic [Ananas comosus]
>XP_020087614.1 isochorismate synthase 2, chloroplastic-like isoform X1 [Ananas comosus]
>XP_020087615.1 CDP-diacylglycerol--glycerol-3-phosphate 3-phosphatidyltransferase 1, chloroplastic [Ananas comosus]
>XP_020087620.1 isochorismate synthase 2, chloroplastic-like isoform X2 [Ananas comosus]
>XP_020087625.1 isochorismate synthase 2, chloroplastic-like isoform X1 [Ananas comosus]
>XP_020087633.1 isochorismate synthase 2, chloroplastic-like isoform X3 [Ananas comosus]
>XP_020087634.1 sec-independent protein translocase protein TATA, chloroplastic [Ananas comosus]
>XP_020087641.1 isochorismate synthase 2, chloroplastic-like isoform X4 [Ananas comosus]
>XP_020087644.1 protein RETICULATA-RELATED 4, chloroplastic-like [Ananas comosus]
>XP_020087679.1 50S ribosomal protein L28, chloroplastic [Ananas comosus]
>XP_020087682.1 D-amino-acid transaminase, chloroplastic [Ananas comosus]
>XP_020087697.1 thioredoxin F, chloroplastic-like [Ananas comosus]
>XP_020087760.1 peptidyl-prolyl cis-trans isomerase FKBP16-3, chloroplastic [Ananas comosus]
>XP_020087829.1 uncharacterized protein At4g37920, chloroplastic isoform X1 [Ananas comosus]
>XP_020087830.1 uncharacterized protein At4g37920, chloroplastic isoform X2 [Ananas comosus]
>XP_020087832.1 pentatricopeptide repeat-containing protein At3g49170, chloroplastic-like [Ananas comosus]
>XP_020087836.1 protein STAY-GREEN LIKE, chloroplastic-like isoform X1 [Ananas comosus]
>XP_020087837.1 protein STAY-GREEN LIKE, chloroplastic-like isoform X2 [Ananas comosus]
>XP_020087838.1 protein STAY-GREEN LIKE, chloroplastic-like isoform X3 [Ananas comosus]
>XP_020087850.1 peptide methionine sulfoxide reductase B1, chloroplastic [Ananas comosus]
>XP_020087898.1 pentatricopeptide repeat-containing protein At3g46790, chloroplastic-like [Ananas comosus]
>XP_020088088.1 plastidial pyruvate kinase 4, chloroplastic [Ananas comosus]
>XP_020088124.1 crocetin glucosyltransferase, chloroplastic-like [Ananas comosus]
>XP_020088126.1 crocetin glucosyltransferase, chloroplastic-like [Ananas comosus]
>XP_020088127.1 crocetin glucosyltransferase, chloroplastic-like [Ananas comosus]
>XP_020088128.1 crocetin glucosyltransferase, chloroplastic-like [Ananas comosus]
>XP_020088130.1 uncharacterized protein At2g34460, chloroplastic isoform X1 [Ananas comosus]
>XP_020088131.1 uncharacterized protein At2g34460, chloroplastic isoform X2 [Ananas comosus]
>XP_020088161.1 probable diaminopimelate decarboxylase, chloroplastic [Ananas comosus]
>XP_020088178.1 photosystem II core complex proteins psbY, chloroplastic [Ananas comosus]
>XP_020088204.1 pentatricopeptide repeat-containing protein MRL1, chloroplastic [Ananas comosus]
>XP_020088221.1 probable membrane-associated 30 kDa protein, chloroplastic [Ananas comosus]
>XP_020088334.1 anthranilate phosphoribosyltransferase, chloroplastic-like isoform X1 [Ananas comosus]
>XP_020088335.1 anthranilate phosphoribosyltransferase, chloroplastic-like isoform X1 [Ananas comosus]
>XP_020088336.1 anthranilate phosphoribosyltransferase, chloroplastic-like isoform X2 [Ananas comosus]
>XP_020088363.1 methionine--tRNA ligase, chloroplastic/mitochondrial [Ananas comosus]
>XP_020088377.1 chloroplastic group IIB intron splicing facilitator CRS2, chloroplastic [Ananas comosus]
>XP_020088391.1 alpha-glucan water dikinase, chloroplastic [Ananas comosus]
>XP_020088415.1 galactolipase DONGLE, chloroplastic-like [Ananas comosus]
>XP_020088419.1 pentatricopeptide repeat-containing protein At2g29760, chloroplastic-like isoform X2 [Ananas comosus]
>XP_020088436.1 tRNA(adenine(34)) deaminase, chloroplastic-like [Ananas comosus]
>XP_020088449.1 DNA repair RAD52-like protein 2, chloroplastic [Ananas comosus]
>XP_020088451.1 pentatricopeptide repeat-containing protein At2g29760, chloroplastic-like [Ananas comosus]
>XP_020088470.1 S-adenosylmethionine carrier 1, chloroplastic/mitochondrial-like isoform X1 [Ananas comosus]
>XP_020088471.1 S-adenosylmethionine carrier 1, chloroplastic/mitochondrial-like isoform X2 [Ananas comosus]
>XP_020088472.1 S-adenosylmethionine carrier 1, chloroplastic/mitochondrial-like isoform X3 [Ananas comosus]
>XP_020088511.1 nudix hydrolase 26, chloroplastic-like [Ananas comosus]
>XP_020088536.1 ornithine carbamoyltransferase, chloroplastic [Ananas comosus]
>XP_020088549.1 uridine kinase-like protein 1, chloroplastic isoform X1 [Ananas comosus]
>XP_020088550.1 uridine kinase-like protein 1, chloroplastic isoform X2 [Ananas comosus]
>XP_020088551.1 uridine kinase-like protein 1, chloroplastic isoform X3 [Ananas comosus]
>XP_020088561.1 adenine nucleotide transporter BT1, chloroplastic/mitochondrial [Ananas comosus]
>XP_020088563.1 amidophosphoribosyltransferase, chloroplastic-like [Ananas comosus]
>XP_020088576.1 amidophosphoribosyltransferase, chloroplastic-like [Ananas comosus]
>XP_020088584.1 amidophosphoribosyltransferase, chloroplastic-like [Ananas comosus]
>XP_020088630.1 peroxiredoxin Q, chloroplastic [Ananas comosus]
>XP_020088670.1 LOW QUALITY PROTEIN: pentatricopeptide repeat-containing protein At5g04810, chloroplastic [Ananas comosus]
>XP_020088692.1 iron-sulfur assembly protein IscA, chloroplastic-like [Ananas comosus]
>XP_020088707.1 acyltransferase-like protein At3g26840, chloroplastic isoform X1 [Ananas comosus]
>XP_020088709.1 acyltransferase-like protein At1g54570, chloroplastic isoform X2 [Ananas comosus]
>XP_020088736.1 palmitoyl-acyl carrier protein thioesterase, chloroplastic-like isoform X1 [Ananas comosus]
>XP_020088737.1 palmitoyl-acyl carrier protein thioesterase, chloroplastic-like isoform X2 [Ananas comosus]
>XP_020088739.1 palmitoyl-acyl carrier protein thioesterase, chloroplastic-like isoform X2 [Ananas comosus]
>XP_020088764.1 ATP-dependent DNA helicase homolog RECG, chloroplastic [Ananas comosus]
>XP_020088800.1 putative methylesterase 14, chloroplastic [Ananas comosus]
>XP_020088804.1 peptide chain release factor PrfB1, chloroplastic [Ananas comosus]
>XP_020088889.1 heme oxygenase 1, chloroplastic-like [Ananas comosus]
>XP_020088904.1 protein CHUP1, chloroplastic isoform X1 [Ananas comosus]
>XP_020088905.1 protein CHUP1, chloroplastic isoform X2 [Ananas comosus]
>XP_020088910.1 zinc finger protein VAR3, chloroplastic-like isoform X1 [Ananas comosus]
>XP_020088911.1 1,4-alpha-glucan-branching enzyme 3, chloroplastic/amyloplastic-like [Ananas comosus]
>XP_020088916.1 zinc finger protein VAR3, chloroplastic-like isoform X2 [Ananas comosus]
>XP_020088924.1 zinc finger protein VAR3, chloroplastic-like isoform X3 [Ananas comosus]
>XP_020088929.1 zinc finger protein VAR3, chloroplastic-like isoform X3 [Ananas comosus]
>XP_020088944.1 probable lactoylglutathione lyase, chloroplastic [Ananas comosus]
>XP_020089010.1 probable 6-phosphogluconolactonase 4, chloroplastic, partial [Ananas comosus]
>XP_020089018.1 probable inactive ATP-dependent zinc metalloprotease FTSHI 2, chloroplastic, partial [Ananas comosus]
>XP_020089019.1 1,4-alpha-glucan-branching enzyme 3, chloroplastic/amyloplastic-like [Ananas comosus]
>XP_020089065.1 bifunctional levopimaradiene synthase, chloroplastic-like [Ananas comosus]
>XP_020089072.1 proteinaceous RNase P 1, chloroplastic/mitochondrial [Ananas comosus]
>XP_020089074.1 proteinaceous RNase P 1, chloroplastic/mitochondrial [Ananas comosus]
>XP_020089075.1 proteinaceous RNase P 1, chloroplastic/mitochondrial [Ananas comosus]
>XP_020089076.1 proteinaceous RNase P 1, chloroplastic/mitochondrial [Ananas comosus]
>XP_020089159.1 lipid phosphate phosphatase epsilon 2, chloroplastic [Ananas comosus]
>XP_020089203.1 DNA repair RAD52-like protein 2, chloroplastic [Ananas comosus]
>XP_020089208.1 beta-amylase 1, chloroplastic-like [Ananas comosus]
>XP_020089214.1 ABC transporter B family member 26, chloroplastic isoform X1 [Ananas comosus]
>XP_020089220.1 ribosome-binding factor PSRP1, chloroplastic [Ananas comosus]
>XP_020089221.1 ABC transporter B family member 26, chloroplastic isoform X2 [Ananas comosus]
>XP_020089223.1 chorismate synthase, chloroplastic [Ananas comosus]
>XP_020089289.1 biotin carboxyl carrier protein of acetyl-CoA carboxylase, chloroplastic-like [Ananas comosus]
>XP_020089306.1 photosystem II 22 kDa protein, chloroplastic [Ananas comosus]
>XP_020089458.1 protein MAO HUZI 4, chloroplastic [Ananas comosus]
>XP_020089459.1 50S ribosomal protein L21, chloroplastic [Ananas comosus]
>XP_020089473.1 putative quinone-oxidoreductase homolog, chloroplastic [Ananas comosus]
>XP_020089493.1 phosphoglucomutase, chloroplastic [Ananas comosus]
>XP_020089519.1 protein TRIGALACTOSYLDIACYLGLYCEROL 3, chloroplastic isoform X1 [Ananas comosus]
>XP_020089521.1 protein TRIGALACTOSYLDIACYLGLYCEROL 3, chloroplastic isoform X2 [Ananas comosus]
>XP_020089544.1 uncharacterized protein At1g26090, chloroplastic isoform X1 [Ananas comosus]
>XP_020089545.1 uncharacterized protein At1g26090, chloroplastic isoform X2 [Ananas comosus]
>XP_020089571.1 N-(5'-phosphoribosyl)anthranilate isomerase 1, chloroplastic-like [Ananas comosus]
>XP_020089600.1 proteinaceous RNase P 1, chloroplastic/mitochondrial-like isoform X1 [Ananas comosus]
>XP_020089601.1 proteinaceous RNase P 1, chloroplastic/mitochondrial-like isoform X2 [Ananas comosus]
>XP_020089602.1 proteinaceous RNase P 1, chloroplastic/mitochondrial-like isoform X3 [Ananas comosus]
>XP_020089679.1 protein FATTY ACID EXPORT 1, chloroplastic-like isoform X1 [Ananas comosus]
>XP_020089680.1 protein FATTY ACID EXPORT 1, chloroplastic-like isoform X2 [Ananas comosus]
>XP_020089681.1 protein FATTY ACID EXPORT 1, chloroplastic-like isoform X3 [Ananas comosus]
>XP_020089682.1 protein FATTY ACID EXPORT 1, chloroplastic-like isoform X4 [Ananas comosus]
>XP_020089686.1 photosystem I chlorophyll a/b-binding protein 6, chloroplastic [Ananas comosus]
>XP_020089697.1 thioredoxin-like 3-1, chloroplastic [Ananas comosus]
>XP_020089715.1 photosynthetic NDH subunit of lumenal location 4, chloroplastic isoform X1 [Ananas comosus]
>XP_020089716.1 photosynthetic NDH subunit of lumenal location 4, chloroplastic isoform X2 [Ananas comosus]
>XP_020089744.1 aspartate aminotransferase, chloroplastic [Ananas comosus]
>XP_020089752.1 glucose-6-phosphate isomerase 1, chloroplastic [Ananas comosus]
>XP_020089772.1 photosynthetic NDH subunit of subcomplex B 4, chloroplastic isoform X1 [Ananas comosus]
>XP_020089773.1 photosynthetic NDH subunit of subcomplex B 4, chloroplastic isoform X2 [Ananas comosus]
>XP_020089809.1 enolase 1, chloroplastic [Ananas comosus]
>XP_020089810.1 enolase 1, chloroplastic [Ananas comosus]
>XP_020089811.1 enolase 1, chloroplastic [Ananas comosus]
>XP_020089830.1 protein CURVATURE THYLAKOID 1D, chloroplastic-like [Ananas comosus]
>XP_020089861.1 photosystem I chlorophyll a/b-binding protein 5, chloroplastic [Ananas comosus]
>XP_020089939.1 transcription termination factor MTEF1, chloroplastic-like [Ananas comosus]
>XP_020089940.1 ATP synthase subunit delta, chloroplastic [Ananas comosus]
>XP_020089995.1 WEB family protein At5g16730, chloroplastic-like [Ananas comosus]
>XP_020090005.1 pentatricopeptide repeat-containing protein At3g18110, chloroplastic [Ananas comosus]
>XP_020090006.1 pentatricopeptide repeat-containing protein At3g18110, chloroplastic [Ananas comosus]
>XP_020090007.1 pentatricopeptide repeat-containing protein At3g18110, chloroplastic [Ananas comosus]
>XP_020090023.1 LOW QUALITY PROTEIN: protein TIC 55, chloroplastic [Ananas comosus]
>XP_020090059.1 calcium sensing receptor, chloroplastic [Ananas comosus]
>XP_020090101.1 probable cadmium/zinc-transporting ATPase HMA1, chloroplastic [Ananas comosus]
>XP_020090135.1 serine protease SPPA, chloroplastic [Ananas comosus]
>XP_020090183.1 leucine aminopeptidase 2, chloroplastic-like [Ananas comosus]
>XP_020090202.1 soluble starch synthase 2-2, chloroplastic/amyloplastic-like [Ananas comosus]
>XP_020090203.1 soluble starch synthase 2-2, chloroplastic/amyloplastic-like [Ananas comosus]
>XP_020090208.1 3-oxoacyl-[acyl-carrier-protein] synthase I, chloroplastic isoform X1 [Ananas comosus]
>XP_020090209.1 3-oxoacyl-[acyl-carrier-protein] synthase I, chloroplastic isoform X2 [Ananas comosus]
>XP_020090212.1 ent-copalyl diphosphate synthase 1, chloroplastic-like [Ananas comosus]
>XP_020090305.1 chlorophyll a-b binding protein 6, chloroplastic [Ananas comosus]
>XP_020090316.1 outer envelope pore protein 16-3, chloroplastic/mitochondrial-like [Ananas comosus]
>XP_020090340.1 ATP-dependent zinc metalloprotease FTSH 6, chloroplastic [Ananas comosus]
>XP_020090341.1 malate dehydrogenase, chloroplastic [Ananas comosus]
>XP_020090348.1 copper-transporting ATPase PAA1, chloroplastic isoform X1 [Ananas comosus]
>XP_020090350.1 copper-transporting ATPase PAA1, chloroplastic isoform X2 [Ananas comosus]
>XP_020090351.1 copper-transporting ATPase PAA1, chloroplastic isoform X3 [Ananas comosus]
>XP_020090352.1 copper-transporting ATPase PAA1, chloroplastic isoform X4 [Ananas comosus]
>XP_020090354.1 translation factor GUF1 homolog, chloroplastic isoform X1 [Ananas comosus]
>XP_020090355.1 translation factor GUF1 homolog, chloroplastic isoform X2 [Ananas comosus]
>XP_020090356.1 translation factor GUF1 homolog, chloroplastic isoform X3 [Ananas comosus]
>XP_020090399.1 protein CURVATURE THYLAKOID 1A, chloroplastic-like [Ananas comosus]
>XP_020090412.1 ferredoxin--nitrite reductase, chloroplastic [Ananas comosus]
>XP_020090453.1 LOW QUALITY PROTEIN: photosystem I reaction center subunit V, chloroplastic [Ananas comosus]
>XP_020090500.1 probable aminodeoxychorismate synthase, chloroplastic [Ananas comosus]
>XP_020090514.1 ankyrin repeat domain-containing protein EMB506, chloroplastic [Ananas comosus]
>XP_020090516.1 DExH-box ATP-dependent RNA helicase DExH15 chloroplastic [Ananas comosus]
>XP_020090562.1 probable inactive heme oxygenase 2, chloroplastic [Ananas comosus]
>XP_020090596.1 carboxyl-terminal-processing peptidase 3, chloroplastic [Ananas comosus]
>XP_020090609.1 D-3-phosphoglycerate dehydrogenase 3, chloroplastic-like [Ananas comosus]
>XP_020090611.1 protein Iojap, chloroplastic isoform X1 [Ananas comosus]
>XP_020090612.1 protein Iojap, chloroplastic isoform X2 [Ananas comosus]
>XP_020090613.1 protein Iojap, chloroplastic isoform X3 [Ananas comosus]
>XP_020090614.1 protein Iojap, chloroplastic isoform X4 [Ananas comosus]
>XP_020090626.1 glutathione S-transferase DHAR3, chloroplastic-like [Ananas comosus]
>XP_020090627.1 glutathione S-transferase DHAR3, chloroplastic-like [Ananas comosus]
>XP_020090628.1 glutathione S-transferase DHAR3, chloroplastic-like [Ananas comosus]
>XP_020090674.1 transcription termination factor MTERF6, chloroplastic/mitochondrial [Ananas comosus]
>XP_020090675.1 transcription termination factor MTERF6, chloroplastic/mitochondrial [Ananas comosus]
>XP_020090676.1 transcription termination factor MTERF6, chloroplastic/mitochondrial [Ananas comosus]
>XP_020090735.1 kinesin-like protein KIN-7D, chloroplastic isoform X1 [Ananas comosus]
>XP_020090736.1 kinesin-like protein KIN-7D, chloroplastic isoform X2 [Ananas comosus]
>XP_020090738.1 zeaxanthin epoxidase, chloroplastic-like isoform X1 [Ananas comosus]
>XP_020090739.1 zeaxanthin epoxidase, chloroplastic-like isoform X2 [Ananas comosus]
>XP_020090741.1 zeaxanthin epoxidase, chloroplastic-like isoform X3 [Ananas comosus]
>XP_020090742.1 zeaxanthin epoxidase, chloroplastic-like isoform X4 [Ananas comosus]
>XP_020090743.1 zeaxanthin epoxidase, chloroplastic-like isoform X5 [Ananas comosus]
>XP_020090744.1 zeaxanthin epoxidase, chloroplastic-like isoform X6 [Ananas comosus]
>XP_020090760.1 20 kDa chaperonin, chloroplastic-like [Ananas comosus]
>XP_020090824.1 transcription termination factor MTERF4, chloroplastic [Ananas comosus]
>XP_020090825.1 transcription termination factor MTERF4, chloroplastic [Ananas comosus]
>XP_020090826.1 transcription termination factor MTERF4, chloroplastic [Ananas comosus]
>XP_020090860.1 cell division protein FtsZ homolog 2-1, chloroplastic [Ananas comosus]
>XP_020090868.1 cell division protein FtsZ homolog 2-1, chloroplastic [Ananas comosus]
>XP_020090877.1 cell division protein FtsZ homolog 2-1, chloroplastic [Ananas comosus]
>XP_020090884.1 cell division protein FtsZ homolog 2-1, chloroplastic [Ananas comosus]
>XP_020090892.1 cell division protein FtsZ homolog 2-1, chloroplastic [Ananas comosus]
>XP_020090902.1 ATP sulfurylase 1, chloroplastic-like [Ananas comosus]
>XP_020090936.1 alanine--tRNA ligase, chloroplastic/mitochondrial isoform X1 [Ananas comosus]
>XP_020090937.1 alanine--tRNA ligase, chloroplastic/mitochondrial isoform X2 [Ananas comosus]
>XP_020090952.1 presequence protease 1, chloroplastic/mitochondrial-like [Ananas comosus]
>XP_020090953.1 tuliposide A-converting enzyme 2, chloroplastic-like [Ananas comosus]
>XP_020090970.1 31 kDa ribonucleoprotein, chloroplastic-like isoform X1 [Ananas comosus]
>XP_020090971.1 31 kDa ribonucleoprotein, chloroplastic-like isoform X1 [Ananas comosus]
>XP_020090972.1 28 kDa ribonucleoprotein, chloroplastic-like isoform X2 [Ananas comosus]
>XP_020091026.1 pentatricopeptide repeat-containing protein At2g02980, chloroplastic [Ananas comosus]
>XP_020091068.1 protein TIC 20-v, chloroplastic-like [Ananas comosus]
>XP_020091069.1 protein TIC 20-v, chloroplastic-like [Ananas comosus]
>XP_020091070.1 protein TIC 20-v, chloroplastic-like [Ananas comosus]
>XP_020091071.1 pentatricopeptide repeat-containing protein At4g39620, chloroplastic [Ananas comosus]
>XP_020091088.1 3-oxoacyl-[acyl-carrier-protein] synthase 3 A, chloroplastic-like [Ananas comosus]
>XP_020091099.1 50S ribosomal protein L10, chloroplastic [Ananas comosus]
>XP_020091107.1 omega-amidase, chloroplastic-like isoform X1 [Ananas comosus]
>XP_020091108.1 omega-amidase, chloroplastic-like isoform X2 [Ananas comosus]
>XP_020091109.1 omega-amidase, chloroplastic-like isoform X3 [Ananas comosus]
>XP_020091110.1 omega-amidase, chloroplastic-like isoform X4 [Ananas comosus]
>XP_020091111.1 omega-amidase, chloroplastic-like isoform X5 [Ananas comosus]
>XP_020091112.1 omega-amidase, chloroplastic-like isoform X6 [Ananas comosus]
>XP_020091113.1 protein TIC 22, chloroplastic [Ananas comosus]
>XP_020091130.1 probable GTP diphosphokinase RSH3, chloroplastic, partial [Ananas comosus]
>XP_020091133.1 pentatricopeptide repeat-containing protein At1g05750, chloroplastic-like [Ananas comosus]
>XP_020091145.1 LOW QUALITY PROTEIN: dicarboxylate transporter 2.1, chloroplastic-like [Ananas comosus]
>XP_020091150.1 chaperone protein dnaJ 20, chloroplastic-like [Ananas comosus]
>XP_020091153.1 LOW QUALITY PROTEIN: geranylgeranyl diphosphate reductase, chloroplastic-like [Ananas comosus]
>XP_020091166.1 protein TIC 20-v, chloroplastic-like, partial [Ananas comosus]
>XP_020091178.1 probable GTP diphosphokinase RSH2, chloroplastic, partial [Ananas comosus]
>XP_020091181.1 copper-transporting ATPase PAA1, chloroplastic-like [Ananas comosus]
>XP_020091184.1 shikimate kinase 2, chloroplastic-like isoform X1 [Ananas comosus]
>XP_020091185.1 shikimate kinase 2, chloroplastic-like isoform X2 [Ananas comosus]
>XP_020091191.1 outer envelope protein 64, chloroplastic isoform X1 [Ananas comosus]
>XP_020091199.1 outer envelope protein 64, chloroplastic isoform X2 [Ananas comosus]
>XP_020091208.1 translocon at the outer membrane of chloroplasts 64 isoform X3 [Ananas comosus]
>XP_020091232.1 ATP synthase subunit b', chloroplastic [Ananas comosus]
>XP_020091242.1 dihydropyrimidine dehydrogenase (NADP(+)), chloroplastic [Ananas comosus]
>XP_020091262.1 protein DCL, chloroplastic [Ananas comosus]
>XP_020091267.1 beta carbonic anhydrase 5, chloroplastic [Ananas comosus]
>XP_020091284.1 probable monogalactosyldiacylglycerol synthase 3, chloroplastic isoform X1 [Ananas comosus]
>XP_020091286.1 probable monogalactosyldiacylglycerol synthase 3, chloroplastic isoform X2 [Ananas comosus]
>XP_020091289.1 anthranilate synthase beta subunit 1, chloroplastic-like [Ananas comosus]
>XP_020091312.1 chaperone protein dnaJ 11, chloroplastic-like [Ananas comosus]
>XP_020091342.1 probable N-acetyl-gamma-glutamyl-phosphate reductase, chloroplastic isoform X1 [Ananas comosus]
>XP_020091343.1 probable N-acetyl-gamma-glutamyl-phosphate reductase, chloroplastic isoform X1 [Ananas comosus]
>XP_020091344.1 probable N-acetyl-gamma-glutamyl-phosphate reductase, chloroplastic isoform X2 [Ananas comosus]
>XP_020091357.1 30S ribosomal protein S5, chloroplastic-like [Ananas comosus]
>XP_020091395.1 sec-independent protein translocase protein TATB, chloroplastic isoform X1 [Ananas comosus]
>XP_020091396.1 sec-independent protein translocase protein TATB, chloroplastic isoform X2 [Ananas comosus]
>XP_020091397.1 sec-independent protein translocase protein TATB, chloroplastic isoform X3 [Ananas comosus]
>XP_020091404.1 clp protease adapter protein ClpF, chloroplastic isoform X1 [Ananas comosus]
>XP_020091405.1 clp protease adapter protein ClpF, chloroplastic isoform X1 [Ananas comosus]
>XP_020091406.1 clp protease adapter protein ClpF, chloroplastic isoform X1 [Ananas comosus]
>XP_020091408.1 clp protease adapter protein ClpF, chloroplastic isoform X2 [Ananas comosus]
>XP_020091429.1 DUF21 domain-containing protein At1g55930, chloroplastic-like isoform X1 [Ananas comosus]
>XP_020091430.1 DUF21 domain-containing protein At1g55930, chloroplastic-like isoform X2 [Ananas comosus]
>XP_020091452.1 chlorophyll a-b binding protein 5, chloroplastic-like [Ananas comosus]
>XP_020091472.1 pentatricopeptide repeat-containing protein At1g11290, chloroplastic-like [Ananas comosus]
>XP_020091473.1 pentatricopeptide repeat-containing protein At1g11290, chloroplastic-like [Ananas comosus]
>XP_020091474.1 pentatricopeptide repeat-containing protein At1g11290, chloroplastic-like [Ananas comosus]
>XP_020091484.1 protein DETOXIFICATION 46, chloroplastic-like isoform X1 [Ananas comosus]
>XP_020091485.1 protein DETOXIFICATION 46, chloroplastic-like isoform X2 [Ananas comosus]
>XP_020091486.1 protein DETOXIFICATION 46, chloroplastic-like isoform X3 [Ananas comosus]
>XP_020091487.1 protein DETOXIFICATION 46, chloroplastic-like isoform X4 [Ananas comosus]
>XP_020091530.1 LOW QUALITY PROTEIN: 9-cis-epoxycarotenoid dioxygenase 1, chloroplastic-like [Ananas comosus]
>XP_020091541.1 ABC transporter I family member 10, chloroplastic isoform X1 [Ananas comosus]
>XP_020091542.1 ABC transporter I family member 10, chloroplastic isoform X2 [Ananas comosus]
>XP_020091543.1 ABC transporter I family member 10, chloroplastic isoform X3 [Ananas comosus]
>XP_020091544.1 ABC transporter I family member 10, chloroplastic isoform X4 [Ananas comosus]
>XP_020091559.1 thioredoxin-like protein AAED1, chloroplastic isoform X2 [Ananas comosus]
>XP_020091561.1 ATP-dependent RNA helicase DEAH12, chloroplastic [Ananas comosus]
>XP_020091567.1 thioredoxin-like protein AAED1, chloroplastic isoform X3 [Ananas comosus]
>XP_020091644.1 pentatricopeptide repeat-containing protein DOT4, chloroplastic-like [Ananas comosus]
>XP_020091669.1 glutamyl-tRNA(Gln) amidotransferase subunit C, chloroplastic/mitochondrial [Ananas comosus]
>XP_020091720.1 peptidyl-prolyl cis-trans isomerase FKBP18, chloroplastic isoform X1 [Ananas comosus]
>XP_020091721.1 peptidyl-prolyl cis-trans isomerase FKBP18, chloroplastic isoform X2 [Ananas comosus]
>XP_020091722.1 peptidyl-prolyl cis-trans isomerase FKBP18, chloroplastic isoform X3 [Ananas comosus]
>XP_020091723.1 peptidyl-prolyl cis-trans isomerase FKBP18, chloroplastic isoform X4 [Ananas comosus]
>XP_020091799.1 uroporphyrinogen decarboxylase 1, chloroplastic isoform X1 [Ananas comosus]
>XP_020091803.1 thiamine thiazole synthase, chloroplastic [Ananas comosus]
>XP_020091807.1 uroporphyrinogen decarboxylase 1, chloroplastic isoform X2 [Ananas comosus]
>XP_020091815.1 protochlorophyllide-dependent translocon component 52, chloroplastic-like isoform X1 [Ananas comosus]
>XP_020091816.1 protochlorophyllide-dependent translocon component 52, chloroplastic-like isoform X2 [Ananas comosus]
>XP_020091818.1 protochlorophyllide-dependent translocon component 52, chloroplastic-like isoform X1 [Ananas comosus]
>XP_020091819.1 protochlorophyllide-dependent translocon component 52, chloroplastic-like isoform X2 [Ananas comosus]
>XP_020091820.1 protochlorophyllide-dependent translocon component 52, chloroplastic-like isoform X3 [Ananas comosus]
>XP_020091846.1 photosynthetic NDH subunit of lumenal location 3, chloroplastic-like [Ananas comosus]
>XP_020091863.1 leucine aminopeptidase 2, chloroplastic-like [Ananas comosus]
>XP_020091864.1 leucine aminopeptidase 2, chloroplastic-like [Ananas comosus]
>XP_020091865.1 leucine aminopeptidase 2, chloroplastic-like [Ananas comosus]
>XP_020091866.1 leucine aminopeptidase 2, chloroplastic-like [Ananas comosus]
>XP_020091868.1 leucine aminopeptidase 2, chloroplastic-like [Ananas comosus]
>XP_020091869.1 leucine aminopeptidase 2, chloroplastic-like [Ananas comosus]
>XP_020091870.1 leucine aminopeptidase 2, chloroplastic-like [Ananas comosus]
>XP_020091871.1 leucine aminopeptidase 2, chloroplastic-like [Ananas comosus]
>XP_020091919.1 LOW QUALITY PROTEIN: pentatricopeptide repeat-containing protein At3g53700, chloroplastic-like [Ananas comosus]
>XP_020091920.1 LOW QUALITY PROTEIN: pentatricopeptide repeat-containing protein At3g53700, chloroplastic-like [Ananas comosus]
>XP_020091933.1 thioredoxin-like protein HCF164, chloroplastic isoform X1 [Ananas comosus]
>XP_020091934.1 thioredoxin-like protein HCF164, chloroplastic isoform X1 [Ananas comosus]
>XP_020091935.1 thioredoxin-like protein HCF164, chloroplastic isoform X1 [Ananas comosus]
>XP_020091936.1 thioredoxin-like protein HCF164, chloroplastic isoform X2 [Ananas comosus]
>XP_020091937.1 thioredoxin-like protein HCF164, chloroplastic isoform X3 [Ananas comosus]
>XP_020091938.1 thioredoxin-like protein HCF164, chloroplastic isoform X4 [Ananas comosus]
>XP_020091939.1 thioredoxin-like protein HCF164, chloroplastic isoform X5 [Ananas comosus]
>XP_020091940.1 thioredoxin-like protein HCF164, chloroplastic isoform X6 [Ananas comosus]
>XP_020091941.1 thioredoxin-like protein HCF164, chloroplastic isoform X7 [Ananas comosus]
>XP_020091962.1 probable sodium/metabolite cotransporter BASS1, chloroplastic [Ananas comosus]
>XP_020091989.1 protein CHLORORESPIRATORY REDUCTION 7, chloroplastic [Ananas comosus]
>XP_020091996.1 zeta-carotene desaturase, chloroplastic/chromoplastic [Ananas comosus]
>XP_020092024.1 photosystem II reaction center W protein, chloroplastic [Ananas comosus]
>XP_020092025.1 probable pyruvate, phosphate dikinase regulatory protein, chloroplastic isoform X1 [Ananas comosus]
>XP_020092026.1 probable pyruvate, phosphate dikinase regulatory protein, chloroplastic isoform X2 [Ananas comosus]
>XP_020092069.1 ribosome-recycling factor, chloroplastic isoform X1 [Ananas comosus]
>XP_020092070.1 ribosome-recycling factor, chloroplastic isoform X2 [Ananas comosus]
>XP_020092072.1 ribosome-recycling factor, chloroplastic isoform X2 [Ananas comosus]
>XP_020092081.1 fructose-bisphosphate aldolase-lysine N-methyltransferase, chloroplastic-like [Ananas comosus]
>XP_020092088.1 K(+) efflux antiporter 3, chloroplastic isoform X1 [Ananas comosus]
>XP_020092089.1 K(+) efflux antiporter 3, chloroplastic isoform X2 [Ananas comosus]
>XP_020092090.1 K(+) efflux antiporter 3, chloroplastic isoform X2 [Ananas comosus]
>XP_020092130.1 reactive Intermediate Deaminase A, chloroplastic-like isoform X1 [Ananas comosus]
>XP_020092131.1 reactive Intermediate Deaminase A, chloroplastic-like isoform X2 [Ananas comosus]
>XP_020092132.1 reactive Intermediate Deaminase A, chloroplastic-like isoform X3 [Ananas comosus]
>XP_020092133.1 reactive Intermediate Deaminase A, chloroplastic-like isoform X4 [Ananas comosus]
>XP_020092135.1 reactive Intermediate Deaminase A, chloroplastic [Ananas comosus]
>XP_020092174.1 protein LOW PSII ACCUMULATION 3, chloroplastic [Ananas comosus]
>XP_020092175.1 multiple organellar RNA editing factor 2, chloroplastic-like [Ananas comosus]
>XP_020092250.1 ferredoxin--NADP reductase, embryo isozyme, chloroplastic-like [Ananas comosus]
>XP_020092274.1 pentatricopeptide repeat-containing protein At1g79080, chloroplastic [Ananas comosus]
>XP_020092304.1 pentatricopeptide repeat-containing protein At1g59720, chloroplastic/mitochondrial-like [Ananas comosus]
>XP_020092305.1 FAD synthetase, chloroplastic-like [Ananas comosus]
>XP_020092341.1 uncharacterized oxidoreductase At1g06690, chloroplastic [Ananas comosus]
>XP_020092379.1 probable ribose-5-phosphate isomerase 3, chloroplastic [Ananas comosus]
>XP_020092381.1 probable ribose-5-phosphate isomerase 3, chloroplastic [Ananas comosus]
>XP_020092388.1 pentatricopeptide repeat-containing protein At2g42920, chloroplastic-like [Ananas comosus]
>XP_020092389.1 pentatricopeptide repeat-containing protein At2g42920, chloroplastic-like [Ananas comosus]
>XP_020092444.1 BAG family molecular chaperone regulator 8, chloroplastic [Ananas comosus]
>XP_020092511.1 33 kDa ribonucleoprotein, chloroplastic-like [Ananas comosus]
>XP_020092512.1 33 kDa ribonucleoprotein, chloroplastic-like [Ananas comosus]
>XP_020092513.1 33 kDa ribonucleoprotein, chloroplastic-like [Ananas comosus]
>XP_020092554.1 probable zinc metalloprotease EGY1, chloroplastic [Ananas comosus]
>XP_020092619.1 probable 5'-adenylylsulfate reductase 1, chloroplastic isoform X1 [Ananas comosus]
>XP_020092620.1 probable 5'-adenylylsulfate reductase 1, chloroplastic isoform X2 [Ananas comosus]
>XP_020092673.1 3-oxoacyl-[acyl-carrier-protein] synthase II, chloroplastic isoform X1 [Ananas comosus]
>XP_020092680.1 3-oxoacyl-[acyl-carrier-protein] synthase II, chloroplastic isoform X2 [Ananas comosus]
>XP_020092711.1 chlorophyllase-2, chloroplastic-like [Ananas comosus]
>XP_020092752.1 nudix hydrolase 23, chloroplastic-like [Ananas comosus]
>XP_020092757.1 cell division topological specificity factor homolog, chloroplastic-like [Ananas comosus]
>XP_020092779.1 photosystem I reaction center subunit II, chloroplastic-like [Ananas comosus]
>XP_020092801.1 chorismate mutase 3, chloroplastic-like [Ananas comosus]
>XP_020092840.1 heterodimeric geranylgeranyl pyrophosphate synthase small subunit, chloroplastic-like [Ananas comosus]
>XP_020092843.1 ATP-dependent zinc metalloprotease FTSH 2, chloroplastic-like [Ananas comosus]
>XP_020092844.1 pentatricopeptide repeat-containing protein At1g02060, chloroplastic [Ananas comosus]
>XP_020092851.1 pentatricopeptide repeat-containing protein At2g29760, chloroplastic-like [Ananas comosus]
>XP_020092899.1 dihydroxy-acid dehydratase, chloroplastic [Ananas comosus]
>XP_020092900.1 chlorophyll(ide) b reductase NOL, chloroplastic isoform X1 [Ananas comosus]
>XP_020092901.1 chlorophyll(ide) b reductase NOL, chloroplastic isoform X2 [Ananas comosus]
>XP_020092902.1 chlorophyll(ide) b reductase NOL, chloroplastic isoform X3 [Ananas comosus]
>XP_020092916.1 outer envelope pore protein 24, chloroplastic-like isoform X1 [Ananas comosus]
>XP_020092917.1 outer envelope pore protein 24, chloroplastic-like isoform X2 [Ananas comosus]
>XP_020092918.1 outer envelope pore protein 24, chloroplastic-like isoform X2 [Ananas comosus]
>XP_020092919.1 outer envelope pore protein 24, chloroplastic-like isoform X3 [Ananas comosus]
>XP_020092942.1 phospho-2-dehydro-3-deoxyheptonate aldolase 2, chloroplastic-like [Ananas comosus]
>XP_020092948.1 light-harvesting complex-like protein 3 isotype 1, chloroplastic isoform X1 [Ananas comosus]
>XP_020092949.1 light-harvesting complex-like protein 3 isotype 1, chloroplastic isoform X2 [Ananas comosus]
>XP_020092960.1 protein TRIGALACTOSYLDIACYLGLYCEROL 4, chloroplastic [Ananas comosus]
>XP_020092982.1 beta-carotene isomerase D27, chloroplastic [Ananas comosus]
>XP_020092983.1 beta-carotene isomerase D27, chloroplastic [Ananas comosus]
>XP_020093017.1 photosystem II 10 kDa polypeptide, chloroplastic-like isoform X1 [Ananas comosus]
>XP_020093018.1 photosystem II 10 kDa polypeptide, chloroplastic-like isoform X2 [Ananas comosus]
>XP_020093038.1 transcription termination factor MTERF2, chloroplastic-like [Ananas comosus]
>XP_020093046.1 glutamyl-tRNA reductase-binding protein, chloroplastic [Ananas comosus]
>XP_020093050.1 probable homogentisate phytyltransferase 2, chloroplastic isoform X1 [Ananas comosus]
>XP_020093051.1 probable homogentisate phytyltransferase 2, chloroplastic isoform X2 [Ananas comosus]
>XP_020093059.1 monothiol glutaredoxin-S14, chloroplastic [Ananas comosus]
>XP_020093062.1 LOW QUALITY PROTEIN: probable membrane metalloprotease ARASP2, chloroplastic [Ananas comosus]
>XP_020093110.1 riboflavin biosynthesis protein PYRD, chloroplastic isoform X1 [Ananas comosus]
>XP_020093111.1 riboflavin biosynthesis protein PYRD, chloroplastic isoform X2 [Ananas comosus]
>XP_020093126.1 protein OSB2, chloroplastic-like isoform X2 [Ananas comosus]
>XP_020093148.1 sulfite reductase [ferredoxin], chloroplastic [Ananas comosus]
>XP_020093149.1 phytoene synthase 2, chloroplastic-like [Ananas comosus]
>XP_020093183.1 putative pentatricopeptide repeat-containing protein At5g59200, chloroplastic [Ananas comosus]
>XP_020093207.1 protein CLT1, chloroplastic-like isoform X1 [Ananas comosus]
>XP_020093208.1 protein CLT1, chloroplastic-like isoform X2 [Ananas comosus]
>XP_020093242.1 thioredoxin X, chloroplastic-like [Ananas comosus]
>XP_020093264.1 pentatricopeptide repeat-containing protein At4g35130, chloroplastic [Ananas comosus]
>XP_020093267.1 uncharacterized protein At4g08330, chloroplastic [Ananas comosus]
>XP_020093281.1 light-harvesting complex-like protein 3 isotype 1, chloroplastic [Ananas comosus]
>XP_020093332.1 protein CURVATURE THYLAKOID 1B, chloroplastic-like isoform X1 [Ananas comosus]
>XP_020093333.1 protein CURVATURE THYLAKOID 1B, chloroplastic-like isoform X2 [Ananas comosus]
>XP_020093414.1 50S ribosomal protein L5, chloroplastic [Ananas comosus]
>XP_020093419.1 beta-carotene 3-hydroxylase, chloroplastic-like [Ananas comosus]
>XP_020093444.1 pheophorbide a oxygenase, chloroplastic [Ananas comosus]
>XP_020093486.1 stearoyl-[acyl-carrier-protein] 9-desaturase, chloroplastic-like [Ananas comosus]
>XP_020093524.1 stearoyl-[acyl-carrier-protein] 9-desaturase, chloroplastic-like [Ananas comosus]
>XP_020093525.1 4-alpha-glucanotransferase DPE1, chloroplastic/amyloplastic [Ananas comosus]
>XP_020093529.1 protein VASCULAR ASSOCIATED DEATH 1, chloroplastic [Ananas comosus]
>XP_020093539.1 probable plastid-lipid-associated protein 3, chloroplastic [Ananas comosus]
>XP_020093649.1 chaperone protein ClpC1, chloroplastic-like [Ananas comosus]
>XP_020093656.1 chaperone protein ClpC1, chloroplastic-like [Ananas comosus]
>XP_020093694.1 protein TIC110, chloroplastic [Ananas comosus]
>XP_020093716.1 protein COFACTOR ASSEMBLY OF COMPLEX C SUBUNIT B CCB2, chloroplastic [Ananas comosus]
>XP_020093717.1 protein COFACTOR ASSEMBLY OF COMPLEX C SUBUNIT B CCB2, chloroplastic [Ananas comosus]
>XP_020093718.1 dihydrodipicolinate reductase-like protein CRR1, chloroplastic [Ananas comosus]
>XP_020093754.1 ankyrin repeat domain-containing protein, chloroplastic isoform X1 [Ananas comosus]
>XP_020093755.1 ankyrin repeat domain-containing protein, chloroplastic isoform X2 [Ananas comosus]
>XP_020093770.1 glycerol-3-phosphate acyltransferase, chloroplastic isoform X1 [Ananas comosus]
>XP_020093771.1 glycerol-3-phosphate acyltransferase, chloroplastic isoform X1 [Ananas comosus]
>XP_020093772.1 glycerol-3-phosphate acyltransferase, chloroplastic isoform X1 [Ananas comosus]
>XP_020093773.1 glycerol-3-phosphate acyltransferase, chloroplastic isoform X1 [Ananas comosus]
>XP_020093774.1 glycerol-3-phosphate acyltransferase, chloroplastic isoform X1 [Ananas comosus]
>XP_020093775.1 glycerol-3-phosphate acyltransferase, chloroplastic isoform X1 [Ananas comosus]
>XP_020093776.1 glycerol-3-phosphate acyltransferase, chloroplastic isoform X1 [Ananas comosus]
>XP_020093777.1 glycerol-3-phosphate acyltransferase, chloroplastic isoform X2 [Ananas comosus]
>XP_020093815.1 pyridoxal reductase, chloroplastic isoform X1 [Ananas comosus]
>XP_020093816.1 pyridoxal reductase, chloroplastic isoform X2 [Ananas comosus]
>XP_020093838.1 WEB family protein At5g16730, chloroplastic-like [Ananas comosus]
>XP_020093848.1 plastidal glycolate/glycerate translocator 1, chloroplastic [Ananas comosus]
>XP_020093859.1 branched-chain-amino-acid aminotransferase 3, chloroplastic-like isoform X1 [Ananas comosus]
>XP_020093860.1 branched-chain-amino-acid aminotransferase 3, chloroplastic-like isoform X2 [Ananas comosus]
>XP_020093861.1 branched-chain-amino-acid aminotransferase 5, chloroplastic-like isoform X3 [Ananas comosus]
>XP_020093862.1 branched-chain-amino-acid aminotransferase 3, chloroplastic-like isoform X4 [Ananas comosus]
>XP_020093868.1 mechanosensitive ion channel protein 3, chloroplastic-like [Ananas comosus]
>XP_020093875.1 mechanosensitive ion channel protein 3, chloroplastic-like [Ananas comosus]
>XP_020093951.1 fructose-bisphosphate aldolase, chloroplastic-like [Ananas comosus]
>XP_020093974.1 ATP-dependent Clp protease proteolytic subunit 4, chloroplastic [Ananas comosus]
>XP_020093988.1 20 kDa chaperonin, chloroplastic-like [Ananas comosus]
>XP_020094021.1 probable GTP diphosphokinase RSH2, chloroplastic isoform X1 [Ananas comosus]
>XP_020094028.1 probable GTP diphosphokinase RSH2, chloroplastic isoform X2 [Ananas comosus]
>XP_020094030.1 transcription termination factor MTERF8, chloroplastic [Ananas comosus]
>XP_020094036.1 probable GTP diphosphokinase RSH2, chloroplastic isoform X3 [Ananas comosus]
>XP_020094044.1 copper chaperone for superoxide dismutase, chloroplastic isoform X1 [Ananas comosus]
>XP_020094045.1 copper chaperone for superoxide dismutase, chloroplastic isoform X2 [Ananas comosus]
>XP_020094072.1 putative septum site-determining protein minD homolog, chloroplastic, partial [Ananas comosus]
>XP_020094170.1 protein EARLY-RESPONSIVE TO DEHYDRATION 7, chloroplastic-like [Ananas comosus]
>XP_020094231.1 kinesin-like protein KIN-7K, chloroplastic [Ananas comosus]
>XP_020094232.1 kinesin-like protein KIN-7K, chloroplastic [Ananas comosus]
>XP_020094275.1 thylakoid lumenal protein TL20.3, chloroplastic isoform X1 [Ananas comosus]
>XP_020094278.1 thylakoid lumenal protein TL20.3, chloroplastic isoform X2 [Ananas comosus]
>XP_020094293.1 carotene epsilon-monooxygenase, chloroplastic isoform X1 [Ananas comosus]
>XP_020094294.1 carotene epsilon-monooxygenase, chloroplastic isoform X2 [Ananas comosus]
>XP_020094295.1 carotene epsilon-monooxygenase, chloroplastic isoform X2 [Ananas comosus]
>XP_020094296.1 carotene epsilon-monooxygenase, chloroplastic isoform X3 [Ananas comosus]
>XP_020094297.1 carotene epsilon-monooxygenase, chloroplastic isoform X4 [Ananas comosus]
>XP_020094314.1 cysteine--tRNA ligase, chloroplastic/mitochondrial-like [Ananas comosus]
>XP_020094324.1 palmitoyl-acyl carrier protein thioesterase, chloroplastic-like [Ananas comosus]
>XP_020094346.1 cysteine--tRNA ligase, chloroplastic/mitochondrial-like [Ananas comosus]
>XP_020094365.1 imidazole glycerol phosphate synthase hisHF, chloroplastic isoform X1 [Ananas comosus]
>XP_020094366.1 imidazole glycerol phosphate synthase hisHF, chloroplastic isoform X2 [Ananas comosus]
>XP_020094439.1 oxygen-dependent coproporphyrinogen-III oxidase, chloroplastic-like isoform X9 [Ananas comosus]
>XP_020094441.1 oxygen-dependent coproporphyrinogen-III oxidase, chloroplastic-like isoform X10 [Ananas comosus]
>XP_020094442.1 oxygen-dependent coproporphyrinogen-III oxidase, chloroplastic-like isoform X11 [Ananas comosus]
>XP_020094443.1 oxygen-dependent coproporphyrinogen-III oxidase, chloroplastic-like isoform X12 [Ananas comosus]
>XP_020094444.1 oxygen-dependent coproporphyrinogen-III oxidase, chloroplastic-like isoform X13 [Ananas comosus]
>XP_020094445.1 oxygen-dependent coproporphyrinogen-III oxidase, chloroplastic-like isoform X14 [Ananas comosus]
>XP_020094488.1 protein CHAPERONE-LIKE PROTEIN OF POR1, chloroplastic isoform X1 [Ananas comosus]
>XP_020094505.1 chloroplastic group IIA intron splicing facilitator CRS1, chloroplastic [Ananas comosus]
>XP_020094558.1 beta-amylase 1, chloroplastic [Ananas comosus]
>XP_020094565.1 anthranilate phosphoribosyltransferase, chloroplastic isoform X1 [Ananas comosus]
>XP_020094566.1 anthranilate phosphoribosyltransferase, chloroplastic isoform X2 [Ananas comosus]
>XP_020094567.1 anthranilate phosphoribosyltransferase, chloroplastic isoform X3 [Ananas comosus]
>XP_020094568.1 anthranilate phosphoribosyltransferase, chloroplastic isoform X4 [Ananas comosus]
>XP_020094573.1 delta-aminolevulinic acid dehydratase, chloroplastic-like [Ananas comosus]
>XP_020094574.1 delta-aminolevulinic acid dehydratase, chloroplastic-like [Ananas comosus]
>XP_020094615.1 hexokinase-4, chloroplastic [Ananas comosus]
>XP_020094655.1 thylakoid lumenal 17.4 kDa protein, chloroplastic-like [Ananas comosus]
>XP_020094659.1 WAT1-related protein At3g02690, chloroplastic [Ananas comosus]
>XP_020094680.1 ATP phosphoribosyltransferase, chloroplastic-like [Ananas comosus]
>XP_020094710.1 pentatricopeptide repeat-containing protein At2g02980, chloroplastic-like [Ananas comosus]
>XP_020094717.1 rubisco accumulation factor 1, chloroplastic-like [Ananas comosus]
>XP_020094757.1 protein disulfide-isomerase LQY1, chloroplastic isoform X1 [Ananas comosus]
>XP_020094758.1 protein disulfide-isomerase LQY1, chloroplastic isoform X2 [Ananas comosus]
>XP_020094769.1 50S ribosomal protein L11, chloroplastic [Ananas comosus]
>XP_020094775.1 probable plastid-lipid-associated protein 10, chloroplastic [Ananas comosus]
>XP_020094776.1 probable plastid-lipid-associated protein 10, chloroplastic [Ananas comosus]
>XP_020094777.1 probable plastid-lipid-associated protein 10, chloroplastic [Ananas comosus]
>XP_020094803.1 heterodimeric geranylgeranyl pyrophosphate synthase small subunit, chloroplastic [Ananas comosus]
>XP_020094836.1 stearoyl-[acyl-carrier-protein] 9-desaturase 1, chloroplastic [Ananas comosus]
>XP_020094846.1 probable adenylate kinase 1, chloroplastic [Ananas comosus]
>XP_020094852.1 arogenate dehydratase/prephenate dehydratase 2, chloroplastic-like [Ananas comosus]
>XP_020094866.1 WEB family protein At5g16730, chloroplastic-like [Ananas comosus]
>XP_020094921.1 28 kDa ribonucleoprotein, chloroplastic-like [Ananas comosus]
>XP_020094925.1 pentatricopeptide repeat-containing protein At1g05750, chloroplastic-like [Ananas comosus]
>XP_020094955.1 phospholipase A1-Ibeta2, chloroplastic [Ananas comosus]
>XP_020094971.1 pentatricopeptide repeat-containing protein At1g08070, chloroplastic-like [Ananas comosus]
>XP_020094992.1 beta-amylase 3, chloroplastic [Ananas comosus]
>XP_020095017.1 pentatricopeptide repeat-containing protein At1g62930, chloroplastic-like [Ananas comosus]
>XP_020095019.1 thioredoxin-like protein CDSP32, chloroplastic [Ananas comosus]
>XP_020095020.1 protein-ribulosamine 3-kinase, chloroplastic [Ananas comosus]
>XP_020095021.1 photosystem II reaction center PSB28 protein, chloroplastic [Ananas comosus]
>XP_020095067.1 oxygen-evolving enhancer protein 1, chloroplastic-like [Ananas comosus]
>XP_020095071.1 putative pentatricopeptide repeat-containing protein At5g59200, chloroplastic [Ananas comosus]
>XP_020095074.1 UPF0187 protein At3g61320, chloroplastic-like [Ananas comosus]
>XP_020095082.1 stearoyl-[acyl-carrier-protein] 9-desaturase, chloroplastic [Ananas comosus]
>XP_020095100.1 uncharacterized protein At4g14450, chloroplastic-like [Ananas comosus]
>XP_020095111.1 rhodanese-like domain-containing protein 8, chloroplastic [Ananas comosus]
>XP_020095112.1 psbQ-like protein 3, chloroplastic [Ananas comosus]
>XP_020095119.1 sulfiredoxin, chloroplastic/mitochondrial-like [Ananas comosus]
>XP_020095145.1 LOW QUALITY PROTEIN: photosystem II repair protein PSB27-H1, chloroplastic-like, partial [Ananas comosus]
>XP_020095180.1 2-methyl-6-phytyl-1,4-hydroquinone methyltransferase 1, chloroplastic [Ananas comosus]
>XP_020095202.1 alpha-1,4 glucan phosphorylase L isozyme, chloroplastic/amyloplastic [Ananas comosus]
>XP_020095204.1 transcription termination factor MTERF2, chloroplastic [Ananas comosus]
>XP_020095205.1 transcription termination factor MTERF2, chloroplastic [Ananas comosus]
>XP_020095218.1 glucose-6-phosphate/phosphate translocator 1, chloroplastic-like [Ananas comosus]
>XP_020095219.1 glucose-6-phosphate/phosphate translocator 1, chloroplastic-like [Ananas comosus]
>XP_020095264.1 pentatricopeptide repeat-containing protein At3g46790, chloroplastic-like [Ananas comosus]
>XP_020095270.1 photosynthetic NDH subunit of lumenal location 3, chloroplastic-like [Ananas comosus]
>XP_020095271.1 photosynthetic NDH subunit of lumenal location 3, chloroplastic-like [Ananas comosus]
>XP_020095272.1 photosynthetic NDH subunit of lumenal location 3, chloroplastic-like [Ananas comosus]
>XP_020095275.1 probable plastid-lipid-associated protein 12, chloroplastic [Ananas comosus]
>XP_020095283.1 acyl-acyl carrier protein thioesterase ATL3, chloroplastic-like isoform X1 [Ananas comosus]
>XP_020095284.1 acyl-acyl carrier protein thioesterase ATL3, chloroplastic-like isoform X2 [Ananas comosus]
>XP_020095315.1 photosystem I reaction center subunit psaK, chloroplastic-like [Ananas comosus]
>XP_020095334.1 photosynthetic NDH subunit of subcomplex B 3, chloroplastic-like [Ananas comosus]
>XP_020095367.1 ylmG homolog protein 1-2, chloroplastic-like [Ananas comosus]
>XP_020095381.1 pentatricopeptide repeat-containing protein At4g25270, chloroplastic [Ananas comosus]
>XP_020095412.1 chlorophyll a-b binding protein 13, chloroplastic [Ananas comosus]
>XP_020095435.1 pyruvate kinase isozyme A, chloroplastic [Ananas comosus]
>XP_020095436.1 pyruvate kinase isozyme A, chloroplastic [Ananas comosus]
>XP_020095456.1 DAR GTPase 3, chloroplastic [Ananas comosus]
>XP_020095481.1 protein LOW PSII ACCUMULATION 1, chloroplastic [Ananas comosus]
>XP_020095484.1 photosystem I reaction center subunit IV, chloroplastic-like [Ananas comosus]
>XP_020095505.1 ATP synthase gamma chain 1, chloroplastic [Ananas comosus]
>XP_020095555.1 cytochrome b6-f complex iron-sulfur subunit, chloroplastic [Ananas comosus]
>XP_020095577.1 psbQ-like protein 3, chloroplastic [Ananas comosus]
>XP_020095578.1 psbQ-like protein 3, chloroplastic [Ananas comosus]
>XP_020095610.1 pentatricopeptide repeat-containing protein At5g52850, chloroplastic [Ananas comosus]
>XP_020095611.1 pentatricopeptide repeat-containing protein At5g52850, chloroplastic [Ananas comosus]
>XP_020095612.1 pentatricopeptide repeat-containing protein At5g52850, chloroplastic [Ananas comosus]
>XP_020095613.1 pentatricopeptide repeat-containing protein At5g52850, chloroplastic [Ananas comosus]
>XP_020095614.1 pentatricopeptide repeat-containing protein At5g52850, chloroplastic [Ananas comosus]
>XP_020095615.1 geranylgeranyl pyrophosphate synthase, chloroplastic isoform X1 [Ananas comosus]
>XP_020095616.1 pentatricopeptide repeat-containing protein At5g52850, chloroplastic [Ananas comosus]
>XP_020095617.1 pentatricopeptide repeat-containing protein At5g52850, chloroplastic [Ananas comosus]
>XP_020095618.1 pentatricopeptide repeat-containing protein At5g52850, chloroplastic [Ananas comosus]
>XP_020095619.1 pentatricopeptide repeat-containing protein At5g52850, chloroplastic [Ananas comosus]
>XP_020095620.1 pentatricopeptide repeat-containing protein At5g52850, chloroplastic [Ananas comosus]
>XP_020095621.1 pentatricopeptide repeat-containing protein At5g52850, chloroplastic [Ananas comosus]
>XP_020095622.1 pentatricopeptide repeat-containing protein At5g52850, chloroplastic [Ananas comosus]
>XP_020095623.1 pentatricopeptide repeat-containing protein At5g52850, chloroplastic [Ananas comosus]
>XP_020095624.1 pentatricopeptide repeat-containing protein At5g52850, chloroplastic [Ananas comosus]
>XP_020095625.1 heterodimeric geranylgeranyl pyrophosphate synthase large subunit 1, chloroplastic isoform X2 [Ananas comosus]
>XP_020095648.1 magnesium transporter MRS2-A, chloroplastic isoform X1 [Ananas comosus]
>XP_020095650.1 magnesium transporter MRS2-11, chloroplastic isoform X2 [Ananas comosus]
>XP_020095675.1 probable polyribonucleotide nucleotidyltransferase 1, chloroplastic isoform X1 [Ananas comosus]
>XP_020095676.1 probable polyribonucleotide nucleotidyltransferase 1, chloroplastic isoform X1 [Ananas comosus]
>XP_020095677.1 probable polyribonucleotide nucleotidyltransferase 1, chloroplastic isoform X2 [Ananas comosus]
>XP_020095679.1 probable polyribonucleotide nucleotidyltransferase 1, chloroplastic isoform X2 [Ananas comosus]
>XP_020095748.1 proline--tRNA ligase, chloroplastic/mitochondrial isoform X1 [Ananas comosus]
>XP_020095749.1 proline--tRNA ligase, chloroplastic/mitochondrial isoform X1 [Ananas comosus]
>XP_020095750.1 proline--tRNA ligase, chloroplastic/mitochondrial isoform X2 [Ananas comosus]
>XP_020095800.1 peptidyl-prolyl cis-trans isomerase CYP37, chloroplastic [Ananas comosus]
>XP_020095814.1 valine--tRNA ligase, chloroplastic/mitochondrial 2 [Ananas comosus]
>XP_020095886.1 prolycopene isomerase 1, chloroplastic isoform X1 [Ananas comosus]
>XP_020095888.1 prolycopene isomerase 1, chloroplastic isoform X2 [Ananas comosus]
>XP_020095937.1 thylakoidal processing peptidase 1, chloroplastic-like [Ananas comosus]
>XP_020095947.1 phospholipase A1-Igamma1, chloroplastic-like [Ananas comosus]
>XP_020095966.1 ylmG homolog protein 1-2, chloroplastic-like [Ananas comosus]
>XP_020096007.1 probable ribose-5-phosphate isomerase 4, chloroplastic isoform X1 [Ananas comosus]
>XP_020096008.1 probable ribose-5-phosphate isomerase 4, chloroplastic isoform X2 [Ananas comosus]
>XP_020096009.1 probable ribose-5-phosphate isomerase 4, chloroplastic isoform X3 [Ananas comosus]
>XP_020096024.1 glutathione reductase, chloroplastic [Ananas comosus]
>XP_020096033.1 glutathione reductase, chloroplastic [Ananas comosus]
>XP_020096038.1 probable 5'-adenylylsulfate reductase 1, chloroplastic [Ananas comosus]
>XP_020096040.1 methionine aminopeptidase 1B, chloroplastic-like isoform X1 [Ananas comosus]
>XP_020096041.1 methionine aminopeptidase 1B, chloroplastic-like isoform X2 [Ananas comosus]
>XP_020096042.1 methionine aminopeptidase 1B, chloroplastic-like isoform X3 [Ananas comosus]
>XP_020096063.1 transcription termination factor MTEF1, chloroplastic-like [Ananas comosus]
>XP_020096066.1 protein CHUP1, chloroplastic-like [Ananas comosus]
>XP_020096067.1 peptidyl-prolyl cis-trans isomerase FKBP16-4, chloroplastic-like isoform X1 [Ananas comosus]
>XP_020096069.1 peptidyl-prolyl cis-trans isomerase FKBP16-4, chloroplastic-like isoform X2 [Ananas comosus]
>XP_020096070.1 peptidyl-prolyl cis-trans isomerase FKBP16-4, chloroplastic-like isoform X3 [Ananas comosus]
>XP_020096096.1 PGR5-like protein 1A, chloroplastic isoform X1 [Ananas comosus]
>XP_020096097.1 PGR5-like protein 1A, chloroplastic isoform X2 [Ananas comosus]
>XP_020096098.1 ATP-dependent zinc metalloprotease FTSH 12, chloroplastic-like isoform X1 [Ananas comosus]
>XP_020096099.1 ATP-dependent zinc metalloprotease FTSH 12, chloroplastic-like isoform X2 [Ananas comosus]
>XP_020096100.1 ATP-dependent zinc metalloprotease FTSH 12, chloroplastic-like isoform X3 [Ananas comosus]
>XP_020096119.1 folate-biopterin transporter 1, chloroplastic [Ananas comosus]
>XP_020096120.1 cytochrome c biogenesis protein CCS1, chloroplastic [Ananas comosus]
>XP_020096182.1 LOW QUALITY PROTEIN: choline monooxygenase, chloroplastic-like [Ananas comosus]
>XP_020096204.1 RNA-binding protein CP33, chloroplastic [Ananas comosus]
>XP_020096281.1 pentatricopeptide repeat-containing protein At5g46580, chloroplastic [Ananas comosus]
>XP_020096299.1 pentatricopeptide repeat-containing protein At4g18975, chloroplastic isoform X1 [Ananas comosus]
>XP_020096300.1 pentatricopeptide repeat-containing protein At4g18975, chloroplastic isoform X2 [Ananas comosus]
>XP_020096301.1 pentatricopeptide repeat-containing protein At4g18975, chloroplastic isoform X3 [Ananas comosus]
>XP_020096305.1 ATP-dependent Clp protease proteolytic subunit 6, chloroplastic-like [Ananas comosus]
>XP_020096323.1 probable 1-deoxy-D-xylulose-5-phosphate synthase 2, chloroplastic [Ananas comosus]
>XP_020096325.1 probable tocopherol O-methyltransferase, chloroplastic [Ananas comosus]
>XP_020096336.1 short-chain dehydrogenase TIC 32, chloroplastic-like isoform X1 [Ananas comosus]
>XP_020096337.1 short-chain dehydrogenase TIC 32, chloroplastic-like isoform X2 [Ananas comosus]
>XP_020096338.1 short-chain dehydrogenase TIC 32, chloroplastic-like isoform X3 [Ananas comosus]
>XP_020096339.1 short-chain dehydrogenase TIC 32, chloroplastic-like isoform X4 [Ananas comosus]
>XP_020096341.1 short-chain dehydrogenase TIC 32, chloroplastic-like isoform X5 [Ananas comosus]
>XP_020096342.1 9-cis-epoxycarotenoid dioxygenase 1, chloroplastic-like [Ananas comosus]
>XP_020096348.1 chlorophyll a-b binding protein CP29.1, chloroplastic-like [Ananas comosus]
>XP_020096379.1 30S ribosomal protein S10, chloroplastic isoform X1 [Ananas comosus]
>XP_020096384.1 oxygen-evolving enhancer protein 2, chloroplastic-like [Ananas comosus]
>XP_020096386.1 asparagine--tRNA ligase, chloroplastic/mitochondrial-like [Ananas comosus]
>XP_020096391.1 photosystem I reaction center subunit III, chloroplastic [Ananas comosus]
>XP_020096442.1 soluble inorganic pyrophosphatase 6, chloroplastic-like [Ananas comosus]
>XP_020096462.1 LOW QUALITY PROTEIN: allene oxide synthase 1, chloroplastic-like [Ananas comosus]
>XP_020096478.1 ferredoxin-3, chloroplastic-like isoform X2 [Ananas comosus]
>XP_020096479.1 chaperonin-like RbcX protein 2, chloroplastic [Ananas comosus]
>XP_020096485.1 chlorophyll a-b binding protein CP29.1, chloroplastic-like [Ananas comosus]
>XP_020096505.1 UPF0426 protein At1g28150, chloroplastic-like [Ananas comosus]
>XP_020096521.1 protein root UVB sensitive 1, chloroplastic isoform X1 [Ananas comosus]
>XP_020096523.1 protein root UVB sensitive 1, chloroplastic isoform X2 [Ananas comosus]
>XP_020096524.1 protein root UVB sensitive 1, chloroplastic isoform X3 [Ananas comosus]
>XP_020096525.1 protein root UVB sensitive 1, chloroplastic isoform X4 [Ananas comosus]
>XP_020096526.1 protein root UVB sensitive 1, chloroplastic isoform X5 [Ananas comosus]
>XP_020096527.1 protein root UVB sensitive 1, chloroplastic isoform X5 [Ananas comosus]
>XP_020096528.1 protein root UVB sensitive 1, chloroplastic isoform X6 [Ananas comosus]
>XP_020096553.1 arogenate dehydratase/prephenate dehydratase 6, chloroplastic-like [Ananas comosus]
>XP_020096570.1 histidinol dehydrogenase, chloroplastic isoform X1 [Ananas comosus]
>XP_020096572.1 histidinol dehydrogenase, chloroplastic isoform X2 [Ananas comosus]
>XP_020096586.1 adenylate kinase, chloroplastic [Ananas comosus]
>XP_020096596.1 protein TIC 40, chloroplastic-like isoform X1 [Ananas comosus]
>XP_020096604.1 protein TIC 40, chloroplastic-like isoform X2 [Ananas comosus]
>XP_020096611.1 protein TIC 40, chloroplastic-like isoform X3 [Ananas comosus]
>XP_020096615.1 protein DETOXIFICATION 46, chloroplastic-like isoform X1 [Ananas comosus]
>XP_020096616.1 protein DETOXIFICATION 46, chloroplastic-like isoform X2 [Ananas comosus]
>XP_020096666.1 protein THYLAKOID FORMATION1, chloroplastic [Ananas comosus]
>XP_020096675.1 DNA repair protein recA homolog 1, chloroplastic isoform X1 [Ananas comosus]
>XP_020096676.1 DNA repair protein recA homolog 1, chloroplastic isoform X2 [Ananas comosus]
>XP_020096735.1 early light-induced protein 1, chloroplastic-like isoform X1 [Ananas comosus]
>XP_020096736.1 early light-induced protein 1, chloroplastic-like isoform X2 [Ananas comosus]
>XP_020096737.1 early light-induced protein 1, chloroplastic-like isoform X3 [Ananas comosus]
>XP_020096762.1 thioredoxin-like 2, chloroplastic [Ananas comosus]
>XP_020096776.1 sirohydrochlorin ferrochelatase, chloroplastic-like isoform X1 [Ananas comosus]
>XP_020096777.1 sirohydrochlorin ferrochelatase, chloroplastic-like isoform X1 [Ananas comosus]
>XP_020096778.1 sirohydrochlorin ferrochelatase, chloroplastic-like isoform X1 [Ananas comosus]
>XP_020096786.1 calcium sensing receptor, chloroplastic isoform X5 [Ananas comosus]
>XP_020096795.1 calcium sensing receptor, chloroplastic isoform X5 [Ananas comosus]
>XP_020096804.1 calcium sensing receptor, chloroplastic isoform X6 [Ananas comosus]
>XP_020096816.1 calcium sensing receptor, chloroplastic isoform X6 [Ananas comosus]
>XP_020096840.1 rhomboid-like protein 11, chloroplastic isoform X1 [Ananas comosus]
>XP_020096841.1 rhomboid-like protein 11, chloroplastic isoform X2 [Ananas comosus]
>XP_020096932.1 LOW QUALITY PROTEIN: peptidyl-prolyl cis-trans isomerase CYP26-2, chloroplastic [Ananas comosus]
>XP_020096934.1 pentatricopeptide repeat-containing protein At2g45350, chloroplastic-like [Ananas comosus]
>XP_020096935.1 pentatricopeptide repeat-containing protein At2g45350, chloroplastic-like [Ananas comosus]
>XP_020096936.1 pentatricopeptide repeat-containing protein At2g45350, chloroplastic-like [Ananas comosus]
>XP_020096948.1 leucine--tRNA ligase, chloroplastic/mitochondrial isoform X1 [Ananas comosus]
>XP_020096949.1 leucine--tRNA ligase, chloroplastic/mitochondrial isoform X2 [Ananas comosus]
>XP_020096950.1 leucine--tRNA ligase, chloroplastic/mitochondrial isoform X2 [Ananas comosus]
>XP_020096988.1 50S ribosomal protein 6, chloroplastic [Ananas comosus]
>XP_020097084.1 soluble starch synthase 1, chloroplastic/amyloplastic [Ananas comosus]
>XP_020097093.1 geranylgeranyl pyrophosphate synthase 7, chloroplastic-like [Ananas comosus]
>XP_020097142.1 methionine aminopeptidase 1B, chloroplastic-like [Ananas comosus]
>XP_020097184.1 ADP,ATP carrier protein 2, chloroplastic-like [Ananas comosus]
>XP_020097208.1 triose phosphate/phosphate translocator TPT, chloroplastic [Ananas comosus]
>XP_020097228.1 probable 1-deoxy-D-xylulose-5-phosphate synthase, chloroplastic isoform X1 [Ananas comosus]
>XP_020097230.1 probable 1-deoxy-D-xylulose-5-phosphate synthase, chloroplastic isoform X2 [Ananas comosus]
>XP_020097232.1 probable 4-hydroxy-tetrahydrodipicolinate reductase 1, chloroplastic [Ananas comosus]
>XP_020097304.1 probable tocopherol cyclase, chloroplastic [Ananas comosus]
>XP_020097329.1 cystathionine gamma-synthase 1, chloroplastic-like [Ananas comosus]
>XP_020097331.1 protein SLOW GREEN 1, chloroplastic isoform X1 [Ananas comosus]
>XP_020097332.1 protein SLOW GREEN 1, chloroplastic isoform X2 [Ananas comosus]
>XP_020097335.1 cystathionine beta-lyase, chloroplastic-like [Ananas comosus]
>XP_020097348.1 30S ribosomal protein S17, chloroplastic-like [Ananas comosus]
>XP_020097417.1 ABC transporter D family member 2, chloroplastic [Ananas comosus]
>XP_020097420.1 UV-B-induced protein At3g17800, chloroplastic-like [Ananas comosus]
>XP_020097422.1 methionine aminopeptidase 1D, chloroplastic/mitochondrial [Ananas comosus]
>XP_020097423.1 methionine aminopeptidase 1D, chloroplastic/mitochondrial [Ananas comosus]
>XP_020097436.1 protein EXECUTER 2, chloroplastic isoform X1 [Ananas comosus]
>XP_020097437.1 protein EXECUTER 2, chloroplastic isoform X2 [Ananas comosus]
>XP_020097478.1 nudix hydrolase 20, chloroplastic-like isoform X1 [Ananas comosus]
>XP_020097488.1 nudix hydrolase 20, chloroplastic-like isoform X2 [Ananas comosus]
>XP_020097494.1 phosphoribosylaminoimidazole carboxylase, chloroplastic-like isoform X1 [Ananas comosus]
>XP_020097495.1 phosphoribosylaminoimidazole carboxylase, chloroplastic-like isoform X2 [Ananas comosus]
>XP_020097496.1 phosphoribosylaminoimidazole carboxylase, chloroplastic-like isoform X3 [Ananas comosus]
>XP_020097497.1 phosphoribosylaminoimidazole carboxylase, chloroplastic-like isoform X4 [Ananas comosus]
>XP_020097498.1 phosphoribosylaminoimidazole carboxylase, chloroplastic-like isoform X4 [Ananas comosus]
>XP_020097499.1 phosphatase IMPL1, chloroplastic-like [Ananas comosus]
>XP_020097530.1 fructose-bisphosphate aldolase 3, chloroplastic-like [Ananas comosus]
>XP_020097551.1 cysteine--tRNA ligase, chloroplastic/mitochondrial-like [Ananas comosus]
>XP_020097557.1 pentatricopeptide repeat-containing protein DOT4, chloroplastic [Ananas comosus]
>XP_020097560.1 ALBINO3-like protein 1, chloroplastic [Ananas comosus]
>XP_020097563.1 rhodanese-like domain-containing protein 4, chloroplastic [Ananas comosus]
>XP_020097583.1 palmitoyl-acyl carrier protein thioesterase, chloroplastic-like [Ananas comosus]
>XP_020097592.1 fatty-acid-binding protein 3, chloroplastic isoform X1 [Ananas comosus]
>XP_020097593.1 fatty-acid-binding protein 3, chloroplastic isoform X1 [Ananas comosus]
>XP_020097594.1 fatty-acid-binding protein 3, chloroplastic isoform X1 [Ananas comosus]
>XP_020097595.1 fatty-acid-binding protein 3, chloroplastic isoform X1 [Ananas comosus]
>XP_020097596.1 fatty-acid-binding protein 3, chloroplastic isoform X1 [Ananas comosus]
>XP_020097597.1 fatty-acid-binding protein 3, chloroplastic isoform X1 [Ananas comosus]
>XP_020097598.1 fatty-acid-binding protein 3, chloroplastic isoform X2 [Ananas comosus]
>XP_020097600.1 fatty-acid-binding protein 3, chloroplastic isoform X3 [Ananas comosus]
>XP_020097686.1 ribose-phosphate pyrophosphokinase 3, chloroplastic-like isoform X2 [Ananas comosus]
>XP_020097690.1 tRNA(adenine(34)) deaminase, chloroplastic-like [Ananas comosus]
>XP_020097704.1 1-deoxy-D-xylulose 5-phosphate reductoisomerase, chloroplastic [Ananas comosus]
>XP_020097706.1 DCC family protein At1g52590, chloroplastic [Ananas comosus]
>XP_020097740.1 pentatricopeptide repeat-containing protein DOT4, chloroplastic-like [Ananas comosus]
>XP_020097770.1 arogenate dehydrogenase 2, chloroplastic-like [Ananas comosus]
>XP_020097786.1 probable amino-acid acetyltransferase NAGS1, chloroplastic isoform X1 [Ananas comosus]
>XP_020097794.1 probable amino-acid acetyltransferase NAGS1, chloroplastic isoform X2 [Ananas comosus]
>XP_020097803.1 probable amino-acid acetyltransferase NAGS1, chloroplastic isoform X3 [Ananas comosus]
>XP_020097903.1 GDT1-like protein 1, chloroplastic [Ananas comosus]
>XP_020097993.1 D-amino-acid transaminase, chloroplastic-like [Ananas comosus]
>XP_020097994.1 pheophytinase, chloroplastic [Ananas comosus]
>XP_020098053.1 D-amino-acid transaminase, chloroplastic-like [Ananas comosus]
>XP_020098060.1 histidinol-phosphate aminotransferase, chloroplastic-like [Ananas comosus]
>XP_020098061.1 pentatricopeptide repeat-containing protein At2g29760, chloroplastic-like [Ananas comosus]
>XP_020098063.1 GTP-binding protein BRASSINAZOLE INSENSITIVE PALE GREEN 2, chloroplastic isoform X1 [Ananas comosus]
>XP_020098064.1 GTP-binding protein BRASSINAZOLE INSENSITIVE PALE GREEN 2, chloroplastic isoform X2 [Ananas comosus]
>XP_020098069.1 superoxide dismutase [Fe] 2, chloroplastic [Ananas comosus]
>XP_020098070.1 superoxide dismutase [Fe] 2, chloroplastic [Ananas comosus]
>XP_020098124.1 protein CHUP1, chloroplastic [Ananas comosus]
>XP_020098152.1 protein NUCLEAR FUSION DEFECTIVE 6, chloroplastic/mitochondrial-like isoform X1 [Ananas comosus]
>XP_020098153.1 protein NUCLEAR FUSION DEFECTIVE 6, chloroplastic/mitochondrial-like isoform X2 [Ananas comosus]
>XP_020098161.1 pentatricopeptide repeat-containing protein At1g08070, chloroplastic-like [Ananas comosus]
>XP_020098164.1 glucose-6-phosphate 1-dehydrogenase, chloroplastic-like [Ananas comosus]
>XP_020098236.1 protein VTE6, chloroplastic [Ananas comosus]
>XP_020098249.1 26.7 kDa heat shock protein, chloroplastic-like [Ananas comosus]
>XP_020098258.1 palmitoyl-acyl carrier protein thioesterase, chloroplastic-like [Ananas comosus]
>XP_020098270.1 aspartokinase 2, chloroplastic-like isoform X1 [Ananas comosus]
>XP_020098279.1 aspartokinase 2, chloroplastic-like isoform X1 [Ananas comosus]
>XP_020098288.1 aspartokinase 1, chloroplastic-like isoform X2 [Ananas comosus]
>XP_020098379.1 ent-copalyl diphosphate synthase 1, chloroplastic [Ananas comosus]
>XP_020098385.1 CRS2-associated factor 1, chloroplastic [Ananas comosus]
>XP_020098400.1 stearoyl-[acyl-carrier-protein] 9-desaturase, chloroplastic-like [Ananas comosus]
>XP_020098401.1 leucine aminopeptidase 2, chloroplastic-like [Ananas comosus]
>XP_020098411.1 threonine dehydratase biosynthetic, chloroplastic [Ananas comosus]
>XP_020098469.1 ATP-dependent zinc metalloprotease FTSH 9, chloroplastic/mitochondrial [Ananas comosus]
>XP_020098505.1 protein CHUP1, chloroplastic [Ananas comosus]
>XP_020098530.1 probable solanesyl-diphosphate synthase 3, chloroplastic [Ananas comosus]
>XP_020098531.1 peptide deformylase 1B, chloroplastic [Ananas comosus]
>XP_020098541.1 senescence/dehydration-associated protein At4g35985, chloroplastic-like [Ananas comosus]
>XP_020098543.1 probable starch synthase 4, chloroplastic/amyloplastic [Ananas comosus]
>XP_020098544.1 probable starch synthase 4, chloroplastic/amyloplastic [Ananas comosus]
>XP_020098589.1 carboxyl-terminal-processing peptidase 1, chloroplastic isoform X1 [Ananas comosus]
>XP_020098590.1 carboxyl-terminal-processing peptidase 1, chloroplastic isoform X2 [Ananas comosus]
>XP_020098591.1 carboxyl-terminal-processing peptidase 1, chloroplastic isoform X3 [Ananas comosus]
>XP_020098592.1 carboxyl-terminal-processing peptidase 1, chloroplastic isoform X4 [Ananas comosus]
>XP_020098766.1 carbonic anhydrase, chloroplastic-like [Ananas comosus]
>XP_020098836.1 pentatricopeptide repeat-containing protein At1g10910, chloroplastic [Ananas comosus]
>XP_020098861.1 pentatricopeptide repeat-containing protein At1g15510, chloroplastic [Ananas comosus]
>XP_020098862.1 pentatricopeptide repeat-containing protein At1g15510, chloroplastic [Ananas comosus]
>XP_020098863.1 pentatricopeptide repeat-containing protein At1g15510, chloroplastic [Ananas comosus]
>XP_020099098.1 50S ribosomal protein L31, chloroplastic-like isoform X1 [Ananas comosus]
>XP_020099099.1 50S ribosomal protein L31, chloroplastic-like isoform X2 [Ananas comosus]
>XP_020099118.1 30S ribosomal protein S20, chloroplastic [Ananas comosus]
>XP_020099152.1 sec-independent protein translocase protein TATC, chloroplastic [Ananas comosus]
>XP_020099176.1 alpha-amylase 3, chloroplastic isoform X1 [Ananas comosus]
>XP_020099177.1 alpha-amylase 3, chloroplastic isoform X2 [Ananas comosus]
>XP_020099268.1 protein CURVATURE THYLAKOID 1C, chloroplastic [Ananas comosus]
>XP_020099269.1 ADP,ATP carrier protein 1, chloroplastic-like [Ananas comosus]
>XP_020099331.1 thylakoid lumenal 16.5 kDa protein, chloroplastic isoform X1 [Ananas comosus]
>XP_020099332.1 thylakoid lumenal 16.5 kDa protein, chloroplastic isoform X2 [Ananas comosus]
>XP_020099333.1 thylakoid lumenal 16.5 kDa protein, chloroplastic isoform X3 [Ananas comosus]
>XP_020099334.1 thylakoid lumenal 16.5 kDa protein, chloroplastic isoform X4 [Ananas comosus]
>XP_020099399.1 RNA polymerase sigma factor sigE, chloroplastic/mitochondrial isoform X1 [Ananas comosus]
>XP_020099400.1 RNA polymerase sigma factor sigE, chloroplastic/mitochondrial isoform X2 [Ananas comosus]
>XP_020099413.1 phosphoserine phosphatase, chloroplastic [Ananas comosus]
>XP_020099419.1 triose phosphate/phosphate translocator, non-green plastid, chloroplastic-like isoform X1 [Ananas comosus]
>XP_020099420.1 phosphoenolpyruvate/phosphate translocator 2, chloroplastic-like isoform X2 [Ananas comosus]
>XP_020099421.1 phosphoenolpyruvate/phosphate translocator 2, chloroplastic-like isoform X3 [Ananas comosus]
>XP_020099422.1 phosphoenolpyruvate/phosphate translocator 2, chloroplastic-like isoform X4 [Ananas comosus]
>XP_020099424.1 phosphoenolpyruvate/phosphate translocator 2, chloroplastic-like isoform X5 [Ananas comosus]
>XP_020099438.1 chloroplast processing peptidase-like isoform X1 [Ananas comosus]
>XP_020099439.1 chloroplast processing peptidase-like isoform X2 [Ananas comosus]
>XP_020099522.1 triose phosphate/phosphate translocator, non-green plastid, chloroplastic-like [Ananas comosus]
>XP_020099544.1 pentatricopeptide repeat-containing protein At2g18940, chloroplastic [Ananas comosus]
>XP_020099630.1 glucose-6-phosphate 1-dehydrogenase, chloroplastic-like isoform X1 [Ananas comosus]
>XP_020099637.1 glucose-6-phosphate 1-dehydrogenase, chloroplastic-like isoform X2 [Ananas comosus]
>XP_020099655.1 phosphomethylpyrimidine synthase, chloroplastic [Ananas comosus]
>XP_020099723.1 protein CHUP1, chloroplastic-like [Ananas comosus]
>XP_020099729.1 indole-3-glycerol phosphate synthase, chloroplastic-like [Ananas comosus]
>XP_020099742.1 adenylate isopentenyltransferase 1, chloroplastic-like [Ananas comosus]
>XP_020099785.1 glycerol-3-phosphate dehydrogenase [NAD(+)], chloroplastic isoform X1 [Ananas comosus]
>XP_020099786.1 glycerol-3-phosphate dehydrogenase [NAD(+)], chloroplastic isoform X2 [Ananas comosus]
>XP_020099826.1 DEAD-box ATP-dependent RNA helicase 3, chloroplastic isoform X1 [Ananas comosus]
>XP_020099827.1 DEAD-box ATP-dependent RNA helicase 3, chloroplastic isoform X2 [Ananas comosus]
>XP_020099828.1 DEAD-box ATP-dependent RNA helicase 3, chloroplastic isoform X3 [Ananas comosus]
>XP_020099994.1 2-succinylbenzoate--CoA ligase, chloroplastic/peroxisomal isoform X1 [Ananas comosus]
>XP_020099995.1 2-succinylbenzoate--CoA ligase, chloroplastic/peroxisomal isoform X2 [Ananas comosus]
>XP_020099996.1 2-succinylbenzoate--CoA ligase, chloroplastic/peroxisomal isoform X3 [Ananas comosus]
>XP_020099998.1 2-succinylbenzoate--CoA ligase, chloroplastic/peroxisomal isoform X4 [Ananas comosus]
>XP_020099999.1 2-succinylbenzoate--CoA ligase, chloroplastic/peroxisomal isoform X4 [Ananas comosus]
>XP_020100000.1 2-succinylbenzoate--CoA ligase, chloroplastic/peroxisomal isoform X5 [Ananas comosus]
>XP_020100021.1 pentatricopeptide repeat-containing protein At3g06430, chloroplastic [Ananas comosus]
>XP_020100045.1 chloroplast stem-loop binding protein of 41 kDa b, chloroplastic isoform X1 [Ananas comosus]
>XP_020100046.1 chloroplast stem-loop binding protein of 41 kDa b, chloroplastic isoform X2 [Ananas comosus]
>XP_020100059.1 chaperone protein ClpB3, chloroplastic [Ananas comosus]
>XP_020100142.1 glutamate-1-semialdehyde 2,1-aminomutase, chloroplastic-like [Ananas comosus]
>XP_020100153.1 probable chlorophyll(ide) b reductase NYC1, chloroplastic [Ananas comosus]
>XP_020100213.1 phosphoglucan phosphatase LSF1, chloroplastic [Ananas comosus]
>XP_020100226.1 peptidyl-prolyl cis-trans isomerase CYP38, chloroplastic isoform X1 [Ananas comosus]
>XP_020100233.1 peptidyl-prolyl cis-trans isomerase CYP38, chloroplastic isoform X1 [Ananas comosus]
>XP_020100236.1 protein PTST, chloroplastic [Ananas comosus]
>XP_020100237.1 protein PTST, chloroplastic [Ananas comosus]
>XP_020100240.1 peptidyl-prolyl cis-trans isomerase CYP38, chloroplastic isoform X2 [Ananas comosus]
>XP_020100250.1 peptidyl-prolyl cis-trans isomerase CYP38, chloroplastic isoform X3 [Ananas comosus]
>XP_020100256.1 peptidyl-prolyl cis-trans isomerase CYP38, chloroplastic isoform X4 [Ananas comosus]
>XP_020100270.1 crocetin glucosyltransferase, chloroplastic-like [Ananas comosus]
>XP_020100271.1 single-stranded DNA-binding protein WHY1, chloroplastic-like, partial [Ananas comosus]
>XP_020100320.1 gamma-terpinene synthase, chloroplastic-like [Ananas comosus]
>XP_020100321.1 alpha-terpineol synthase, chloroplastic-like [Ananas comosus]
>XP_020100331.1 pentatricopeptide repeat-containing protein At1g08070, chloroplastic-like [Ananas comosus]
>XP_020100333.1 NAD(P)H-quinone oxidoreductase subunit U, chloroplastic [Ananas comosus]
>XP_020100338.1 J domain-containing protein required for chloroplast accumulation response 1 [Ananas comosus]
>XP_020100347.1 magnesium-chelatase subunit ChlI, chloroplastic-like [Ananas comosus]
>XP_020100348.1 magnesium-chelatase subunit ChlI, chloroplastic-like [Ananas comosus]
>XP_020100431.1 protein TIC 56, chloroplastic [Ananas comosus]
>XP_020100451.1 D-xylose-proton symporter-like 3, chloroplastic [Ananas comosus]
>XP_020100466.1 nudix hydrolase 19, chloroplastic [Ananas comosus]
>XP_020100480.1 nucleoside diphosphate kinase 2, chloroplastic [Ananas comosus]
>XP_020100481.1 GTP-binding protein BRASSINAZOLE INSENSITIVE PALE GREEN 2, chloroplastic [Ananas comosus]
>XP_020100500.1 probable plastid-lipid-associated protein 4, chloroplastic isoform X1 [Ananas comosus]
>XP_020100501.1 probable plastid-lipid-associated protein 4, chloroplastic isoform X2 [Ananas comosus]
>XP_020100502.1 30S ribosomal protein S13, chloroplastic-like isoform X1 [Ananas comosus]
>XP_020100503.1 30S ribosomal protein S13, chloroplastic-like isoform X2 [Ananas comosus]
>XP_020100505.1 RNA polymerase sigma factor sigD, chloroplastic [Ananas comosus]
>XP_020100516.1 probable DNA gyrase subunit A, chloroplastic/mitochondrial isoform X1 [Ananas comosus]
>XP_020100517.1 probable DNA gyrase subunit A, chloroplastic/mitochondrial isoform X2 [Ananas comosus]
>XP_020100518.1 probable DNA gyrase subunit A, chloroplastic/mitochondrial isoform X3 [Ananas comosus]
>XP_020100557.1 lipoyl synthase 1, chloroplastic-like [Ananas comosus]
>XP_020100558.1 lipoyl synthase 1, chloroplastic-like [Ananas comosus]
>XP_020100591.1 translocase of chloroplast 159, chloroplastic-like [Ananas comosus]
>XP_020100594.1 serine--tRNA ligase, chloroplastic/mitochondrial isoform X1 [Ananas comosus]
>XP_020100595.1 serine--tRNA ligase, chloroplastic/mitochondrial isoform X2 [Ananas comosus]
>XP_020100647.1 ketol-acid reductoisomerase, chloroplastic-like [Ananas comosus]
>XP_020100651.1 pyridoxine/pyridoxamine 5'-phosphate oxidase 1, chloroplastic [Ananas comosus]
>XP_020100652.1 LOW QUALITY PROTEIN: ubiquinol oxidase 4, chloroplastic/chromoplastic [Ananas comosus]
>XP_020100663.1 cysteine--tRNA ligase, chloroplastic/mitochondrial isoform X1 [Ananas comosus]
>XP_020100664.1 cysteine--tRNA ligase, chloroplastic/mitochondrial isoform X2 [Ananas comosus]
>XP_020100665.1 cysteine--tRNA ligase, chloroplastic/mitochondrial isoform X3 [Ananas comosus]
>XP_020100666.1 cysteine--tRNA ligase, chloroplastic/mitochondrial isoform X3 [Ananas comosus]
>XP_020100672.1 transcription termination factor MTERF6, chloroplastic/mitochondrial isoform X1 [Ananas comosus]
>XP_020100685.1 probable phytol kinase, chloroplastic isoform X1 [Ananas comosus]
>XP_020100686.1 probable phytol kinase, chloroplastic isoform X2 [Ananas comosus]
>XP_020100687.1 probable phytol kinase, chloroplastic isoform X3 [Ananas comosus]
>XP_020100688.1 probable phytol kinase, chloroplastic isoform X4 [Ananas comosus]
>XP_020100689.1 probable phytol kinase, chloroplastic isoform X5 [Ananas comosus]
>XP_020100690.1 probable phytol kinase, chloroplastic isoform X6 [Ananas comosus]
>XP_020100691.1 probable phytol kinase, chloroplastic isoform X6 [Ananas comosus]
>XP_020100701.1 glyceraldehyde-3-phosphate dehydrogenase GAPCP1, chloroplastic-like [Ananas comosus]
>XP_020100767.1 rhodanese-like domain-containing protein 4A, chloroplastic [Ananas comosus]
>XP_020100783.1 diaminopimelate epimerase, chloroplastic isoform X1 [Ananas comosus]
>XP_020100784.1 diaminopimelate epimerase, chloroplastic isoform X2 [Ananas comosus]
>XP_020100785.1 digalactosyldiacylglycerol synthase 2, chloroplastic-like isoform X1 [Ananas comosus]
>XP_020100786.1 digalactosyldiacylglycerol synthase 2, chloroplastic-like isoform X1 [Ananas comosus]
>XP_020100787.1 digalactosyldiacylglycerol synthase 2, chloroplastic-like isoform X2 [Ananas comosus]
>XP_020100789.1 digalactosyldiacylglycerol synthase 2, chloroplastic-like isoform X2 [Ananas comosus]
>XP_020100817.1 protein TIC 21, chloroplastic [Ananas comosus]
>XP_020100818.1 adenylate isopentenyltransferase 3, chloroplastic-like [Ananas comosus]
>XP_020100819.1 adenylate isopentenyltransferase 3, chloroplastic-like [Ananas comosus]
>XP_020100830.1 tyrosine--tRNA ligase, chloroplastic/mitochondrial [Ananas comosus]
>XP_020100833.1 probable anion transporter 6, chloroplastic [Ananas comosus]
>XP_020100863.1 protein NUCLEAR FUSION DEFECTIVE 6, chloroplastic/mitochondrial-like isoform X1 [Ananas comosus]
>XP_020100864.1 protein NUCLEAR FUSION DEFECTIVE 6, chloroplastic/mitochondrial-like isoform X2 [Ananas comosus]
>XP_020100865.1 protein NUCLEAR FUSION DEFECTIVE 6, chloroplastic/mitochondrial-like isoform X2 [Ananas comosus]
>XP_020100866.1 protein NUCLEAR FUSION DEFECTIVE 6, chloroplastic/mitochondrial-like isoform X3 [Ananas comosus]
>XP_020100875.1 protein DETOXIFICATION 44, chloroplastic isoform X1 [Ananas comosus]
>XP_020100876.1 protein DETOXIFICATION 44, chloroplastic isoform X2 [Ananas comosus]
>XP_020100877.1 protein DETOXIFICATION 44, chloroplastic isoform X3 [Ananas comosus]
>XP_020100878.1 protein DETOXIFICATION 44, chloroplastic isoform X4 [Ananas comosus]
>XP_020100895.1 pentatricopeptide repeat-containing protein At5g50390, chloroplastic [Ananas comosus]
>XP_020100900.1 50S ribosomal protein L24, chloroplastic [Ananas comosus]
>XP_020100913.1 50S ribosomal protein L27, chloroplastic [Ananas comosus]
>XP_020100930.1 uroporphyrinogen-III synthase, chloroplastic [Ananas comosus]
>XP_020101013.1 50S ribosomal protein L19-2, chloroplastic-like [Ananas comosus]
>XP_020101027.1 stress enhanced protein 1, chloroplastic [Ananas comosus]
>XP_020101063.1 beta-carotene isomerase D27, chloroplastic isoform X1 [Ananas comosus]
>XP_020101064.1 beta-carotene isomerase D27, chloroplastic isoform X2 [Ananas comosus]
>XP_020101116.1 psbP domain-containing protein 6, chloroplastic-like [Ananas comosus]
>XP_020101121.1 ferritin-3, chloroplastic-like [Ananas comosus]
>XP_020101125.1 acyl carrier protein 1, chloroplastic-like [Ananas comosus]
>XP_020101213.1 phosphoenolpyruvate/phosphate translocator 2, chloroplastic-like [Ananas comosus]
>XP_020101217.1 psbP domain-containing protein 1, chloroplastic [Ananas comosus]
>XP_020101232.1 photosystem II repair protein PSB27-H1, chloroplastic [Ananas comosus]
>XP_020101289.1 NAD(P)H-quinone oxidoreductase subunit N, chloroplastic isoform X1 [Ananas comosus]
>XP_020101290.1 NAD(P)H-quinone oxidoreductase subunit N, chloroplastic isoform X2 [Ananas comosus]
>XP_020101382.1 cytochrome c-type biogenesis ccda-like chloroplastic protein 2 isoform X1 [Ananas comosus]
>XP_020101383.1 cytochrome c-type biogenesis ccda-like chloroplastic protein 2 isoform X1 [Ananas comosus]
>XP_020101384.1 cytochrome c-type biogenesis ccda-like chloroplastic protein 2 isoform X2 [Ananas comosus]
>XP_020101385.1 cytochrome c-type biogenesis ccda-like chloroplastic protein 2 isoform X3 [Ananas comosus]
>XP_020101386.1 cytochrome c-type biogenesis ccda-like chloroplastic protein 2 isoform X4 [Ananas comosus]
>XP_020101388.1 cytochrome c-type biogenesis ccda-like chloroplastic protein 2 isoform X5 [Ananas comosus]
>XP_020101389.1 cytochrome c-type biogenesis ccda-like chloroplastic protein 2 isoform X6 [Ananas comosus]
>XP_020101390.1 cytochrome c-type biogenesis ccda-like chloroplastic protein 2 isoform X7 [Ananas comosus]
>XP_020101391.1 cytochrome c-type biogenesis ccda-like chloroplastic protein 2 isoform X8 [Ananas comosus]
>XP_020101392.1 cytochrome c-type biogenesis ccda-like chloroplastic protein 2 isoform X9 [Ananas comosus]
>XP_020101416.1 magnesium-chelatase subunit ChlD, chloroplastic [Ananas comosus]
>XP_020101433.1 arogenate dehydrogenase 2, chloroplastic-like, partial [Ananas comosus]
>XP_020101460.1 pentatricopeptide repeat-containing protein At1g08070, chloroplastic-like [Ananas comosus]
>XP_020101463.1 arogenate dehydratase/prephenate dehydratase 2, chloroplastic-like [Ananas comosus]
>XP_020101494.1 protein CHUP1, chloroplastic-like [Ananas comosus]
>XP_020101495.1 protein CHUP1, chloroplastic-like [Ananas comosus]
>XP_020101504.1 50S ribosomal protein L18, chloroplastic [Ananas comosus]
>XP_020101527.1 phosphoribosylformylglycinamidine cyclo-ligase, chloroplastic/mitochondrial [Ananas comosus]
>XP_020101566.1 chloroplast stem-loop binding protein of 41 kDa a, chloroplastic [Ananas comosus]
>XP_020101654.1 anthranilate synthase alpha subunit 1, chloroplastic-like [Ananas comosus]
>XP_020101713.1 transcription termination factor MTERF9, chloroplastic [Ananas comosus]
>XP_020101743.1 protein RETICULATA, chloroplastic-like [Ananas comosus]
>XP_020101744.1 protein RETICULATA, chloroplastic-like [Ananas comosus]
>XP_020101745.1 protein RETICULATA, chloroplastic-like [Ananas comosus]
>XP_020101791.1 glutathione synthetase, chloroplastic isoform X1 [Ananas comosus]
>XP_020101792.1 glutathione synthetase, chloroplastic isoform X2 [Ananas comosus]
>XP_020101793.1 glutathione synthetase, chloroplastic isoform X3 [Ananas comosus]
>XP_020101799.1 pentatricopeptide repeat-containing protein At3g09650, chloroplastic [Ananas comosus]
>XP_020101857.1 probable membrane-associated 30 kDa protein, chloroplastic [Ananas comosus]
>XP_020101863.1 uncharacterized aarF domain-containing protein kinase At5g05200, chloroplastic isoform X1 [Ananas comosus]
>XP_020101864.1 uncharacterized aarF domain-containing protein kinase At5g05200, chloroplastic isoform X2 [Ananas comosus]
>XP_020101881.1 UDP-sulfoquinovose synthase, chloroplastic [Ananas comosus]
>XP_020101897.1 probable phytol kinase 2, chloroplastic isoform X1 [Ananas comosus]
>XP_020101898.1 probable phytol kinase 2, chloroplastic isoform X2 [Ananas comosus]
>XP_020101900.1 probable phytol kinase 2, chloroplastic isoform X2 [Ananas comosus]
>XP_020101901.1 probable phytol kinase 2, chloroplastic isoform X3 [Ananas comosus]
>XP_020101902.1 probable phytol kinase 2, chloroplastic isoform X4 [Ananas comosus]
>XP_020101903.1 probable phytol kinase 2, chloroplastic isoform X5 [Ananas comosus]
>XP_020101904.1 probable phytol kinase 2, chloroplastic isoform X5 [Ananas comosus]
>XP_020101913.1 cysteine desulfurase 1, chloroplastic [Ananas comosus]
>XP_020101914.1 pentatricopeptide repeat-containing protein At2g31400, chloroplastic [Ananas comosus]
>XP_020101915.1 pentatricopeptide repeat-containing protein At2g31400, chloroplastic [Ananas comosus]
>XP_020101916.1 pentatricopeptide repeat-containing protein At2g31400, chloroplastic [Ananas comosus]
>XP_020101921.1 APO protein 2, chloroplastic-like isoform X1 [Ananas comosus]
>XP_020101922.1 APO protein 2, chloroplastic-like isoform X2 [Ananas comosus]
>XP_020101958.1 protein RETICULATA-RELATED 5, chloroplastic-like [Ananas comosus]
>XP_020101970.1 phenylalanine--tRNA ligase, chloroplastic/mitochondrial [Ananas comosus]
>XP_020102052.1 pentatricopeptide repeat-containing protein At4g19440, chloroplastic-like [Ananas comosus]
>XP_020102074.1 ribonuclease III domain-containing protein RNC1, chloroplastic, partial [Ananas comosus]
>XP_020102131.1 peptide chain release factor APG3, chloroplastic isoform X1 [Ananas comosus]
>XP_020102132.1 peptide chain release factor APG3, chloroplastic isoform X2 [Ananas comosus]
>XP_020102134.1 peptide chain release factor APG3, chloroplastic-like isoform X1 [Ananas comosus]
>XP_020102146.1 sedoheptulose-1,7-bisphosphatase, chloroplastic [Ananas comosus]
>XP_020102219.1 30S ribosomal protein S31, chloroplastic [Ananas comosus]
>XP_020102220.1 UPF0503 protein At3g09070, chloroplastic-like [Ananas comosus]
>XP_020102226.1 sulfate transporter 4.1, chloroplastic-like [Ananas comosus]
>XP_020102270.1 50S ribosomal protein L34, chloroplastic-like [Ananas comosus]
>XP_020102319.1 geranylgeranyl diphosphate reductase, chloroplastic-like [Ananas comosus]
>XP_020102334.1 short-chain dehydrogenase TIC 32, chloroplastic isoform X1 [Ananas comosus]
>XP_020102335.1 short-chain dehydrogenase TIC 32, chloroplastic isoform X2 [Ananas comosus]
>XP_020102336.1 short-chain dehydrogenase TIC 32, chloroplastic isoform X3 [Ananas comosus]
>XP_020102337.1 short-chain dehydrogenase TIC 32, chloroplastic isoform X4 [Ananas comosus]
>XP_020102341.1 50S ribosomal protein L3-2, chloroplastic [Ananas comosus]
>XP_020102355.1 polyphenol oxidase I, chloroplastic-like [Ananas comosus]
>XP_020102384.1 polyphenol oxidase, chloroplastic-like [Ananas comosus]
>XP_020102386.1 peptidyl-prolyl cis-trans isomerase CYP28, chloroplastic [Ananas comosus]
>XP_020102411.1 polyphenol oxidase, chloroplastic-like [Ananas comosus]
>XP_020102412.1 polyphenol oxidase, chloroplastic-like [Ananas comosus]
>XP_020102434.1 phosphatase IMPL1, chloroplastic-like [Ananas comosus]
>XP_020102501.1 protein FLUORESCENT IN BLUE LIGHT, chloroplastic-like isoform X1 [Ananas comosus]
>XP_020102503.1 protein FLUORESCENT IN BLUE LIGHT, chloroplastic-like isoform X2 [Ananas comosus]
>XP_020102504.1 protein FLUORESCENT IN BLUE LIGHT, chloroplastic-like isoform X3 [Ananas comosus]
>XP_020102510.1 preprotein translocase subunit SCY2, chloroplastic [Ananas comosus]
>XP_020102520.1 sigma factor binding protein 1, chloroplastic-like [Ananas comosus]
>XP_020102535.1 LOW QUALITY PROTEIN: probable monogalactosyldiacylglycerol synthase 2, chloroplastic [Ananas comosus]
>XP_020102654.1 putative pumilio homolog 8, chloroplastic isoform X2 [Ananas comosus]
>XP_020102690.1 pentatricopeptide repeat-containing protein DWY1, chloroplastic-like [Ananas comosus]
>XP_020102692.1 cytochrome P450 97B2, chloroplastic isoform X1 [Ananas comosus]
>XP_020102693.1 cytochrome P450 97B2, chloroplastic isoform X2 [Ananas comosus]
>XP_020102694.1 cytochrome P450 97B2, chloroplastic isoform X3 [Ananas comosus]
>XP_020102782.1 NAD(P)H-quinone oxidoreductase subunit S, chloroplastic [Ananas comosus]
>XP_020102833.1 protoporphyrinogen oxidase, chloroplastic [Ananas comosus]
>XP_020102843.1 lipoyl synthase 1, chloroplastic-like [Ananas comosus]
>XP_020102889.1 methionine aminopeptidase 1B, chloroplastic-like isoform X1 [Ananas comosus]
>XP_020102890.1 methionine aminopeptidase 1B, chloroplastic-like isoform X2 [Ananas comosus]
>XP_020102902.1 pentatricopeptide repeat-containing protein At4g35130, chloroplastic-like [Ananas comosus]
>XP_020102965.1 digalactosyldiacylglycerol synthase 1, chloroplastic-like isoform X1 [Ananas comosus]
>XP_020102966.1 digalactosyldiacylglycerol synthase 1, chloroplastic-like isoform X2 [Ananas comosus]
>XP_020102974.1 protein DCL, chloroplastic isoform X1 [Ananas comosus]
>XP_020102975.1 protein DCL, chloroplastic isoform X2 [Ananas comosus]
>XP_020102987.1 serotonin N-acetyltransferase 2, chloroplastic-like [Ananas comosus]
>XP_020103068.1 aspartate--tRNA ligase, chloroplastic/mitochondrial [Ananas comosus]
>XP_020103069.1 aspartate--tRNA ligase, chloroplastic/mitochondrial [Ananas comosus]
>XP_020103070.1 aspartate--tRNA ligase, chloroplastic/mitochondrial [Ananas comosus]
>XP_020103086.1 fatty acid desaturase 4, chloroplastic isoform X1 [Ananas comosus]
>XP_020103087.1 fatty acid desaturase 4, chloroplastic isoform X2 [Ananas comosus]
>XP_020103093.1 probable plastid-lipid-associated protein 2, chloroplastic [Ananas comosus]
>XP_020103162.1 glucose-6-phosphate/phosphate translocator 1, chloroplastic-like [Ananas comosus]
>XP_020103163.1 glucose-6-phosphate/phosphate translocator 1, chloroplastic-like [Ananas comosus]
>XP_020103164.1 glucose-6-phosphate/phosphate translocator 1, chloroplastic-like [Ananas comosus]
>XP_020103186.1 pentatricopeptide repeat-containing protein At1g30610, chloroplastic isoform X1 [Ananas comosus]
>XP_020103187.1 pentatricopeptide repeat-containing protein At1g30610, chloroplastic isoform X2 [Ananas comosus]
>XP_020103198.1 probable adenylate kinase 5, chloroplastic [Ananas comosus]
>XP_020103202.1 pentatricopeptide repeat-containing protein At1g74850, chloroplastic [Ananas comosus]
>XP_020103203.1 bifunctional aspartokinase/homoserine dehydrogenase 1, chloroplastic [Ananas comosus]
>XP_020103204.1 bifunctional aspartokinase/homoserine dehydrogenase 1, chloroplastic [Ananas comosus]
>XP_020103231.1 chaperone protein dnaJ A6, chloroplastic-like [Ananas comosus]
>XP_020103297.1 50S ribosomal protein L35, chloroplastic [Ananas comosus]
>XP_020103341.1 probable plastid-lipid-associated protein 8, chloroplastic [Ananas comosus]
>XP_020103343.1 chlorophyll synthase, chloroplastic [Ananas comosus]
>XP_020103389.1 CBS domain-containing protein CBSX1, chloroplastic-like isoform X1 [Ananas comosus]
>XP_020103390.1 CBS domain-containing protein CBSX1, chloroplastic-like isoform X2 [Ananas comosus]
>XP_020103395.1 1-(5-phosphoribosyl)-5-[(5-phosphoribosylamino)methylideneamino] imidazole-4-carboxamide isomerase, chloroplastic-like [Ananas comosus]
>XP_020103398.1 preprotein translocase subunit SECY, chloroplastic [Ananas comosus]
>XP_020103426.1 APO protein 1, chloroplastic [Ananas comosus]
>XP_020103466.1 DNA-damage-repair/toleration protein DRT111, chloroplastic [Ananas comosus]
>XP_020103467.1 DNA-damage-repair/toleration protein DRT111, chloroplastic [Ananas comosus]
>XP_020103515.1 pentatricopeptide repeat-containing protein At2g30100, chloroplastic-like [Ananas comosus]
>XP_020103571.1 ent-kaur-16-ene synthase, chloroplastic-like isoform X1 [Ananas comosus]
>XP_020103573.1 ent-kaur-16-ene synthase, chloroplastic-like isoform X2 [Ananas comosus]
>XP_020103574.1 ent-kaur-16-ene synthase, chloroplastic-like [Ananas comosus]
>XP_020103575.1 ent-kaur-16-ene synthase, chloroplastic-like [Ananas comosus]
>XP_020103599.1 thylakoid lumenal 15 kDa protein 1, chloroplastic isoform X1 [Ananas comosus]
>XP_020103600.1 thylakoid lumenal 15 kDa protein 1, chloroplastic isoform X2 [Ananas comosus]
>XP_020103601.1 thylakoid lumenal 15 kDa protein 1, chloroplastic isoform X3 [Ananas comosus]
>XP_020103613.1 glucose-1-phosphate adenylyltransferase small subunit, chloroplastic/amyloplastic-like [Ananas comosus]
>XP_020103625.1 chaperone protein dnaJ 8, chloroplastic-like [Ananas comosus]
>XP_020103626.1 chaperone protein dnaJ 8, chloroplastic-like [Ananas comosus]
>XP_020103627.1 chaperone protein dnaJ 8, chloroplastic-like [Ananas comosus]
>XP_020103628.1 chaperone protein dnaJ 8, chloroplastic-like [Ananas comosus]
>XP_020103656.1 protein plastid transcriptionally active 16, chloroplastic-like [Ananas comosus]
>XP_020103657.1 protein plastid transcriptionally active 16, chloroplastic-like [Ananas comosus]
>XP_020103658.1 ribulose bisphosphate carboxylase/oxygenase activase, chloroplastic-like [Ananas comosus]
>XP_020103668.1 uncharacterized protein At1g32220, chloroplastic [Ananas comosus]
>XP_020103682.1 protein TIC 20-I, chloroplastic [Ananas comosus]
>XP_020103686.1 glutamyl-tRNA reductase-binding protein, chloroplastic [Ananas comosus]
>XP_020103688.1 oxygen-dependent coproporphyrinogen-III oxidase, chloroplastic [Ananas comosus]
>XP_020103690.1 peptide chain release factor PrfB2, chloroplastic isoform X1 [Ananas comosus]
>XP_020103691.1 peptide chain release factor PrfB2, chloroplastic isoform X2 [Ananas comosus]
>XP_020103692.1 peptide chain release factor PrfB2, chloroplastic isoform X3 [Ananas comosus]
>XP_020103698.1 aspartate carbamoyltransferase, chloroplastic [Ananas comosus]
>XP_020103699.1 3-isopropylmalate dehydrogenase, chloroplastic-like isoform X1 [Ananas comosus]
>XP_020103700.1 3-isopropylmalate dehydrogenase, chloroplastic-like isoform X2 [Ananas comosus]
>XP_020103761.1 sufE-like protein 1, chloroplastic/mitochondrial, partial [Ananas comosus]
>XP_020103778.1 uncharacterized protein At4g37920, chloroplastic-like isoform X1 [Ananas comosus]
>XP_020103779.1 uncharacterized protein At4g37920, chloroplastic-like isoform X2 [Ananas comosus]
>XP_020103780.1 uncharacterized protein At4g37920, chloroplastic-like isoform X3 [Ananas comosus]
>XP_020103781.1 uncharacterized protein At4g37920, chloroplastic-like isoform X4 [Ananas comosus]
>XP_020103801.1 chlorophyllase-2, chloroplastic [Ananas comosus]
>XP_020103802.1 pentatricopeptide repeat-containing protein At4g16390, chloroplastic [Ananas comosus]
>XP_020103813.1 protein DCL, chloroplastic [Ananas comosus]
>XP_020103859.1 phytoene dehydrogenase, chloroplastic/chromoplastic isoform X1 [Ananas comosus]
>XP_020103860.1 phytoene dehydrogenase, chloroplastic/chromoplastic isoform X1 [Ananas comosus]
>XP_020103861.1 phytoene dehydrogenase, chloroplastic/chromoplastic isoform X2 [Ananas comosus]
>XP_020103884.1 photosynthetic NDH subunit of subcomplex B 5, chloroplastic [Ananas comosus]
>XP_020103897.1 putative methylesterase 11, chloroplastic [Ananas comosus]
>XP_020103941.1 branched-chain-amino-acid aminotransferase 3, chloroplastic-like [Ananas comosus]
>XP_020103942.1 branched-chain-amino-acid aminotransferase 3, chloroplastic-like [Ananas comosus]
>XP_020103981.1 pentatricopeptide repeat-containing protein At1g08070, chloroplastic-like [Ananas comosus]
>XP_020104011.1 phospho-2-dehydro-3-deoxyheptonate aldolase 2, chloroplastic-like [Ananas comosus]
>XP_020104012.1 2-carboxy-1,4-naphthoquinone phytyltransferase, chloroplastic isoform X1 [Ananas comosus]
>XP_020104013.1 2-carboxy-1,4-naphthoquinone phytyltransferase, chloroplastic isoform X2 [Ananas comosus]
>XP_020104014.1 2-carboxy-1,4-naphthoquinone phytyltransferase, chloroplastic isoform X3 [Ananas comosus]
>XP_020104016.1 small heat shock protein, chloroplastic-like [Ananas comosus]
>XP_020104189.1 ribulose-phosphate 3-epimerase, chloroplastic [Ananas comosus]
>XP_020104190.1 29 kDa ribonucleoprotein A, chloroplastic [Ananas comosus]
>XP_020104191.1 thioredoxin-like 1-1, chloroplastic isoform X1 [Ananas comosus]
>XP_020104192.1 thioredoxin-like 1-2, chloroplastic isoform X2 [Ananas comosus]
>XP_020104237.1 CRM-domain containing factor CFM3, chloroplastic/mitochondrial [Ananas comosus]
>XP_020104357.1 transcription termination factor MTERF9, chloroplastic [Ananas comosus]
>XP_020104358.1 transcription termination factor MTERF9, chloroplastic [Ananas comosus]
>XP_020104359.1 transcription termination factor MTERF9, chloroplastic [Ananas comosus]
>XP_020104360.1 transcription termination factor MTERF9, chloroplastic [Ananas comosus]
>XP_020104470.1 starch synthase 2, chloroplastic/amyloplastic isoform X1 [Ananas comosus]
>XP_020104471.1 soluble starch synthase 2-1, chloroplastic/amyloplastic isoform X2 [Ananas comosus]
>XP_020104477.1 protein CutA 1, chloroplastic [Ananas comosus]
>XP_020104485.1 4-hydroxy-3-methylbut-2-enyl diphosphate reductase, chloroplastic [Ananas comosus]
>XP_020104517.1 biotin carboxyl carrier protein of acetyl-CoA carboxylase, chloroplastic-like isoform X1 [Ananas comosus]
>XP_020104518.1 biotin carboxyl carrier protein of acetyl-CoA carboxylase 1, chloroplastic-like isoform X2 [Ananas comosus]
>XP_020104615.1 copper-transporting ATPase PAA2, chloroplastic [Ananas comosus]
>XP_020104635.1 folate transporter 1, chloroplastic isoform X1 [Ananas comosus]
>XP_020104643.1 folate transporter 1, chloroplastic isoform X2 [Ananas comosus]
>XP_020104710.1 cystathionine gamma-synthase 1, chloroplastic-like [Ananas comosus]
>XP_020104721.1 ATP-dependent RNA helicase DEAH11, chloroplastic-like [Ananas comosus]
>XP_020104723.1 glucose-1-phosphate adenylyltransferase large subunit 3, chloroplastic/amyloplastic [Ananas comosus]
>XP_020104744.1 pentatricopeptide repeat-containing protein At2g02980, chloroplastic-like [Ananas comosus]
>XP_020104773.1 photosynthetic NDH subunit of subcomplex B 2, chloroplastic [Ananas comosus]
>XP_020104776.1 pentatricopeptide repeat-containing protein At1g08070, chloroplastic-like [Ananas comosus]
>XP_020104815.1 ATP sulfurylase 1, chloroplastic-like [Ananas comosus]
>XP_020104825.1 omega-amidase, chloroplastic [Ananas comosus]
>XP_020104859.1 pentatricopeptide repeat-containing protein At5g67570, chloroplastic [Ananas comosus]
>XP_020104876.1 adenylosuccinate synthetase, chloroplastic [Ananas comosus]
>XP_020104931.1 UV-B-induced protein At3g17800, chloroplastic-like [Ananas comosus]
>XP_020104937.1 anthranilate synthase beta subunit 2, chloroplastic-like [Ananas comosus]
>XP_020104976.1 ylmG homolog protein 2, chloroplastic [Ananas comosus]
>XP_020104983.1 shikimate kinase 3, chloroplastic-like [Ananas comosus]
>XP_020104990.1 protein CLT2, chloroplastic-like [Ananas comosus]
>XP_020105009.1 translocase of chloroplast 34, chloroplastic-like isoform X1 [Ananas comosus]
>XP_020105010.1 translocase of chloroplast 34, chloroplastic-like isoform X1 [Ananas comosus]
>XP_020105011.1 translocase of chloroplast 34, chloroplastic-like isoform X2 [Ananas comosus]
>XP_020105012.1 translocase of chloroplast 34, chloroplastic-like isoform X2 [Ananas comosus]
>XP_020105048.1 cell division topological specificity factor homolog, chloroplastic [Ananas comosus]
>XP_020105050.1 dicarboxylate transporter 1, chloroplastic [Ananas comosus]
>XP_020105148.1 50S ribosomal protein L15, chloroplastic [Ananas comosus]
>XP_020105188.1 phosphoserine aminotransferase 2, chloroplastic-like [Ananas comosus]
>XP_020105217.1 ATP-dependent 6-phosphofructokinase 5, chloroplastic-like [Ananas comosus]
>XP_020105218.1 ATP-dependent 6-phosphofructokinase 5, chloroplastic-like [Ananas comosus]
>XP_020105219.1 ATP-dependent 6-phosphofructokinase 5, chloroplastic-like [Ananas comosus]
>XP_020105225.1 zinc finger protein VAR3, chloroplastic [Ananas comosus]
>XP_020105326.1 probable NAD(P)H dehydrogenase subunit CRR3, chloroplastic [Ananas comosus]
>XP_020105332.1 glutamate synthase 1 [NADH], chloroplastic isoform X1 [Ananas comosus]
>XP_020105333.1 glutamate synthase 1 [NADH], chloroplastic isoform X1 [Ananas comosus]
>XP_020105334.1 glutamate synthase 1 [NADH], chloroplastic isoform X2 [Ananas comosus]
>XP_020105376.1 protein NUCLEAR FUSION DEFECTIVE 6, chloroplastic/mitochondrial-like [Ananas comosus]
>XP_020105381.1 RNA polymerase sigma factor sigE, chloroplastic/mitochondrial-like [Ananas comosus]
>XP_020105386.1 protein CHUP1, chloroplastic-like isoform X1 [Ananas comosus]
>XP_020105387.1 protein CHUP1, chloroplastic-like isoform X2 [Ananas comosus]
>XP_020105442.1 uncharacterized protein At4g08330, chloroplastic-like [Ananas comosus]
>XP_020105541.1 biotin carboxyl carrier protein of acetyl-CoA carboxylase 1, chloroplastic isoform X3 [Ananas comosus]
>XP_020105578.1 pentatricopeptide repeat-containing protein At1g05750, chloroplastic-like [Ananas comosus]
>XP_020105582.1 pentatricopeptide repeat-containing protein At5g55740, chloroplastic [Ananas comosus]
>XP_020105594.1 carotenoid cleavage dioxygenase 8 homolog B, chloroplastic [Ananas comosus]
>XP_020105621.1 peptide deformylase 1A, chloroplastic [Ananas comosus]
>XP_020105701.1 carbamoyl-phosphate synthase large chain, chloroplastic [Ananas comosus]
>XP_020105737.1 lycopene epsilon cyclase, chloroplastic [Ananas comosus]
>XP_020105762.1 probable inactive ATP-dependent zinc metalloprotease FTSHI 1, chloroplastic [Ananas comosus]
>XP_020105765.1 ATP-dependent Clp protease proteolytic subunit-related protein 1, chloroplastic-like [Ananas comosus]
>XP_020105766.1 serine/threonine-protein kinase STN7, chloroplastic [Ananas comosus]
>XP_020105777.1 fe-S cluster assembly factor HCF101, chloroplastic [Ananas comosus]
>XP_020105781.1 30S ribosomal protein S6 alpha, chloroplastic [Ananas comosus]
>XP_020105786.1 cold-regulated 413 inner membrane protein 2, chloroplastic-like [Ananas comosus]
>XP_020105833.1 lysine--tRNA ligase, chloroplastic/mitochondrial-like isoform X1 [Ananas comosus]
>XP_020105834.1 lysine--tRNA ligase, chloroplastic/mitochondrial-like isoform X2 [Ananas comosus]
>XP_020105854.1 CRM-domain containing factor CFM3, chloroplastic/mitochondrial-like [Ananas comosus]
>XP_020105855.1 delta-aminolevulinic acid dehydratase, chloroplastic-like [Ananas comosus]
>XP_020105915.1 probable plastid-lipid-associated protein 14, chloroplastic [Ananas comosus]
>XP_020105916.1 light-harvesting complex-like protein OHP2, chloroplastic [Ananas comosus]
>XP_020105925.1 photosystem I reaction center subunit VI, chloroplastic-like [Ananas comosus]
>XP_020105933.1 psbP domain-containing protein 5, chloroplastic [Ananas comosus]
>XP_020105939.1 protein TIC 62, chloroplastic isoform X1 [Ananas comosus]
>XP_020105945.1 protein TIC 62, chloroplastic isoform X2 [Ananas comosus]
>XP_020105947.1 CRM-domain containing factor CFM3, chloroplastic/mitochondrial isoform X1 [Ananas comosus]
>XP_020105948.1 CRM-domain containing factor CFM3, chloroplastic/mitochondrial isoform X2 [Ananas comosus]
>XP_020105953.1 probable sodium/metabolite cotransporter BASS2, chloroplastic isoform X1 [Ananas comosus]
>XP_020105954.1 probable sodium/metabolite cotransporter BASS2, chloroplastic isoform X2 [Ananas comosus]
>XP_020105955.1 probable sodium/metabolite cotransporter BASS2, chloroplastic isoform X3 [Ananas comosus]
>XP_020105982.1 ribulose-1,5 bisphosphate carboxylase/oxygenase large subunit N-methyltransferase, chloroplastic [Ananas comosus]
>XP_020105983.1 ribulose-1,5 bisphosphate carboxylase/oxygenase large subunit N-methyltransferase, chloroplastic [Ananas comosus]
>XP_020105996.1 probable envelope ADP,ATP carrier protein, chloroplastic [Ananas comosus]
>XP_020106016.1 50S ribosomal protein L13, chloroplastic isoform X1 [Ananas comosus]
>XP_020106017.1 50S ribosomal protein L13, chloroplastic isoform X2 [Ananas comosus]
>XP_020106025.1 LOW QUALITY PROTEIN: 50S ribosomal protein L12, chloroplastic-like [Ananas comosus]
>XP_020106065.1 oleoyl-acyl carrier protein thioesterase, chloroplastic-like [Ananas comosus]
>XP_020106082.1 LOW QUALITY PROTEIN: threonine synthase 1, chloroplastic-like [Ananas comosus]
>XP_020106125.1 CDT1-like protein a, chloroplastic [Ananas comosus]
>XP_020106130.1 tryptophan--tRNA ligase, chloroplastic/mitochondrial isoform X1 [Ananas comosus]
>XP_020106131.1 tryptophan--tRNA ligase, chloroplastic/mitochondrial isoform X2 [Ananas comosus]
>XP_020106132.1 tryptophan--tRNA ligase, chloroplastic/mitochondrial isoform X3 [Ananas comosus]
>XP_020106139.1 prolycopene isomerase 2, chloroplastic [Ananas comosus]
>XP_020106176.1 probable N-acetyl-gamma-glutamyl-phosphate reductase, chloroplastic isoform X1 [Ananas comosus]
>XP_020106177.1 probable N-acetyl-gamma-glutamyl-phosphate reductase, chloroplastic isoform X1 [Ananas comosus]
>XP_020106178.1 probable N-acetyl-gamma-glutamyl-phosphate reductase, chloroplastic isoform X1 [Ananas comosus]
>XP_020106179.1 probable N-acetyl-gamma-glutamyl-phosphate reductase, chloroplastic isoform X2 [Ananas comosus]
>XP_020106214.1 allene oxide cyclase, chloroplastic-like [Ananas comosus]
>XP_020106215.1 ATP-dependent Clp protease proteolytic subunit 3, chloroplastic [Ananas comosus]
>XP_020106233.1 short-chain dehydrogenase TIC 32, chloroplastic [Ananas comosus]
>XP_020106239.1 photosynthetic NDH subunit of subcomplex B 3, chloroplastic-like [Ananas comosus]
>XP_020106290.1 glyoxylate/succinic semialdehyde reductase 2, chloroplastic [Ananas comosus]
>XP_020106306.1 protease Do-like 1, chloroplastic [Ananas comosus]
>XP_020106313.1 carbonic anhydrase, chloroplastic-like isoform X3 [Ananas comosus]
>XP_020106357.1 transcription termination factor MTERF5, chloroplastic [Ananas comosus]
>XP_020106359.1 protein ORANGE, chloroplastic-like [Ananas comosus]
>XP_020106368.1 peptidyl-prolyl cis-trans isomerase FKBP19, chloroplastic [Ananas comosus]
>XP_020106369.1 peptidyl-prolyl cis-trans isomerase FKBP19, chloroplastic [Ananas comosus]
>XP_020106407.1 soluble starch synthase 2-3, chloroplastic/amyloplastic-like [Ananas comosus]
>XP_020106529.1 pentatricopeptide repeat-containing protein ELI1, chloroplastic-like [Ananas comosus]
>XP_020106536.1 kinesin-like protein KIN-7E, chloroplastic [Ananas comosus]
>XP_020106542.1 protein COFACTOR ASSEMBLY OF COMPLEX C SUBUNIT B CCB1, chloroplastic-like [Ananas comosus]
>XP_020106621.1 uncharacterized aarF domain-containing protein kinase At4g31390, chloroplastic isoform X1 [Ananas comosus]
>XP_020106622.1 uncharacterized aarF domain-containing protein kinase At4g31390, chloroplastic isoform X1 [Ananas comosus]
>XP_020106623.1 uncharacterized aarF domain-containing protein kinase At4g31390, chloroplastic isoform X2 [Ananas comosus]
>XP_020106624.1 probable thiamine biosynthetic bifunctional enzyme, chloroplastic isoform X1 [Ananas comosus]
>XP_020106625.1 probable thiamine biosynthetic bifunctional enzyme, chloroplastic isoform X2 [Ananas comosus]
>XP_020106630.1 phosphoglucan, water dikinase, chloroplastic isoform X1 [Ananas comosus]
>XP_020106631.1 phosphoglucan, water dikinase, chloroplastic isoform X2 [Ananas comosus]
>XP_020106632.1 phosphoglucan, water dikinase, chloroplastic isoform X3 [Ananas comosus]
>XP_020106686.1 glyceraldehyde-3-phosphate dehydrogenase A, chloroplastic, partial [Ananas comosus]
>XP_020106688.1 chaperone protein ClpD2, chloroplastic [Ananas comosus]
>XP_020106710.1 stromal 70 kDa heat shock-related protein, chloroplastic-like [Ananas comosus]
>XP_020106741.1 acetyl-coenzyme A synthetase, chloroplastic/glyoxysomal [Ananas comosus]
>XP_020106825.1 fructose-bisphosphate aldolase, chloroplastic [Ananas comosus]
>XP_020106841.1 protein HHL1, chloroplastic [Ananas comosus]
>XP_020106861.1 probable NAD kinase 2, chloroplastic [Ananas comosus]
>XP_020106862.1 probable NAD kinase 2, chloroplastic [Ananas comosus]
>XP_020106864.1 small heat shock protein, chloroplastic-like [Ananas comosus]
>XP_020106865.1 LOW QUALITY PROTEIN: dihydrolipoyllysine-residue acetyltransferase component 5 of pyruvate dehydrogenase complex, chloroplastic-like [Ananas comosus]
>XP_020106878.1 NAD(P)H-quinone oxidoreductase subunit S, chloroplastic-like [Ananas comosus]
>XP_020106881.1 nifU-like protein 2, chloroplastic isoform X1 [Ananas comosus]
>XP_020106882.1 nifU-like protein 2, chloroplastic isoform X2 [Ananas comosus]
>XP_020106883.1 digalactosyldiacylglycerol synthase 1, chloroplastic-like isoform X1 [Ananas comosus]
>XP_020106884.1 digalactosyldiacylglycerol synthase 1, chloroplastic-like isoform X2 [Ananas comosus]
>XP_020106887.1 long chain acyl-CoA synthetase 9, chloroplastic-like [Ananas comosus]
>XP_020106888.1 long chain acyl-CoA synthetase 9, chloroplastic-like [Ananas comosus]
>XP_020106889.1 long chain acyl-CoA synthetase 9, chloroplastic-like [Ananas comosus]
>XP_020106922.1 inorganic phosphate transporter 2-1, chloroplastic [Ananas comosus]
>XP_020106946.1 outer envelope pore protein 37, chloroplastic isoform X1 [Ananas comosus]
>XP_020106947.1 outer envelope pore protein 37, chloroplastic isoform X2 [Ananas comosus]
>XP_020107003.1 probable acyl-activating enzyme 16, chloroplastic isoform X1 [Ananas comosus]
>XP_020107004.1 probable acyl-activating enzyme 16, chloroplastic isoform X2 [Ananas comosus]
>XP_020107006.1 LOW QUALITY PROTEIN: probable acyl-activating enzyme 16, chloroplastic [Ananas comosus]
>XP_020107017.1 LOW QUALITY PROTEIN: chromophore lyase CRL, chloroplastic [Ananas comosus]
>XP_020107042.1 protein FATTY ACID EXPORT 1, chloroplastic-like [Ananas comosus]
>XP_020107065.1 probable plastid-lipid-associated protein 7, chloroplastic [Ananas comosus]
>XP_020107069.1 acetolactate synthase 1, chloroplastic [Ananas comosus]
>XP_020107075.1 protein RETICULATA-RELATED 1, chloroplastic [Ananas comosus]
>XP_020107088.1 protein translocase subunit SECA2, chloroplastic [Ananas comosus]
>XP_020107118.1 pentatricopeptide repeat-containing protein At5g13270, chloroplastic [Ananas comosus]
>XP_020107135.1 ATP-dependent DNA helicase At3g02060, chloroplastic-like [Ananas comosus]
>XP_020107138.1 6-phosphogluconate dehydrogenase, decarboxylating 2, chloroplastic-like [Ananas comosus]
>XP_020107157.1 thioredoxin M-type, chloroplastic-like [Ananas comosus]
>XP_020107159.1 chaperone protein dnaJ 20, chloroplastic-like [Ananas comosus]
>XP_020107169.1 short-chain dehydrogenase TIC 32, chloroplastic-like isoform X1 [Ananas comosus]
>XP_020107170.1 short-chain dehydrogenase TIC 32, chloroplastic-like isoform X2 [Ananas comosus]
>XP_020107171.1 short-chain dehydrogenase TIC 32, chloroplastic-like isoform X3 [Ananas comosus]
>XP_020107172.1 short-chain dehydrogenase TIC 32, chloroplastic-like isoform X4 [Ananas comosus]
>XP_020107175.1 argininosuccinate synthase, chloroplastic-like isoform X1 [Ananas comosus]
>XP_020107176.1 argininosuccinate synthase, chloroplastic-like isoform X2 [Ananas comosus]
>XP_020107177.1 pentatricopeptide repeat-containing protein At3g46790, chloroplastic-like [Ananas comosus]
>XP_020107198.1 arogenate dehydrogenase 2, chloroplastic-like [Ananas comosus]
>XP_020107200.1 probable L-ascorbate peroxidase 6, chloroplastic [Ananas comosus]
>XP_020107201.1 arogenate dehydratase/prephenate dehydratase 6, chloroplastic-like [Ananas comosus]
>XP_020107206.1 alpha carbonic anhydrase 1, chloroplastic-like [Ananas comosus]
>XP_020107207.1 cationic amino acid transporter 6, chloroplastic-like [Ananas comosus]
>XP_020107209.1 quinolinate synthase, chloroplastic-like isoform X1 [Ananas comosus]
>XP_020107210.1 quinolinate synthase, chloroplastic-like isoform X2 [Ananas comosus]
>XP_020107252.1 pentatricopeptide repeat-containing protein At1g71460, chloroplastic, partial [Ananas comosus]
>XP_020107258.1 ATP-dependent Clp protease proteolytic subunit 6, chloroplastic-like [Ananas comosus]
>XP_020107269.1 tetrapyrrole-binding protein, chloroplastic, partial [Ananas comosus]
>XP_020107275.1 galactolipase DONGLE, chloroplastic-like [Ananas comosus]
>XP_020107307.1 LOW QUALITY PROTEIN: chloroplast sensor kinase, chloroplastic [Ananas comosus]
>XP_020107394.1 chlorophyllide a oxygenase, chloroplastic [Ananas comosus]
>XP_020107397.1 aspartokinase 2, chloroplastic-like isoform X1 [Ananas comosus]
>XP_020107398.1 aspartokinase 2, chloroplastic-like isoform X2 [Ananas comosus]
>XP_020107399.1 aspartokinase 2, chloroplastic-like isoform X3 [Ananas comosus]
>XP_020107400.1 aspartokinase 1, chloroplastic-like isoform X4 [Ananas comosus]
>XP_020107489.1 endonuclease III homolog 1, chloroplastic isoform X1 [Ananas comosus]
>XP_020107490.1 endonuclease III homolog 1, chloroplastic isoform X2 [Ananas comosus]
>XP_020107491.1 endonuclease III homolog 1, chloroplastic isoform X3 [Ananas comosus]
>XP_020107536.1 30S ribosomal protein 3-1, chloroplastic-like isoform X1 [Ananas comosus]
>XP_020107540.1 chlorophyll a-b binding protein CP26, chloroplastic [Ananas comosus]
>XP_020107544.1 30S ribosomal protein 3-1, chloroplastic-like isoform X2 [Ananas comosus]
>XP_020107624.1 thioredoxin Y, chloroplastic [Ananas comosus]
>XP_020107632.1 photosystem I reaction center subunit N, chloroplastic [Ananas comosus]
>XP_020107654.1 ferritin-4, chloroplastic-like [Ananas comosus]
>XP_020107685.1 argininosuccinate lyase, chloroplastic [Ananas comosus]
>XP_020107689.1 outer envelope pore protein 16-2, chloroplastic [Ananas comosus]
>XP_020107710.1 50S ribosomal protein L4, chloroplastic [Ananas comosus]
>XP_020107745.1 transcription termination factor MTEF1, chloroplastic-like isoform X1 [Ananas comosus]
>XP_020107747.1 transcription termination factor MTERF2, chloroplastic-like isoform X2 [Ananas comosus]
>XP_020107751.1 ATP-dependent Clp protease proteolytic subunit 5, chloroplastic [Ananas comosus]
>XP_020107755.1 shikimate kinase 3, chloroplastic [Ananas comosus]
>XP_020107772.1 thioredoxin-like 1-1, chloroplastic [Ananas comosus]
>XP_020107797.1 exonuclease DPD1, chloroplastic/mitochondrial [Ananas comosus]
>XP_020107798.1 exonuclease DPD1, chloroplastic/mitochondrial [Ananas comosus]
>XP_020107799.1 exonuclease DPD1, chloroplastic/mitochondrial [Ananas comosus]
>XP_020107848.1 RNA pseudouridine synthase 6, chloroplastic [Ananas comosus]
>XP_020107914.1 outer envelope pore protein 16, chloroplastic isoform X1 [Ananas comosus]
>XP_020107915.1 outer envelope pore protein 16, chloroplastic isoform X2 [Ananas comosus]
>XP_020107926.1 30S ribosomal protein S1, chloroplastic [Ananas comosus]
>XP_020107973.1 beta-carotene isomerase D27, chloroplastic isoform X1 [Ananas comosus]
>XP_020107974.1 beta-carotene isomerase D27, chloroplastic isoform X2 [Ananas comosus]
>XP_020108052.1 protein TRIGALACTOSYLDIACYLGLYCEROL 4, chloroplastic [Ananas comosus]
>XP_020108118.1 inner membrane protein PPF-1, chloroplastic-like isoform X1 [Ananas comosus]
>XP_020108119.1 inner membrane protein PPF-1, chloroplastic-like isoform X1 [Ananas comosus]
>XP_020108120.1 inner membrane protein PPF-1, chloroplastic-like isoform X1 [Ananas comosus]
>XP_020108121.1 inner membrane protein PPF-1, chloroplastic-like isoform X2 [Ananas comosus]
>XP_020108133.1 50S ribosomal protein L6, chloroplastic [Ananas comosus]
>XP_020108135.1 probable glutamyl endopeptidase, chloroplastic [Ananas comosus]
>XP_020108139.1 probable GTP-binding protein OBGC1, chloroplastic [Ananas comosus]
>XP_020108144.1 arogenate dehydratase/prephenate dehydratase 2, chloroplastic-like isoform X1 [Ananas comosus]
>XP_020108145.1 arogenate dehydratase/prephenate dehydratase 2, chloroplastic-like isoform X2 [Ananas comosus]
>XP_020108150.1 50S ribosomal protein L1, chloroplastic [Ananas comosus]
>XP_020108168.1 protein SLOW GREEN 1, chloroplastic-like [Ananas comosus]
>XP_020108199.1 uncharacterized protein At4g08330, chloroplastic-like [Ananas comosus]
>XP_020108256.1 guanylate kinase 2, chloroplastic/mitochondrial [Ananas comosus]
>XP_020108268.1 pentatricopeptide repeat-containing protein At1g11290, chloroplastic-like [Ananas comosus]
>XP_020108269.1 ribulose bisphosphate carboxylase/oxygenase activase, chloroplastic-like [Ananas comosus]
>XP_020108309.1 photosynthetic NDH subunit of lumenal location 1, chloroplastic [Ananas comosus]
>XP_020108352.1 thioredoxin-like protein AAED1, chloroplastic [Ananas comosus]
>XP_020108353.1 thioredoxin-like protein AAED1, chloroplastic [Ananas comosus]
>XP_020108361.1 presequence protease 1, chloroplastic/mitochondrial-like [Ananas comosus]
>XP_020108421.1 glutamine synthetase leaf isozyme, chloroplastic [Ananas comosus]
>XP_020108438.1 nifU-like protein 1, chloroplastic [Ananas comosus]
>XP_020108501.1 rhodanese-like/PpiC domain-containing protein 12, chloroplastic isoform X1 [Ananas comosus]
>XP_020108502.1 rhodanese-like/PpiC domain-containing protein 12, chloroplastic isoform X2 [Ananas comosus]
>XP_020108515.1 protein TIC 20, chloroplastic-like isoform X1 [Ananas comosus]
>XP_020108516.1 protein TIC 20-I, chloroplastic-like isoform X2 [Ananas comosus]
>XP_020108520.1 arginine biosynthesis bifunctional protein ArgJ, chloroplastic isoform X1 [Ananas comosus]
>XP_020108521.1 arginine biosynthesis bifunctional protein ArgJ, chloroplastic isoform X2 [Ananas comosus]
>XP_020108573.1 magnesium-protoporphyrin IX monomethyl ester [oxidative] cyclase, chloroplastic [Ananas comosus]
>XP_020108576.1 50S ribosomal protein 5 alpha, chloroplastic [Ananas comosus]
>XP_020108581.1 omega-3 fatty acid desaturase, chloroplastic [Ananas comosus]
>XP_020108634.1 sigma factor binding protein 1, chloroplastic-like [Ananas comosus]
>XP_020108640.1 anthranilate synthase alpha subunit 2, chloroplastic-like [Ananas comosus]
>XP_020108648.1 ferredoxin-dependent glutamate synthase, chloroplastic [Ananas comosus]
>XP_020108651.1 50S ribosomal protein L10, chloroplastic-like [Ananas comosus]
>XP_020108675.1 lipid phosphate phosphatase gamma, chloroplastic [Ananas comosus]
>XP_020108678.1 ferredoxin-3, chloroplastic isoform X1 [Ananas comosus]
>XP_020108679.1 ferredoxin-6, chloroplastic isoform X2 [Ananas comosus]
>XP_020108684.1 magnesium-chelatase subunit ChlH, chloroplastic [Ananas comosus]
>XP_020108691.1 uncharacterized aarF domain-containing protein kinase At1g79600, chloroplastic [Ananas comosus]
>XP_020108692.1 uncharacterized aarF domain-containing protein kinase At1g79600, chloroplastic [Ananas comosus]
>XP_020108751.1 protein EMBRYO SAC DEVELOPMENT ARREST 3, chloroplastic [Ananas comosus]
>XP_020108762.1 acetylornithine aminotransferase, chloroplastic/mitochondrial-like [Ananas comosus]
>XP_020108800.1 ATP-dependent Clp protease proteolytic subunit-related protein 3, chloroplastic [Ananas comosus]
>XP_020108832.1 nicotinamide adenine dinucleotide transporter 1, chloroplastic-like [Ananas comosus]
>XP_020108909.1 divinyl chlorophyllide a 8-vinyl-reductase, chloroplastic [Ananas comosus]
>XP_020108950.1 enoyl-[acyl-carrier-protein] reductase [NADH] 1, chloroplastic-like [Ananas comosus]
>XP_020108959.1 enoyl-[acyl-carrier-protein] reductase [NADH] 1, chloroplastic-like [Ananas comosus]
>XP_020108967.1 enoyl-[acyl-carrier-protein] reductase [NADH] 1, chloroplastic-like [Ananas comosus]
>XP_020108974.1 enoyl-[acyl-carrier-protein] reductase [NADH] 1, chloroplastic-like [Ananas comosus]
>XP_020108983.1 probable homogentisate phytyltransferase 1, chloroplastic [Ananas comosus]
>XP_020109054.1 peptidyl-prolyl cis-trans isomerase FKBP13, chloroplastic-like [Ananas comosus]
>XP_020109087.1 cryptochrome DASH, chloroplastic/mitochondrial [Ananas comosus]
>XP_020109098.1 multiple organellar RNA editing factor 9, chloroplastic [Ananas comosus]
>XP_020109208.1 linoleate 13S-lipoxygenase 2-1, chloroplastic isoform X1 [Ananas comosus]
>XP_020109209.1 linoleate 13S-lipoxygenase 2-1, chloroplastic isoform X2 [Ananas comosus]
>XP_020109212.1 starch synthase 3, chloroplastic/amyloplastic isoform X1 [Ananas comosus]
>XP_020109213.1 starch synthase 3, chloroplastic/amyloplastic isoform X2 [Ananas comosus]
>XP_020109242.1 stromal processing peptidase, chloroplastic [Ananas comosus]
>XP_020109256.1 twinkle homolog protein, chloroplastic/mitochondrial isoform X1 [Ananas comosus]
>XP_020109257.1 twinkle homolog protein, chloroplastic/mitochondrial isoform X2 [Ananas comosus]
>XP_020109310.1 chaperone protein dnaJ 8, chloroplastic-like [Ananas comosus]
>XP_020109313.1 D-3-phosphoglycerate dehydrogenase 3, chloroplastic-like [Ananas comosus]
>XP_020109343.1 peptidyl-prolyl cis-trans isomerase FKBP16-1, chloroplastic isoform X1 [Ananas comosus]
>XP_020109345.1 peptidyl-prolyl cis-trans isomerase FKBP16-1, chloroplastic isoform X2 [Ananas comosus]
>XP_020109346.1 peptidyl-prolyl cis-trans isomerase FKBP16-1, chloroplastic isoform X3 [Ananas comosus]
>XP_020109347.1 peptidyl-prolyl cis-trans isomerase FKBP16-1, chloroplastic isoform X4 [Ananas comosus]
>XP_020109367.1 protease Do-like 8, chloroplastic isoform X1 [Ananas comosus]
>XP_020109370.1 chlorophyll a-b binding protein 8, chloroplastic [Ananas comosus]
>XP_020109374.1 protease Do-like 8, chloroplastic isoform X2 [Ananas comosus]
>XP_020109396.1 chaperone protein dnaJ A6, chloroplastic-like isoform X1 [Ananas comosus]
>XP_020109397.1 chaperone protein dnaJ A6, chloroplastic-like isoform X1 [Ananas comosus]
>XP_020109398.1 chaperone protein dnaJ A6, chloroplastic-like isoform X1 [Ananas comosus]
>XP_020109399.1 chaperone protein dnaJ A6, chloroplastic-like isoform X1 [Ananas comosus]
>XP_020109400.1 chaperone protein dnaJ A6, chloroplastic-like isoform X2 [Ananas comosus]
>XP_020109410.1 stromal processing peptidase, chloroplastic-like [Ananas comosus]
>XP_020109429.1 peptidyl-prolyl cis-trans isomerase FKBP17-1, chloroplastic isoform X1 [Ananas comosus]
>XP_020109430.1 peptidyl-prolyl cis-trans isomerase FKBP17-1, chloroplastic isoform X2 [Ananas comosus]
>XP_020109440.1 glutamate--tRNA ligase, chloroplastic/mitochondrial-like isoform X1 [Ananas comosus]
>XP_020109441.1 glutamate--tRNA ligase, chloroplastic/mitochondrial-like isoform X2 [Ananas comosus]
>XP_020109465.1 translocase of chloroplast 90, chloroplastic [Ananas comosus]
>XP_020109466.1 translocase of chloroplast 90, chloroplastic [Ananas comosus]
>XP_020109479.1 glucose-1-phosphate adenylyltransferase small subunit, chloroplastic/amyloplastic [Ananas comosus]
>XP_020109495.1 translation initiation factor IF-2, chloroplastic [Ananas comosus]
>XP_020109510.1 linoleate 13S-lipoxygenase 2-1, chloroplastic-like [Ananas comosus]
>XP_020109520.1 uncharacterized methyltransferase At2g41040, chloroplastic [Ananas comosus]
>XP_020109521.1 uncharacterized methyltransferase At2g41040, chloroplastic [Ananas comosus]
>XP_020109522.1 uncharacterized methyltransferase At2g41040, chloroplastic [Ananas comosus]
>XP_020109542.1 enoyl-[acyl-carrier-protein] reductase [NADH] 1, chloroplastic-like [Ananas comosus]
>XP_020109555.1 chloroplast envelope membrane protein [Ananas comosus]
>XP_020109575.1 photosystem II 10 kDa polypeptide, chloroplastic-like [Ananas comosus]
>XP_020109600.1 DNA-directed RNA polymerase 3B, chloroplastic-like [Ananas comosus]
>XP_020109615.1 fructose-1,6-bisphosphatase, chloroplastic [Ananas comosus]
>XP_020109616.1 lycopene beta cyclase, chloroplastic [Ananas comosus]
>XP_020109630.1 ACT domain-containing protein DS12, chloroplastic-like [Ananas comosus]
>XP_020109645.1 granule-bound starch synthase 1, chloroplastic/amyloplastic-like [Ananas comosus]
>XP_020109647.1 cell division protein FtsZ homolog 1, chloroplastic isoform X1 [Ananas comosus]
>XP_020109648.1 cell division protein FtsZ homolog 1, chloroplastic isoform X2 [Ananas comosus]
>XP_020109652.1 porphobilinogen deaminase, chloroplastic [Ananas comosus]
>XP_020109677.1 photosynthetic NDH subunit of subcomplex B 1, chloroplastic [Ananas comosus]
>XP_020109745.1 outer envelope protein 80, chloroplastic [Ananas comosus]
>XP_020109787.1 ribonuclease E/G-like protein, chloroplastic isoform X1 [Ananas comosus]
>XP_020109788.1 ribonuclease E/G-like protein, chloroplastic isoform X2 [Ananas comosus]
>XP_020109852.1 30S ribosomal protein S9, chloroplastic [Ananas comosus]
>XP_020109876.1 nucleoid-associated protein At4g30620, chloroplastic-like [Ananas comosus]
>XP_020109886.1 30S ribosomal protein 2, chloroplastic [Ananas comosus]
>XP_020109902.1 outer envelope pore protein 16-3, chloroplastic/mitochondrial-like [Ananas comosus]
>XP_020109926.1 triosephosphate isomerase, chloroplastic-like [Ananas comosus]
>XP_020109928.1 chloroplastic lipocalin isoform X1 [Ananas comosus]
>XP_020109929.1 chloroplastic lipocalin isoform X2 [Ananas comosus]
>XP_020109930.1 chloroplastic lipocalin isoform X3 [Ananas comosus]
>XP_020109931.1 chloroplastic lipocalin isoform X4 [Ananas comosus]
>XP_020110033.1 rhodanese-like domain-containing protein 9, chloroplastic isoform X1 [Ananas comosus]
>XP_020110034.1 rhodanese-like domain-containing protein 9, chloroplastic isoform X2 [Ananas comosus]
>XP_020110069.1 pentatricopeptide repeat-containing protein At3g63370, chloroplastic-like [Ananas comosus]
>XP_020110081.1 chlorophyll a-b binding protein 7, chloroplastic [Ananas comosus]
>XP_020110095.1 uncharacterized CRM domain-containing protein At3g25440, chloroplastic [Ananas comosus]
>XP_020110130.1 transcription termination factor MTEF1, chloroplastic-like [Ananas comosus]
>XP_020110131.1 transcription termination factor MTEF1, chloroplastic-like [Ananas comosus]
>XP_020110148.1 protein FLUORESCENT IN BLUE LIGHT, chloroplastic-like [Ananas comosus]
>XP_020110154.1 NAD(P)H-quinone oxidoreductase subunit O, chloroplastic [Ananas comosus]
>XP_020110199.1 uncharacterized CRM domain-containing protein At3g25440, chloroplastic-like [Ananas comosus]
>XP_020110231.1 presequence protease 2, chloroplastic/mitochondrial-like isoform X1 [Ananas comosus]
>XP_020110232.1 presequence protease 2, chloroplastic/mitochondrial-like isoform X2 [Ananas comosus]
>XP_020110249.1 cysteine--tRNA ligase, chloroplastic/mitochondrial-like [Ananas comosus]
>XP_020110307.1 long chain acyl-CoA synthetase 9, chloroplastic-like [Ananas comosus]
>XP_020110308.1 long chain acyl-CoA synthetase 9, chloroplastic-like [Ananas comosus]
>XP_020110309.1 long chain acyl-CoA synthetase 9, chloroplastic-like [Ananas comosus]
>XP_020110323.1 chaperone protein ClpC1, chloroplastic [Ananas comosus]
>XP_020110327.1 probable inactive ATP-dependent zinc metalloprotease FTSHI 3, chloroplastic [Ananas comosus]
>XP_020110388.1 isoamylase 1, chloroplastic isoform X1 [Ananas comosus]
>XP_020110389.1 isoamylase 1, chloroplastic isoform X2 [Ananas comosus]
>XP_020110390.1 isoamylase 1, chloroplastic isoform X3 [Ananas comosus]
>XP_020110411.1 leucine aminopeptidase 2, chloroplastic-like [Ananas comosus]
>XP_020110416.1 3-oxoacyl-[acyl-carrier-protein] synthase I, chloroplastic-like [Ananas comosus]
>XP_020110418.1 3-oxoacyl-[acyl-carrier-protein] synthase I, chloroplastic-like [Ananas comosus]
>XP_020110423.1 thioredoxin-like 4, chloroplastic [Ananas comosus]
>XP_020110430.1 photosynthetic NDH subunit of lumenal location 2, chloroplastic [Ananas comosus]
>XP_020110488.1 pentatricopeptide repeat-containing protein At5g50280, chloroplastic [Ananas comosus]
>XP_020110490.1 isoleucine--tRNA ligase, chloroplastic/mitochondrial isoform X1 [Ananas comosus]
>XP_020110492.1 isoleucine--tRNA ligase, chloroplastic/mitochondrial isoform X2 [Ananas comosus]
>XP_020110493.1 isoleucine--tRNA ligase, chloroplastic/mitochondrial isoform X3 [Ananas comosus]
>XP_020110494.1 isoleucine--tRNA ligase, chloroplastic/mitochondrial isoform X4 [Ananas comosus]
>XP_020110495.1 isoleucine--tRNA ligase, chloroplastic/mitochondrial isoform X5 [Ananas comosus]
>XP_020110496.1 isoleucine--tRNA ligase, chloroplastic/mitochondrial isoform X6 [Ananas comosus]
>XP_020110497.1 isoleucine--tRNA ligase, chloroplastic/mitochondrial isoform X7 [Ananas comosus]
>XP_020110530.1 probable monogalactosyldiacylglycerol synthase 1, chloroplastic [Ananas comosus]
>XP_020110541.1 psbP domain-containing protein 3, chloroplastic isoform X1 [Ananas comosus]
>XP_020110542.1 psbP domain-containing protein 3, chloroplastic isoform X2 [Ananas comosus]
>XP_020110543.1 psbP domain-containing protein 3, chloroplastic isoform X3 [Ananas comosus]
>XP_020110544.1 psbP domain-containing protein 3, chloroplastic isoform X4 [Ananas comosus]
>XP_020110545.1 uncharacterized CRM domain-containing protein At3g25440, chloroplastic-like [Ananas comosus]
>XP_020110546.1 uncharacterized CRM domain-containing protein At3g25440, chloroplastic-like [Ananas comosus]
>XP_020110547.1 uncharacterized CRM domain-containing protein At3g25440, chloroplastic-like [Ananas comosus]
>XP_020110555.1 DEAD-box ATP-dependent RNA helicase 58, chloroplastic isoform X1 [Ananas comosus]
>XP_020110556.1 DEAD-box ATP-dependent RNA helicase 58, chloroplastic isoform X2 [Ananas comosus]
>XP_020110557.1 DEAD-box ATP-dependent RNA helicase 58, chloroplastic isoform X2 [Ananas comosus]
>XP_020110558.1 DEAD-box ATP-dependent RNA helicase 58, chloroplastic isoform X3 [Ananas comosus]
>XP_020110562.1 probable tocopherol O-methyltransferase, chloroplastic isoform X1 [Ananas comosus]
>XP_020110563.1 probable tocopherol O-methyltransferase, chloroplastic isoform X2 [Ananas comosus]
>XP_020110625.1 ribulose-1,5 bisphosphate carboxylase/oxygenase large subunit N-methyltransferase, chloroplastic [Ananas comosus]
>XP_020110626.1 indole-3-glycerol phosphate synthase, chloroplastic [Ananas comosus]
>XP_020110638.1 CRM-domain containing factor CFM2, chloroplastic isoform X1 [Ananas comosus]
>XP_020110639.1 CRM-domain containing factor CFM2, chloroplastic isoform X2 [Ananas comosus]
>XP_020110640.1 CRM-domain containing factor CFM2, chloroplastic isoform X3 [Ananas comosus]
>XP_020110641.1 lipoxygenase 6, chloroplastic [Ananas comosus]
>XP_020110650.1 probable L-ascorbate peroxidase 5, chloroplastic isoform X4 [Ananas comosus]
>XP_020110688.1 pentatricopeptide repeat-containing protein At1g74600, chloroplastic [Ananas comosus]
>XP_020110699.1 chlorophyll a-b binding protein 4, chloroplastic [Ananas comosus]
>XP_020110705.1 probable cyclic nucleotide-gated ion channel 20, chloroplastic isoform X1 [Ananas comosus]
>XP_020110706.1 probable cyclic nucleotide-gated ion channel 20, chloroplastic isoform X2 [Ananas comosus]
>XP_020110707.1 probable cyclic nucleotide-gated ion channel 20, chloroplastic isoform X3 [Ananas comosus]
>XP_020110715.1 riboflavin biosynthesis protein PYRR, chloroplastic isoform X1 [Ananas comosus]
>XP_020110716.1 riboflavin biosynthesis protein PYRR, chloroplastic isoform X2 [Ananas comosus]
>XP_020110762.1 dihydrolipoyllysine-residue acetyltransferase component 4 of pyruvate dehydrogenase complex, chloroplastic-like [Ananas comosus]
>XP_020110795.1 UV-B-induced protein At3g17800, chloroplastic-like [Ananas comosus]
>XP_020110797.1 probable bifunctional riboflavin biosynthesis protein RIBA 1, chloroplastic [Ananas comosus]
>XP_020110798.1 probable bifunctional riboflavin biosynthesis protein RIBA 1, chloroplastic [Ananas comosus]
>XP_020110819.1 phosphoribosylaminoimidazole-succinocarboxamide synthase, chloroplastic [Ananas comosus]
>XP_020110837.1 phosphoribosylglycinamide formyltransferase, chloroplastic [Ananas comosus]
>XP_020110838.1 malate dehydrogenase, chloroplastic-like [Ananas comosus]
>XP_020110839.1 histidine biosynthesis bifunctional protein hisIE, chloroplastic isoform X1 [Ananas comosus]
>XP_020110840.1 histidine biosynthesis bifunctional protein hisIE, chloroplastic isoform X2 [Ananas comosus]
>XP_020110843.1 photosynthetic NDH subunit of lumenal location 5, chloroplastic [Ananas comosus]
>XP_020110872.1 RAP domain-containing protein, chloroplastic [Ananas comosus]
>XP_020110873.1 ferredoxin-thioredoxin reductase catalytic chain, chloroplastic [Ananas comosus]
>XP_020110896.1 pentatricopeptide repeat-containing protein At3g48250, chloroplastic [Ananas comosus]
>XP_020110903.1 ATP-dependent 6-phosphofructokinase 5, chloroplastic-like [Ananas comosus]
>XP_020110909.1 uncharacterized protein At4g08330, chloroplastic-like isoform X1 [Ananas comosus]
>XP_020110910.1 uncharacterized protein At4g08330, chloroplastic-like isoform X2 [Ananas comosus]
>XP_020110974.1 zeaxanthin epoxidase, chloroplastic-like [Ananas comosus]
>XP_020111009.1 isoamylase 3, chloroplastic isoform X1 [Ananas comosus]
>XP_020111010.1 probable inactive shikimate kinase like 1, chloroplastic isoform X1 [Ananas comosus]
>XP_020111011.1 probable inactive shikimate kinase like 1, chloroplastic isoform X2 [Ananas comosus]
>XP_020111018.1 isoamylase 3, chloroplastic isoform X2 [Ananas comosus]
>XP_020111027.1 isoamylase 3, chloroplastic isoform X3 [Ananas comosus]
>XP_020111054.1 protein EMBRYO SAC DEVELOPMENT ARREST 3, chloroplastic [Ananas comosus]
>XP_020111062.1 protein MITOFERRINLIKE 1, chloroplastic [Ananas comosus]
>XP_020111071.1 putative WEB family protein At1g65010, chloroplastic isoform X1 [Ananas comosus]
>XP_020111072.1 putative WEB family protein At1g65010, chloroplastic isoform X1 [Ananas comosus]
>XP_020111073.1 putative WEB family protein At1g65010, chloroplastic isoform X2 [Ananas comosus]
>XP_020111074.1 putative WEB family protein At1g65010, chloroplastic isoform X2 [Ananas comosus]
>XP_020111087.1 tuliposide A-converting enzyme 1, chloroplastic-like [Ananas comosus]
>XP_020111147.1 6,7-dimethyl-8-ribityllumazine synthase, chloroplastic [Ananas comosus]
>XP_020111169.1 alpha carbonic anhydrase 1, chloroplastic-like [Ananas comosus]
>XP_020111170.1 alpha carbonic anhydrase 1, chloroplastic-like [Ananas comosus]
>XP_020111173.1 acyl carrier protein 1, chloroplastic-like isoform X1 [Ananas comosus]
>XP_020111174.1 acyl carrier protein 1, chloroplastic-like isoform X2 [Ananas comosus]
>XP_020111175.1 psbP domain-containing protein 2, chloroplastic [Ananas comosus]
>XP_020111176.1 heme-binding-like protein At3g10130, chloroplastic isoform X1 [Ananas comosus]
>XP_020111178.1 heme-binding-like protein At3g10130, chloroplastic isoform X2 [Ananas comosus]
>XP_020111181.1 thioredoxin M3, chloroplastic-like [Ananas comosus]
>XP_020111189.1 chaperone protein ClpD2, chloroplastic-like isoform X1 [Ananas comosus]
>XP_020111190.1 chaperone protein ClpD2, chloroplastic-like isoform X2 [Ananas comosus]
>XP_020111191.1 probable sodium/metabolite cotransporter BASS1, chloroplastic [Ananas comosus]
>XP_020111226.1 protein TIC 40, chloroplastic-like [Ananas comosus]
>XP_020111262.1 protein TIC 20-II, chloroplastic-like [Ananas comosus]
>XP_020111263.1 protein TIC 20-II, chloroplastic-like [Ananas comosus]
>XP_020111300.1 thylakoid lumenal 17.9 kDa protein, chloroplastic [Ananas comosus]
>XP_020111352.1 putative quinone-oxidoreductase homolog, chloroplastic [Ananas comosus]
>XP_020111371.1 chaperone protein dnaJ 20, chloroplastic-like [Ananas comosus]
>XP_020111388.1 probable inactive ATP-dependent zinc metalloprotease FTSHI 4, chloroplastic [Ananas comosus]
>XP_020111390.1 psbP domain-containing protein 4, chloroplastic [Ananas comosus]
>XP_020111409.1 acetolactate synthase small subunit 2, chloroplastic-like [Ananas comosus]
>XP_020111478.1 bifunctional levopimaradiene synthase, chloroplastic-like [Ananas comosus]
>XP_020111523.1 elongation factor Tu, chloroplastic [Ananas comosus]
>XP_020111527.1 ABC transporter I family member 11, chloroplastic [Ananas comosus]
>XP_020111528.1 ABC transporter I family member 11, chloroplastic [Ananas comosus]
>XP_020111540.1 DExH-box ATP-dependent RNA helicase DExH7, chloroplastic [Ananas comosus]
>XP_020111553.1 photosystem I reaction center subunit XI, chloroplastic [Ananas comosus]
>XP_020111567.1 ferrochelatase-2, chloroplastic isoform X1 [Ananas comosus]
>XP_020111569.1 ferrochelatase-2, chloroplastic isoform X2 [Ananas comosus]
>XP_020111583.1 ABC transporter B family member 29, chloroplastic [Ananas comosus]
>XP_020111606.1 uncharacterized protein At5g03900, chloroplastic isoform X1 [Ananas comosus]
>XP_020111607.1 uncharacterized protein At5g03900, chloroplastic isoform X2 [Ananas comosus]
>XP_020111609.1 cell division protein FtsZ homolog 2-1, chloroplastic-like [Ananas comosus]
>XP_020111642.1 putative quinone-oxidoreductase homolog, chloroplastic [Ananas comosus]
>XP_020111643.1 violaxanthin de-epoxidase, chloroplastic [Ananas comosus]
>XP_020111644.1 violaxanthin de-epoxidase, chloroplastic [Ananas comosus]
>XP_020111653.1 probable sodium/metabolite cotransporter BASS3, chloroplastic [Ananas comosus]
>XP_020111679.1 outer envelope pore protein 16-3, chloroplastic/mitochondrial-like [Ananas comosus]
>XP_020111689.1 outer envelope pore protein 16-3, chloroplastic/mitochondrial-like [Ananas comosus]
>XP_020111694.1 lysine--tRNA ligase, chloroplastic/mitochondrial-like isoform X1 [Ananas comosus]
>XP_020111695.1 lysine--tRNA ligase, chloroplastic/mitochondrial-like isoform X2 [Ananas comosus]
>XP_020111696.1 outer envelope pore protein 16-3, chloroplastic/mitochondrial-like [Ananas comosus]
>XP_020111699.1 multiple organellar RNA editing factor 8, chloroplastic/mitochondrial [Ananas comosus]
>XP_020111708.1 protoporphyrinogen oxidase, chloroplastic/mitochondrial isoform X1 [Ananas comosus]
>XP_020111716.1 probable L-ascorbate peroxidase 6, chloroplastic isoform X1 [Ananas comosus]
>XP_020111717.1 probable L-ascorbate peroxidase 6, chloroplastic isoform X2 [Ananas comosus]
>XP_020111744.1 pentatricopeptide repeat-containing protein At5g48730, chloroplastic-like [Ananas comosus]
>XP_020111747.1 3-isopropylmalate dehydratase large subunit, chloroplastic-like isoform X1 [Ananas comosus]
>XP_020111748.1 3-isopropylmalate dehydratase large subunit, chloroplastic-like isoform X2 [Ananas comosus]
>XP_020111779.1 protein BPS1, chloroplastic-like [Ananas comosus]
>XP_020111813.1 probable sodium/metabolite cotransporter BASS4, chloroplastic isoform X1 [Ananas comosus]
>XP_020111814.1 probable sodium/metabolite cotransporter BASS4, chloroplastic isoform X1 [Ananas comosus]
>XP_020111815.1 probable sodium/metabolite cotransporter BASS4, chloroplastic isoform X2 [Ananas comosus]
>XP_020111868.1 phosphoglycolate phosphatase 1B, chloroplastic-like [Ananas comosus]
>XP_020111934.1 pentatricopeptide repeat-containing protein At1g08070, chloroplastic-like [Ananas comosus]
>XP_020111936.1 pentatricopeptide repeat-containing protein At1g08070, chloroplastic-like [Ananas comosus]
>XP_020111937.1 pentatricopeptide repeat-containing protein At1g08070, chloroplastic-like [Ananas comosus]
>XP_020111938.1 pentatricopeptide repeat-containing protein At1g08070, chloroplastic-like [Ananas comosus]
>XP_020111939.1 pentatricopeptide repeat-containing protein At1g08070, chloroplastic-like [Ananas comosus]
>XP_020111940.1 pentatricopeptide repeat-containing protein At1g08070, chloroplastic-like [Ananas comosus]
>XP_020111941.1 pentatricopeptide repeat-containing protein At1g08070, chloroplastic-like [Ananas comosus]
>XP_020111942.1 pentatricopeptide repeat-containing protein At1g08070, chloroplastic-like [Ananas comosus]
>XP_020111943.1 pentatricopeptide repeat-containing protein At1g08070, chloroplastic-like [Ananas comosus]
>XP_020111944.1 pentatricopeptide repeat-containing protein At1g08070, chloroplastic-like [Ananas comosus]
>XP_020111958.1 15-cis-zeta-carotene isomerase, chloroplastic [Ananas comosus]
>XP_020111959.1 15-cis-zeta-carotene isomerase, chloroplastic [Ananas comosus]
>XP_020111960.1 15-cis-zeta-carotene isomerase, chloroplastic [Ananas comosus]
>XP_020111975.1 argininosuccinate synthase, chloroplastic isoform X1 [Ananas comosus]
>XP_020111976.1 argininosuccinate synthase, chloroplastic isoform X2 [Ananas comosus]
>XP_020111980.1 NAD(P)H-quinone oxidoreductase subunit T, chloroplastic [Ananas comosus]
>XP_020112014.1 digalactosyldiacylglycerol synthase 1, chloroplastic-like [Ananas comosus]
>XP_020112024.1 1,4-alpha-glucan-branching enzyme 1, chloroplastic/amyloplastic isoform X1 [Ananas comosus]
>XP_020112025.1 1,4-alpha-glucan-branching enzyme 1, chloroplastic/amyloplastic isoform X2 [Ananas comosus]
>XP_020112033.1 2-Cys peroxiredoxin BAS1, chloroplastic [Ananas comosus]
>XP_020112040.1 glycerophosphodiester phosphodiesterase GDPD1, chloroplastic-like [Ananas comosus]
>XP_020112044.1 ALBINO3-like protein 2, chloroplastic [Ananas comosus]
>XP_020112046.1 choline monooxygenase, chloroplastic-like isoform X1 [Ananas comosus]
>XP_020112048.1 4-hydroxy-tetrahydrodipicolinate synthase, chloroplastic-like [Ananas comosus]
>XP_020112049.1 3-isopropylmalate dehydratase large subunit, chloroplastic-like isoform X1 [Ananas comosus]
>XP_020112050.1 3-isopropylmalate dehydratase large subunit, chloroplastic-like isoform X2 [Ananas comosus]
>XP_020112051.1 3-isopropylmalate dehydratase large subunit, chloroplastic-like isoform X2 [Ananas comosus]
>XP_020112053.1 choline monooxygenase, chloroplastic-like isoform X1 [Ananas comosus]
>XP_020112064.1 choline monooxygenase, chloroplastic-like isoform X2 [Ananas comosus]
>XP_020112075.1 choline monooxygenase, chloroplastic-like isoform X3 [Ananas comosus]
>XP_020112088.1 anthranilate synthase beta subunit 1, chloroplastic-like [Ananas comosus]
>XP_020112093.1 acetyl-coenzyme A synthetase, chloroplastic/glyoxysomal-like isoform X1 [Ananas comosus]
>XP_020112094.1 acetyl-coenzyme A synthetase, chloroplastic/glyoxysomal-like isoform X2 [Ananas comosus]
>XP_020112108.1 neutral/alkaline invertase 3, chloroplastic [Ananas comosus]
>XP_020112116.1 fructose-bisphosphate aldolase-lysine N-methyltransferase, chloroplastic [Ananas comosus]
>XP_020112182.1 probable inactive ATP-dependent zinc metalloprotease FTSHI 4, chloroplastic isoform X1 [Ananas comosus]
>XP_020112183.1 probable inactive ATP-dependent zinc metalloprotease FTSHI 4, chloroplastic isoform X2 [Ananas comosus]
>XP_020112203.1 D-glycerate 3-kinase, chloroplastic isoform X1 [Ananas comosus]
>XP_020112204.1 D-glycerate 3-kinase, chloroplastic isoform X1 [Ananas comosus]
>XP_020112205.1 D-glycerate 3-kinase, chloroplastic isoform X1 [Ananas comosus]
>XP_020112206.1 D-glycerate 3-kinase, chloroplastic isoform X2 [Ananas comosus]
>XP_020112224.1 ATP-dependent RNA helicase DEAH12, chloroplastic-like [Ananas comosus]
>XP_020112229.1 protein root UVB sensitive 2, chloroplastic [Ananas comosus]
>XP_020112294.1 stromal 70 kDa heat shock-related protein, chloroplastic-like [Ananas comosus]
>XP_020112298.1 arogenate dehydratase/prephenate dehydratase 6, chloroplastic-like [Ananas comosus]
>XP_020112302.1 peroxiredoxin-2E-2, chloroplastic [Ananas comosus]
>XP_020112316.1 thylakoid lumenal 19 kDa protein, chloroplastic [Ananas comosus]
>XP_020112326.1 thioredoxin-like 3-2, chloroplastic, partial [Ananas comosus]
>XP_020112335.1 probable adenylate kinase 6, chloroplastic [Ananas comosus]
>XP_020112351.1 pentatricopeptide repeat-containing protein At1g08070, chloroplastic-like [Ananas comosus]
>XP_020112401.1 phytoene synthase 2, chloroplastic-like [Ananas comosus]
>XP_020112402.1 phytoene synthase 2, chloroplastic-like [Ananas comosus]
>XP_020112403.1 protein LOW PSII ACCUMULATION 3, chloroplastic [Ananas comosus]
>XP_020112442.1 pentatricopeptide repeat-containing protein At2g29760, chloroplastic-like [Ananas comosus]
>XP_020112469.1 thiosulfate sulfurtransferase 16, chloroplastic-like isoform X1 [Ananas comosus]
>XP_020112470.1 thiosulfate sulfurtransferase 16, chloroplastic-like isoform X2 [Ananas comosus]
>XP_020112488.1 chaperone protein dnaJ 11, chloroplastic [Ananas comosus]
>XP_020112508.1 probable inactive ATP-dependent zinc metalloprotease FTSHI 5, chloroplastic, partial [Ananas comosus]
>XP_020112534.1 protein PROTON GRADIENT REGULATION 5, chloroplastic-like [Ananas comosus]
>XP_020112542.1 granule-bound starch synthase 1, chloroplastic/amyloplastic-like [Ananas comosus]
>XP_020112544.1 organellar oligopeptidase A, chloroplastic/mitochondrial-like isoform X2 [Ananas comosus]
>XP_020112560.1 K(+) efflux antiporter 2, chloroplastic [Ananas comosus]
>XP_020112561.1 K(+) efflux antiporter 2, chloroplastic [Ananas comosus]
>XP_020112562.1 K(+) efflux antiporter 2, chloroplastic [Ananas comosus]
>XP_020112752.1 4-hydroxy-3-methylbut-2-en-1-yl diphosphate synthase (ferredoxin), chloroplastic [Ananas comosus]
>XP_020112753.1 4-hydroxy-3-methylbut-2-en-1-yl diphosphate synthase (ferredoxin), chloroplastic [Ananas comosus]
>XP_020112754.1 4-hydroxy-3-methylbut-2-en-1-yl diphosphate synthase (ferredoxin), chloroplastic [Ananas comosus]
>XP_020112755.1 4-hydroxy-3-methylbut-2-en-1-yl diphosphate synthase (ferredoxin), chloroplastic [Ananas comosus]
>XP_020112756.1 4-hydroxy-3-methylbut-2-en-1-yl diphosphate synthase (ferredoxin), chloroplastic [Ananas comosus]
>XP_020112757.1 4-hydroxy-3-methylbut-2-en-1-yl diphosphate synthase (ferredoxin), chloroplastic [Ananas comosus]
>XP_020112780.1 beta-amylase 2, chloroplastic [Ananas comosus]
>XP_020112783.1 protein LUTEIN DEFICIENT 5, chloroplastic isoform X1 [Ananas comosus]
>XP_020112784.1 protein LUTEIN DEFICIENT 5, chloroplastic isoform X2 [Ananas comosus]
>XP_020112854.1 protein DETOXIFICATION 45, chloroplastic-like isoform X1 [Ananas comosus]
>XP_020112855.1 protein DETOXIFICATION 45, chloroplastic-like isoform X1 [Ananas comosus]
>XP_020112856.1 protein DETOXIFICATION 45, chloroplastic-like isoform X2 [Ananas comosus]
>XP_020112895.1 photosystem II stability/assembly factor HCF136, chloroplastic [Ananas comosus]
>XP_020112912.1 twinkle homolog protein, chloroplastic/mitochondrial-like isoform X1 [Ananas comosus]
>XP_020112913.1 twinkle homolog protein, chloroplastic/mitochondrial-like isoform X1 [Ananas comosus]
>XP_020112914.1 twinkle homolog protein, chloroplastic/mitochondrial-like isoform X1 [Ananas comosus]
>XP_020112915.1 twinkle homolog protein, chloroplastic/mitochondrial-like isoform X2 [Ananas comosus]
>XP_020112921.1 decapping nuclease DXO homolog, chloroplastic isoform X1 [Ananas comosus]
>XP_020112922.1 decapping nuclease DXO homolog, chloroplastic isoform X2 [Ananas comosus]
>XP_020112923.1 carboxyl-terminal-processing peptidase 2, chloroplastic isoform X1 [Ananas comosus]
>XP_020112924.1 carboxyl-terminal-processing peptidase 2, chloroplastic isoform X2 [Ananas comosus]
>XP_020112928.1 28 kDa ribonucleoprotein, chloroplastic [Ananas comosus]
>XP_020112946.1 ruBisCO large subunit-binding protein subunit beta, chloroplastic [Ananas comosus]
>XP_020112969.1 acetyl-coenzyme A carboxylase carboxyl transferase subunit alpha, chloroplastic-like [Ananas comosus]
>XP_020112970.1 acetyl-coenzyme A carboxylase carboxyl transferase subunit alpha, chloroplastic-like [Ananas comosus]
>XP_020112978.1 ATP-dependent zinc metalloprotease FTSH 2, chloroplastic [Ananas comosus]
>XP_020113052.1 outer envelope pore protein 21, chloroplastic-like [Ananas comosus]
>XP_020113054.1 probable 6-phosphogluconolactonase 4, chloroplastic [Ananas comosus]
>XP_020113074.1 ATP-dependent zinc metalloprotease FTSH 1, chloroplastic [Ananas comosus]
>XP_020113079.1 pentatricopeptide repeat-containing protein At2g45350, chloroplastic [Ananas comosus]
>XP_020113083.1 epimerase family protein SDR39U1 homolog, chloroplastic isoform X1 [Ananas comosus]
>XP_020113084.1 epimerase family protein SDR39U1 homolog, chloroplastic isoform X2 [Ananas comosus]
>XP_020113116.1 ATP-dependent zinc metalloprotease FTSH 12, chloroplastic-like [Ananas comosus]
>XP_020113121.1 ATP-dependent Clp protease proteolytic subunit-related protein 2, chloroplastic [Ananas comosus]
>XP_020113127.1 pentatricopeptide repeat-containing protein At4g31850, chloroplastic [Ananas comosus]
>XP_020113134.1 glycine--tRNA ligase, chloroplastic/mitochondrial 2-like isoform X1 [Ananas comosus]
>XP_020113135.1 glycine--tRNA ligase, chloroplastic/mitochondrial 2-like isoform X2 [Ananas comosus]
>XP_020113136.1 glycine--tRNA ligase, chloroplastic/mitochondrial 2-like isoform X3 [Ananas comosus]
>XP_020113138.1 glycine--tRNA ligase, chloroplastic/mitochondrial 2-like isoform X4 [Ananas comosus]
>XP_020113139.1 glycine--tRNA ligase, chloroplastic/mitochondrial 2-like isoform X1 [Ananas comosus]
>XP_020113140.1 glycine--tRNA ligase, chloroplastic/mitochondrial 2-like isoform X2 [Ananas comosus]
>XP_020113141.1 glycine--tRNA ligase, chloroplastic/mitochondrial 2-like isoform X3 [Ananas comosus]
>XP_020113142.1 glycine--tRNA ligase, chloroplastic/mitochondrial 2-like isoform X4 [Ananas comosus]
>XP_020113143.1 glycine--tRNA ligase, chloroplastic/mitochondrial 2-like isoform X5 [Ananas comosus]
>XP_020113144.1 glycine--tRNA ligase, chloroplastic/mitochondrial 2-like isoform X6 [Ananas comosus]
>XP_020113167.1 pentatricopeptide repeat-containing protein At4g14190, chloroplastic [Ananas comosus]
>XP_020113168.1 pentatricopeptide repeat-containing protein At4g14190, chloroplastic [Ananas comosus]
>XP_020113200.1 maltose excess protein 1-like, chloroplastic [Ananas comosus]
>XP_020113203.1 maltose excess protein 1-like, chloroplastic [Ananas comosus]
>XP_020113204.1 maltose excess protein 1-like, chloroplastic [Ananas comosus]
>XP_020113207.1 ATP-dependent Clp protease proteolytic subunit-related protein 4, chloroplastic [Ananas comosus]
>XP_020113208.1 superoxide dismutase [Cu-Zn], chloroplastic [Ananas comosus]
>XP_020113239.1 phosphatidate cytidylyltransferase 4, chloroplastic-like [Ananas comosus]
>XP_020113350.1 pentatricopeptide repeat-containing protein At2g29760, chloroplastic-like [Ananas comosus]
>XP_020113380.1 protein ABCI7, chloroplastic [Ananas comosus]
>XP_020113387.1 putative septum site-determining protein minD homolog, chloroplastic [Ananas comosus]
>XP_020113436.1 bifunctional protein FolD 4, chloroplastic-like [Ananas comosus]
>XP_020113448.1 probable starch synthase 4, chloroplastic/amyloplastic isoform X1 [Ananas comosus]
>XP_020113449.1 probable starch synthase 4, chloroplastic/amyloplastic isoform X2 [Ananas comosus]
>XP_020113450.1 probable starch synthase 4, chloroplastic/amyloplastic isoform X3 [Ananas comosus]
>XP_020113451.1 probable starch synthase 4, chloroplastic/amyloplastic isoform X4 [Ananas comosus]
>XP_020113482.1 transketolase, chloroplastic [Ananas comosus]
>XP_020113487.1 50S ribosomal protein L9, chloroplastic [Ananas comosus]
>XP_020113503.1 RNA pseudouridine synthase 2, chloroplastic isoform X1 [Ananas comosus]
>XP_020113504.1 RNA pseudouridine synthase 2, chloroplastic isoform X2 [Ananas comosus]
>XP_020113514.1 translocase of chloroplast 159, chloroplastic-like [Ananas comosus]
>XP_020113528.1 ABC transporter I family member 6, chloroplastic-like [Ananas comosus]
>XP_020113531.1 4-diphosphocytidyl-2-C-methyl-D-erythritol kinase, chloroplastic [Ananas comosus]
>XP_020113533.1 pentatricopeptide repeat-containing protein At3g46790, chloroplastic [Ananas comosus]
>XP_020113542.1 probable phytol kinase 2, chloroplastic [Ananas comosus]
>XP_020113549.1 ribulose bisphosphate carboxylase/oxygenase activase 2, chloroplastic [Ananas comosus]
>XP_020113564.1 pentatricopeptide repeat-containing protein At1g59720, chloroplastic/mitochondrial-like [Ananas comosus]
>XP_020113587.1 protein CHAPERONE-LIKE PROTEIN OF POR1, chloroplastic-like isoform X1 [Ananas comosus]
>XP_020113588.1 protein CHAPERONE-LIKE PROTEIN OF POR1, chloroplastic-like isoform X2 [Ananas comosus]
>XP_020113632.1 heme-binding-like protein At3g10130, chloroplastic [Ananas comosus]
>XP_020113645.1 psbP domain-containing protein 6, chloroplastic-like [Ananas comosus]
>XP_020113704.1 probable anion transporter 1, chloroplastic [Ananas comosus]
>XP_020113718.1 adenylate isopentenyltransferase 5, chloroplastic-like isoform X1 [Ananas comosus]
>XP_020113719.1 adenylate isopentenyltransferase 5, chloroplastic-like isoform X2 [Ananas comosus]
>XP_020113745.1 uncharacterized protein At4g08330, chloroplastic-like [Ananas comosus]
>XP_020113748.1 phosphoglucan phosphatase LSF2, chloroplastic [Ananas comosus]
>XP_020113749.1 phosphoglucan phosphatase LSF2, chloroplastic [Ananas comosus]
>XP_020113757.1 serotonin N-acetyltransferase 1, chloroplastic [Ananas comosus]
>XP_020113778.1 ATP-dependent Clp protease adapter protein CLPS1, chloroplastic-like [Ananas comosus]
>XP_020113798.1 dihydrolipoyl dehydrogenase 2, chloroplastic-like isoform X1 [Ananas comosus]
>XP_020113799.1 dihydrolipoyl dehydrogenase 2, chloroplastic-like isoform X2 [Ananas comosus]
>XP_020113851.1 protein translocase subunit SECA1, chloroplastic [Ananas comosus]
>XP_020113859.1 probable anion transporter 3, chloroplastic isoform X1 [Ananas comosus]
>XP_020113860.1 probable anion transporter 3, chloroplastic isoform X2 [Ananas comosus]
>XP_020113861.1 probable anion transporter 3, chloroplastic isoform X3 [Ananas comosus]
>XP_020113862.1 probable anion transporter 2, chloroplastic [Ananas comosus]
>XP_020113870.1 protein LOW PSII ACCUMULATION 1, chloroplastic isoform X1 [Ananas comosus]
>XP_020113871.1 protein LOW PSII ACCUMULATION 1, chloroplastic isoform X2 [Ananas comosus]
>XP_020113872.1 protein LOW PSII ACCUMULATION 1, chloroplastic isoform X3 [Ananas comosus]
>XP_020113895.1 L-aspartate oxidase, chloroplastic isoform X1 [Ananas comosus]
>XP_020113896.1 L-aspartate oxidase, chloroplastic isoform X1 [Ananas comosus]
>XP_020113897.1 L-aspartate oxidase, chloroplastic isoform X1 [Ananas comosus]
>XP_020113898.1 L-aspartate oxidase, chloroplastic isoform X2 [Ananas comosus]
>XP_020113931.1 probable monofunctional riboflavin biosynthesis protein RIBA 3, chloroplastic [Ananas comosus]
>XP_020113946.1 interactor of constitutive active ROPs 2, chloroplastic-like isoform X1 [Ananas comosus]
>XP_020113948.1 interactor of constitutive active ROPs 2, chloroplastic-like isoform X2 [Ananas comosus]
>XP_020113949.1 interactor of constitutive active ROPs 2, chloroplastic-like isoform X2 [Ananas comosus]
>XP_020113950.1 interactor of constitutive active ROPs 2, chloroplastic-like isoform X2 [Ananas comosus]
>XP_020113951.1 interactor of constitutive active ROPs 2, chloroplastic-like isoform X2 [Ananas comosus]
>XP_020113952.1 interactor of constitutive active ROPs 2, chloroplastic-like isoform X3 [Ananas comosus]
>XP_020113953.1 interactor of constitutive active ROPs 2, chloroplastic-like isoform X3 [Ananas comosus]
>XP_020113972.1 acyltransferase-like protein At1g54570, chloroplastic isoform X1 [Ananas comosus]
>XP_020113973.1 acyltransferase-like protein At1g54570, chloroplastic isoform X2 [Ananas comosus]
>XP_020113974.1 acyltransferase-like protein At1g54570, chloroplastic isoform X3 [Ananas comosus]
>XP_020113994.1 fructokinase-like 1, chloroplastic [Ananas comosus]
>XP_020114004.1 superoxide dismutase [Fe], chloroplastic isoform X1 [Ananas comosus]
>XP_020114005.1 superoxide dismutase [Fe], chloroplastic isoform X1 [Ananas comosus]
>XP_020114006.1 superoxide dismutase [Fe], chloroplastic isoform X1 [Ananas comosus]
>XP_020114007.1 superoxide dismutase [Fe], chloroplastic isoform X1 [Ananas comosus]
>XP_020114008.1 superoxide dismutase [Fe], chloroplastic isoform X1 [Ananas comosus]
>XP_020114009.1 superoxide dismutase [Fe], chloroplastic isoform X1 [Ananas comosus]
>XP_020114010.1 superoxide dismutase [Fe], chloroplastic isoform X1 [Ananas comosus]
>XP_020114011.1 superoxide dismutase [Fe], chloroplastic isoform X1 [Ananas comosus]
>XP_020114012.1 superoxide dismutase [Fe], chloroplastic isoform X2 [Ananas comosus]
>XP_020114013.1 superoxide dismutase [Fe] 2, chloroplastic isoform X3 [Ananas comosus]
>XP_020114032.1 ribonuclease II, chloroplastic/mitochondrial isoform X1 [Ananas comosus]
>XP_020114033.1 ribonuclease II, chloroplastic/mitochondrial isoform X1 [Ananas comosus]
>XP_020114034.1 ribonuclease II, chloroplastic/mitochondrial isoform X2 [Ananas comosus]
>XP_020114035.1 ribonuclease II, chloroplastic/mitochondrial isoform X3 [Ananas comosus]
>XP_020114051.1 CRS2-associated factor 2, chloroplastic [Ananas comosus]
>XP_020114055.1 protein TIC 22-like, chloroplastic [Ananas comosus]
>XP_020114066.1 LOW QUALITY PROTEIN: bifunctional 3-dehydroquinate dehydratase/shikimate dehydrogenase, chloroplastic [Ananas comosus]
>XP_020114086.1 protease Do-like 2, chloroplastic [Ananas comosus]
>XP_020114095.1 UTP--glucose-1-phosphate uridylyltransferase 3, chloroplastic [Ananas comosus]
>XP_020114097.1 protein CHAPERONE-LIKE PROTEIN OF POR1, chloroplastic [Ananas comosus]
>XP_020114139.1 beta-glucosidase-like SFR2, chloroplastic isoform X1 [Ananas comosus]
>XP_020114140.1 beta-glucosidase-like SFR2, chloroplastic isoform X1 [Ananas comosus]
>XP_020114141.1 beta-glucosidase-like SFR2, chloroplastic isoform X2 [Ananas comosus]
>XP_020114142.1 beta-glucosidase-like SFR2, chloroplastic isoform X3 [Ananas comosus]
>XP_020114149.1 solute carrier family 40 member 2, chloroplastic isoform X1 [Ananas comosus]
>XP_020114150.1 solute carrier family 40 member 2, chloroplastic isoform X2 [Ananas comosus]
>XP_020114151.1 solute carrier family 40 member 2, chloroplastic isoform X3 [Ananas comosus]
>XP_020114178.1 uncharacterized CRM domain-containing protein At3g25440, chloroplastic isoform X1 [Ananas comosus]
>XP_020114179.1 uncharacterized CRM domain-containing protein At3g25440, chloroplastic isoform X2 [Ananas comosus]
>XP_020114187.1 monothiol glutaredoxin-S12, chloroplastic [Ananas comosus]
>XP_020114200.1 pheophytinase, chloroplastic [Ananas comosus]
>XP_020114203.1 50S ribosomal protein L3, chloroplastic [Ananas comosus]
>XP_020114214.1 50S ribosomal protein L34, chloroplastic-like [Ananas comosus]
>XP_020114236.1 serine/threonine-protein kinase STN8, chloroplastic [Ananas comosus]
>XP_020114241.1 protein FATTY ACID EXPORT 3, chloroplastic [Ananas comosus]
>XP_020114254.1 pentatricopeptide repeat-containing protein At5g39980, chloroplastic [Ananas comosus]
>XP_020114258.1 DNA-(apurinic or apyrimidinic site) lyase, chloroplastic isoform X1 [Ananas comosus]
>XP_020114259.1 DNA-(apurinic or apyrimidinic site) lyase, chloroplastic isoform X2 [Ananas comosus]
>XP_020114260.1 DNA-(apurinic or apyrimidinic site) lyase, chloroplastic isoform X3 [Ananas comosus]
>XP_020114261.1 DNA-(apurinic or apyrimidinic site) lyase, chloroplastic isoform X4 [Ananas comosus]
>XP_020114277.1 calvin cycle protein CP12-3, chloroplastic [Ananas comosus]
>XP_020114325.1 zinc finger protein VAR3, chloroplastic, partial [Ananas comosus]
>XP_020114347.1 protein RETICULATA-RELATED 4, chloroplastic-like [Ananas comosus]
>XP_020114367.1 signal recognition particle 54 kDa protein, chloroplastic-like [Ananas comosus]
>XP_020114398.1 protein RETICULATA-RELATED 3, chloroplastic-like [Ananas comosus]
>XP_020114413.1 ferritin-4, chloroplastic-like [Ananas comosus]
>XP_020114462.1 acyl carrier protein 2, chloroplastic-like [Ananas comosus]
>XP_020114486.1 pentatricopeptide repeat-containing protein At1g11290, chloroplastic [Ananas comosus]
>XP_020114488.1 uncharacterized protein At1g32220, chloroplastic [Ananas comosus]
>XP_020114512.1 phospholipase A(1) DAD1, chloroplastic-like [Ananas comosus]
>XP_020114585.1 nudix hydrolase 14, chloroplastic-like isoform X1 [Ananas comosus]
>XP_020114586.1 nudix hydrolase 14, chloroplastic-like isoform X2 [Ananas comosus]
>XP_020114602.1 protein CURVATURE THYLAKOID 1A, chloroplastic-like [Ananas comosus]
>XP_020114650.1 nudix hydrolase 14, chloroplastic-like [Ananas comosus]
>XP_020114685.1 ferrochelatase-1, chloroplastic [Ananas comosus]
>XP_020114686.1 chaperonin-like RBCX protein 1, chloroplastic [Ananas comosus]
>XP_020114691.1 probable sodium/metabolite cotransporter BASS5, chloroplastic isoform X1 [Ananas comosus]
>XP_020114692.1 probable sodium/metabolite cotransporter BASS5, chloroplastic isoform X2 [Ananas comosus]
>XP_020114693.1 probable sodium/metabolite cotransporter BASS5, chloroplastic isoform X3 [Ananas comosus]
>XP_020114694.1 probable sodium/metabolite cotransporter BASS5, chloroplastic isoform X4 [Ananas comosus]
>XP_020114695.1 probable sodium/metabolite cotransporter BASS5, chloroplastic isoform X5 [Ananas comosus]
>XP_020114747.1 cell division protein FtsY homolog, chloroplastic isoform X1 [Ananas comosus]
>XP_020114748.1 cell division protein FtsY homolog, chloroplastic isoform X2 [Ananas comosus]
>XP_020114749.1 cell division protein FtsY homolog, chloroplastic isoform X3 [Ananas comosus]
>XP_020114769.1 heat shock protein 90-5, chloroplastic-like [Ananas comosus]
>XP_020114812.1 protein ACCUMULATION AND REPLICATION OF CHLOROPLASTS 6, chloroplastic isoform X1 [Ananas comosus]
>XP_020114813.1 protein ACCUMULATION AND REPLICATION OF CHLOROPLASTS 6, chloroplastic isoform X2 [Ananas comosus]
>XP_020114814.1 protein ACCUMULATION AND REPLICATION OF CHLOROPLASTS 6, chloroplastic isoform X3 [Ananas comosus]
>XP_020114840.1 transketolase, chloroplastic-like [Ananas comosus]
>XP_020114892.1 short-chain dehydrogenase TIC 32, chloroplastic-like [Ananas comosus]
>XP_020114917.1 rhodanese-like domain-containing protein 14, chloroplastic isoform X1 [Ananas comosus]
>XP_020114919.1 rhodanese-like domain-containing protein 14, chloroplastic isoform X2 [Ananas comosus]
>XP_020114934.1 presequence protease 1, chloroplastic/mitochondrial-like isoform X1 [Ananas comosus]
>XP_020114935.1 presequence protease 1, chloroplastic/mitochondrial-like isoform X2 [Ananas comosus]
>XP_020114952.1 protein LOW PSII ACCUMULATION 2, chloroplastic [Ananas comosus]
>XP_020114961.1 ribosomal RNA small subunit methyltransferase, chloroplastic [Ananas comosus]
>XP_020114964.1 ribonuclease Z, chloroplastic isoform X1 [Ananas comosus]
>XP_020115010.1 probable ribosome-binding factor A, chloroplastic [Ananas comosus]
>XP_020115042.1 chaperone protein dnaJ 11, chloroplastic [Ananas comosus]
>XP_020115057.1 outer envelope pore protein 21B, chloroplastic-like [Ananas comosus]
>XP_020115060.1 protein STAY-GREEN, chloroplastic-like [Ananas comosus]
>XP_020115085.1 probable plastid-lipid-associated protein 6, chloroplastic isoform X1 [Ananas comosus]
>XP_020115086.1 probable plastid-lipid-associated protein 6, chloroplastic isoform X2 [Ananas comosus]
>XP_020115116.1 protein EARLY-RESPONSIVE TO DEHYDRATION 7, chloroplastic-like [Ananas comosus]
>XP_020115117.1 protein EARLY-RESPONSIVE TO DEHYDRATION 7, chloroplastic-like [Ananas comosus]
>XP_020115129.1 malate dehydrogenase [NADP], chloroplastic [Ananas comosus]
>XP_020115134.1 pentatricopeptide repeat-containing protein ELI1, chloroplastic-like isoform X1 [Ananas comosus]
>XP_020115135.1 pentatricopeptide repeat-containing protein ELI1, chloroplastic-like isoform X2 [Ananas comosus]
>XP_020115136.1 pentatricopeptide repeat-containing protein ELI1, chloroplastic-like isoform X3 [Ananas comosus]
>XP_020115212.1 1,4-alpha-glucan-branching enzyme, chloroplastic/amyloplastic-like [Ananas comosus]
>XP_020115232.1 carbamoyl-phosphate synthase small chain, chloroplastic-like isoform X1 [Ananas comosus]
>XP_020115233.1 carbamoyl-phosphate synthase small chain, chloroplastic-like isoform X2 [Ananas comosus]
>XP_020115234.1 carbamoyl-phosphate synthase small chain, chloroplastic-like isoform X3 [Ananas comosus]
>XP_020115255.1 protein indeterminate-domain 5, chloroplastic-like [Ananas comosus]
>XP_020115256.1 protein indeterminate-domain 5, chloroplastic-like [Ananas comosus]
>XP_020115312.1 3-dehydroquinate synthase, chloroplastic [Ananas comosus]
>YP_009116321.1 ribosomal protein S12 (chloroplast) [Ananas comosus]
>YP_009116322.1 photosystem II protein D1 (chloroplast) [Ananas comosus]
>YP_009116323.1 maturase K (chloroplast) [Ananas comosus]
>YP_009116324.1 ribosomal protein S16 (chloroplast) [Ananas comosus]
>YP_009116325.1 photosystem II protein K (chloroplast) [Ananas comosus]
>YP_009116326.1 photosystem II protein I (chloroplast) [Ananas comosus]
>YP_009116327.1 ATP synthase CF1 alpha subunit (chloroplast) [Ananas comosus]
>YP_009116328.1 ATP synthase CF0 subunit I (chloroplast) [Ananas comosus]
>YP_009116329.1 ATP synthase CF0 subunit III (chloroplast) [Ananas comosus]
>YP_009116330.1 ATP synthase CF0 subunit IV (chloroplast) [Ananas comosus]
>YP_009116331.1 ribosomal protein S2 (chloroplast) [Ananas comosus]
>YP_009116332.1 RNA polymerase beta' subunit (chloroplast) [Ananas comosus]
>YP_009116333.1 RNA polymerase beta' subunit (chloroplast) [Ananas comosus]
>YP_009116334.1 RNA polymerase beta subunit (chloroplast) [Ananas comosus]
>YP_009116335.1 cytochrome b6/f complex subunit VIII (chloroplast) [Ananas comosus]
>YP_009116336.1 photosystem II protein M (chloroplast) [Ananas comosus]
>YP_009116337.1 photosystem II protein D2 (chloroplast) [Ananas comosus]
>YP_009116338.1 photosystem II CP43 chlorophyll apoprotein (chloroplast) [Ananas comosus]
>YP_009116339.1 photosystem II protein Z (chloroplast) [Ananas comosus]
>YP_009116340.1 ribosomal protein S14 (chloroplast) [Ananas comosus]
>YP_009116341.1 photosystem I P700 apoprotein A2 (chloroplast) [Ananas comosus]
>YP_009116342.1 photosystem I p700 apoprotein A1 (chloroplast) [Ananas comosus]
>YP_009116343.1 hypothetical chloroplast RF3 (chloroplast) [Ananas comosus]
>YP_009116344.1 ribosomal protein S4 (chloroplast) [Ananas comosus]
>YP_009116345.1 NADH-plastoquinone oxidoreductase subunit J (chloroplast) [Ananas comosus]
>YP_009116346.1 NADH-plastoquinone oxidoreductase subunit K (chloroplast) [Ananas comosus]
>YP_009116347.1 NADH-plastoquinone oxidoreductase subunit 3 (chloroplast) [Ananas comosus]
>YP_009116348.1 ATP synthase CF1 epsilon subunit (chloroplast) [Ananas comosus]
>YP_009116349.1 ATP synthase CF1 beta subunit (chloroplast) [Ananas comosus]
>YP_009116350.1 ribulose-1,5-bisphosphate carboxylase/oxygenase large subunit (chloroplast) [Ananas comosus]
>YP_009116351.1 acetyl-CoA carboxyltransferase beta subunit (chloroplast) [Ananas comosus]
>YP_009116352.1 photosystem I subunit VIII (chloroplast) [Ananas comosus]
>YP_009116353.1 hypothetical chloroplast RF4 (chloroplast) [Ananas comosus]
>YP_009116354.1 chloroplast envelope membrane protein (chloroplast) [Ananas comosus]
>YP_009116355.1 cytochrome f (chloroplast) [Ananas comosus]
>YP_009116356.1 photosystem II protein J (chloroplast) [Ananas comosus]
>YP_009116357.1 photosystem II protein L (chloroplast) [Ananas comosus]
>YP_009116358.1 photosystem II cytochrome b559 beta subunit (chloroplast) [Ananas comosus]
>YP_009116359.1 photosystem II cytochrome b559 alpha subunit (chloroplast) [Ananas comosus]
>YP_009116360.1 cytochrome b6/f complex subunit VI (chloroplast) [Ananas comosus]
>YP_009116361.1 cytochrome b6/f complex subunit V (chloroplast) [Ananas comosus]
>YP_009116362.1 photosystem I subunit IX (chloroplast) [Ananas comosus]
>YP_009116363.1 ribosomal protein L33 (chloroplast) [Ananas comosus]
>YP_009116364.1 ribosomal protein S18 (chloroplast) [Ananas comosus]
>YP_009116365.1 ribosomal protein L20 (chloroplast) [Ananas comosus]
>YP_009116366.1 ribosomal protein S12 (chloroplast) [Ananas comosus]
>YP_009116367.1 clp protease proteolytic subunit (chloroplast) [Ananas comosus]
>YP_009116368.1 photosystem II CP47 chlorophyll apoprotein (chloroplast) [Ananas comosus]
>YP_009116369.1 photosystem II protein T (chloroplast) [Ananas comosus]
>YP_009116370.1 photosystem II protein N (chloroplast) [Ananas comosus]
>YP_009116371.1 photosystem II phosphoprotein (chloroplast) [Ananas comosus]
>YP_009116372.1 cytochrome b6 (chloroplast) [Ananas comosus]
>YP_009116373.1 cytochrome b6/f complex subunit IV (chloroplast) [Ananas comosus]
>YP_009116374.1 RNA polymerase alpha subunit (chloroplast) [Ananas comosus]
>YP_009116375.1 ribosomal protein S11 (chloroplast) [Ananas comosus]
>YP_009116376.1 ribosomal protein L36 (chloroplast) [Ananas comosus]
>YP_009116377.1 translation initiation factor 1 (chloroplast) [Ananas comosus]
>YP_009116378.1 ribosomal protein S8 (chloroplast) [Ananas comosus]
>YP_009116379.1 ribosomal protein L14 (chloroplast) [Ananas comosus]
>YP_009116380.1 ribosomal protein L16 (chloroplast) [Ananas comosus]
>YP_009116381.1 ribosomal protein S3 (chloroplast) [Ananas comosus]
>YP_009116382.1 ribosomal protein L22 (chloroplast) [Ananas comosus]
>YP_009116383.1 ribosomal protein S19 (chloroplast) [Ananas comosus]
>YP_009116384.1 ribosomal protein L2 (chloroplast) [Ananas comosus]
>YP_009116385.1 ribosomal protein L23 (chloroplast) [Ananas comosus]
>YP_009116386.1 hypothetical chloroplast RF2 (chloroplast) [Ananas comosus]
>YP_009116387.1 NADH-plastoquinone oxidoreductase subunit 2 (chloroplast) [Ananas comosus]
>YP_009116388.1 ribosomal protein S7 (chloroplast) [Ananas comosus]
>YP_009116389.1 NADH-plastoquinone oxidoreductase subunit 5 (chloroplast) [Ananas comosus]
>YP_009116390.1 ribosomal protein L32 (chloroplast) [Ananas comosus]
>YP_009116391.1 cytochrome c heme attachment protein (chloroplast) [Ananas comosus]
>YP_009116392.1 NADH-plastoquinone oxidoreductase subunit 4 (chloroplast) [Ananas comosus]
>YP_009116393.1 photosystem I iron-sulfur center (chloroplast) [Ananas comosus]
>YP_009116394.1 NADH-plastoquinone oxidoreductase subunit 4L (chloroplast) [Ananas comosus]
>YP_009116395.1 NADH-plastoquinone oxidoreductase subunit 6 (chloroplast) [Ananas comosus]
>YP_009116396.1 NADH-plastoquinone oxidoreductase subunit I (chloroplast) [Ananas comosus]
>YP_009116397.1 NADH-plastoquinone oxidoreductase subunit 1 (chloroplast) [Ananas comosus]
>YP_009116398.1 NADH-plastoquinone oxidoreductase subunit 7 (chloroplast) [Ananas comosus]
>YP_009116399.1 ribosomal protein S15 (chloroplast) [Ananas comosus]
>YP_009116400.1 hypothetical chloroplast RF1 (chloroplast) [Ananas comosus]
>YP_009116401.1 ribosomal protein S7 (chloroplast) [Ananas comosus]
>YP_009116402.1 NADH-plastoquinone oxidoreductase subunit 2 (chloroplast) [Ananas comosus]
>YP_009116403.1 hypothetical chloroplast RF2 (chloroplast) [Ananas comosus]
>YP_009116404.1 ribosomal protein L23 (chloroplast) [Ananas comosus]
>YP_009116405.1 ribosomal protein L2 (chloroplast) [Ananas comosus]
>YP_009116406.1 ribosomal protein S19 (chloroplast) [Ananas comosus]
>XP_002862155.2 protochlorophyllide reductase A, chloroplastic [Arabidopsis lyrata subsp. lyrata]
>XP_002862157.2 30S ribosomal protein S10, chloroplastic, partial [Arabidopsis lyrata subsp. lyrata]
>XP_002862182.2 multiple organellar RNA editing factor 8, chloroplastic/mitochondrial, partial [Arabidopsis lyrata subsp. lyrata]
>XP_002862239.2 thioredoxin X, chloroplastic, partial [Arabidopsis lyrata subsp. lyrata]
>XP_002862243.2 lon protease homolog 4, chloroplastic/mitochondrial, partial [Arabidopsis lyrata subsp. lyrata]
>XP_002862327.2 putative methylesterase 14, chloroplastic [Arabidopsis lyrata subsp. lyrata]
>XP_002862448.2 ferritin-2, chloroplastic [Arabidopsis lyrata subsp. lyrata]
>XP_002862529.2 ATP-sulfurylase 3, chloroplastic [Arabidopsis lyrata subsp. lyrata]
>XP_002862643.1 transcription termination factor MTEF1, chloroplastic [Arabidopsis lyrata subsp. lyrata]
>XP_002862672.1 photosystem II 5 kDa protein, chloroplastic [Arabidopsis lyrata subsp. lyrata]
>XP_002862712.1 digalactosyldiacylglycerol synthase 1, chloroplastic [Arabidopsis lyrata subsp. lyrata]
>XP_002862715.2 1,4-alpha-glucan-branching enzyme 3, chloroplastic/amyloplastic isoform X1 [Arabidopsis lyrata subsp. lyrata]
>XP_002862786.2 cysteine--tRNA ligase, chloroplastic/mitochondrial, partial [Arabidopsis lyrata subsp. lyrata]
>XP_002862788.1 rho-N domain-containing protein 1, chloroplastic [Arabidopsis lyrata subsp. lyrata]
>XP_002862900.2 protein DETOXIFICATION 44, chloroplastic, partial [Arabidopsis lyrata subsp. lyrata]
>XP_002862994.1 9-cis-epoxycarotenoid dioxygenase NCED9, chloroplastic [Arabidopsis lyrata subsp. lyrata]
>XP_002863022.1 30S ribosomal protein S16-2, chloroplastic/mitochondrial [Arabidopsis lyrata subsp. lyrata]
>XP_002863048.1 UV-B-induced protein At3g17800, chloroplastic [Arabidopsis lyrata subsp. lyrata]
>XP_002863061.1 photosynthetic NDH subunit of subcomplex B 5, chloroplastic [Arabidopsis lyrata subsp. lyrata]
>XP_002863129.1 3-isopropylmalate dehydratase large subunit, chloroplastic [Arabidopsis lyrata subsp. lyrata]
>XP_002863155.1 probable chlorophyll(ide) b reductase NYC1, chloroplastic [Arabidopsis lyrata subsp. lyrata]
>XP_002863185.1 uncharacterized CRM domain-containing protein At3g25440, chloroplastic [Arabidopsis lyrata subsp. lyrata]
>XP_002863216.1 calcium-transporting ATPase 1, chloroplastic [Arabidopsis lyrata subsp. lyrata]
>XP_002863277.1 oleoyl-acyl carrier protein thioesterase 2, chloroplastic [Arabidopsis lyrata subsp. lyrata]
>XP_002863290.1 photosystem I reaction center subunit XI, chloroplastic [Arabidopsis lyrata subsp. lyrata]
>XP_002863360.1 light-harvesting complex-like protein 3 isotype 2, chloroplastic [Arabidopsis lyrata subsp. lyrata]
>XP_002863397.1 pentatricopeptide repeat-containing protein At5g46580, chloroplastic [Arabidopsis lyrata subsp. lyrata]
>XP_002863412.1 3-oxoacyl-[acyl-carrier-protein] synthase I, chloroplastic [Arabidopsis lyrata subsp. lyrata]
>XP_002863535.1 cytochrome c6, chloroplastic [Arabidopsis lyrata subsp. lyrata]
>XP_002863546.1 protein OSB3, chloroplastic/mitochondrial isoform X1 [Arabidopsis lyrata subsp. lyrata]
>XP_002863558.1 elongation factor Tu, chloroplastic [Arabidopsis lyrata subsp. lyrata]
>XP_002863568.1 probable ribose-5-phosphate isomerase 4, chloroplastic [Arabidopsis lyrata subsp. lyrata]
>XP_002863634.1 ATP sulfurylase 4, chloroplastic [Arabidopsis lyrata subsp. lyrata]
>XP_002863818.1 protein MITOFERRINLIKE 1, chloroplastic [Arabidopsis lyrata subsp. lyrata]
>XP_002863881.1 indole-3-glycerol phosphate synthase, chloroplastic [Arabidopsis lyrata subsp. lyrata]
>XP_002863897.1 protein PEP-RELATED DEVELOPMENT ARRESTED 1, chloroplastic [Arabidopsis lyrata subsp. lyrata]
>XP_002863907.1 UV-B-induced protein At3g17800, chloroplastic [Arabidopsis lyrata subsp. lyrata]
>XP_002864020.1 heat shock 70 kDa protein 7, chloroplastic [Arabidopsis lyrata subsp. lyrata]
>XP_002864045.1 quinolinate synthase, chloroplastic [Arabidopsis lyrata subsp. lyrata]
>XP_002864050.1 pentatricopeptide repeat-containing protein At5g50280, chloroplastic [Arabidopsis lyrata subsp. lyrata]
>XP_002864085.1 fumarate hydratase 2, chloroplastic [Arabidopsis lyrata subsp. lyrata]
>XP_002864174.1 sec-independent protein translocase protein TATB, chloroplastic [Arabidopsis lyrata subsp. lyrata]
>XP_002864243.1 probable plastid-lipid-associated protein 14, chloroplastic [Arabidopsis lyrata subsp. lyrata]
>XP_002864244.1 glutamate synthase 1 [NADH], chloroplastic isoform X1 [Arabidopsis lyrata subsp. lyrata]
>XP_002864323.1 chlorophyll a-b binding protein 3, chloroplastic [Arabidopsis lyrata subsp. lyrata]
>XP_002864348.1 50S ribosomal protein L24, chloroplastic [Arabidopsis lyrata subsp. lyrata]
>XP_002864354.1 thiamine thiazole synthase, chloroplastic [Arabidopsis lyrata subsp. lyrata]
>XP_002864355.1 glucose-6-phosphate/phosphate translocator 1, chloroplastic [Arabidopsis lyrata subsp. lyrata]
>XP_002864399.1 transcription termination factor MTERF9, chloroplastic [Arabidopsis lyrata subsp. lyrata]
>XP_002864407.1 inactive beta-amylase 4, chloroplastic isoform X1 [Arabidopsis lyrata subsp. lyrata]
>XP_002864488.1 30S ribosomal protein S16-2, chloroplastic/mitochondrial [Arabidopsis lyrata subsp. lyrata]
>XP_002864493.1 lycopene epsilon cyclase, chloroplastic [Arabidopsis lyrata subsp. lyrata]
>XP_002864538.1 APO protein 2, chloroplastic [Arabidopsis lyrata subsp. lyrata]
>XP_002864632.1 PGR5-like protein 1B, chloroplastic [Arabidopsis lyrata subsp. lyrata]
>XP_002864650.1 monofunctional riboflavin biosynthesis protein RIBA 3, chloroplastic isoform X1 [Arabidopsis lyrata subsp. lyrata]
>XP_002864694.1 4-hydroxy-3-methylbut-2-en-1-yl diphosphate synthase (ferredoxin), chloroplastic [Arabidopsis lyrata subsp. lyrata]
>XP_002864742.1 ATP-dependent 6-phosphofructokinase 4, chloroplastic isoform X2 [Arabidopsis lyrata subsp. lyrata]
>XP_002864795.1 NADPH-dependent aldo-keto reductase, chloroplastic [Arabidopsis lyrata subsp. lyrata]
>XP_002864897.1 fructose-1,6-bisphosphatase, chloroplastic [Arabidopsis lyrata subsp. lyrata]
>XP_002864947.1 50S ribosomal protein L29, chloroplastic [Arabidopsis lyrata subsp. lyrata]
>XP_002864966.2 organellar oligopeptidase A, chloroplastic/mitochondrial [Arabidopsis lyrata subsp. lyrata]
>XP_002864980.1 branched-chain-amino-acid aminotransferase 5, chloroplastic isoform X1 [Arabidopsis lyrata subsp. lyrata]
>XP_002865032.1 zeaxanthin epoxidase, chloroplastic [Arabidopsis lyrata subsp. lyrata]
>XP_002865072.1 folate transporter 1, chloroplastic isoform X2 [Arabidopsis lyrata subsp. lyrata]
>XP_002865083.1 ferredoxin--NADP reductase, leaf isozyme 1, chloroplastic [Arabidopsis lyrata subsp. lyrata]
>XP_002865086.1 3-dehydroquinate synthase, chloroplastic [Arabidopsis lyrata subsp. lyrata]
>XP_002865216.1 magnesium-chelatase subunit ChlI-2, chloroplastic [Arabidopsis lyrata subsp. lyrata]
>XP_002865230.1 peptidyl-prolyl cis-trans isomerase FKBP13, chloroplastic [Arabidopsis lyrata subsp. lyrata]
>XP_002865286.1 cytochrome c6, chloroplastic [Arabidopsis lyrata subsp. lyrata]
>XP_002865507.1 allene oxide synthase, chloroplastic [Arabidopsis lyrata subsp. lyrata]
>XP_002865571.1 DNA repair RAD52-like protein 2, chloroplastic [Arabidopsis lyrata subsp. lyrata]
>XP_002865670.1 protein LOW PSII ACCUMULATION 3, chloroplastic [Arabidopsis lyrata subsp. lyrata]
>XP_002865755.1 ferric reduction oxidase 7, chloroplastic [Arabidopsis lyrata subsp. lyrata]
>XP_002865780.1 RNA-binding protein CP31B, chloroplastic [Arabidopsis lyrata subsp. lyrata]
>XP_002865798.1 pentatricopeptide repeat-containing protein At5g50390, chloroplastic [Arabidopsis lyrata subsp. lyrata]
>XP_002865836.1 chromophore lyase CRL, chloroplastic [Arabidopsis lyrata subsp. lyrata]
>XP_002865842.1 superoxide dismutase [Fe] 2, chloroplastic isoform X1 [Arabidopsis lyrata subsp. lyrata]
>XP_002865955.1 ATP-dependent zinc metalloprotease FTSH 11, chloroplastic/mitochondrial [Arabidopsis lyrata subsp. lyrata]
>XP_002865980.1 pyridoxal reductase, chloroplastic [Arabidopsis lyrata subsp. lyrata]
>XP_002866028.1 protochlorophyllide reductase A, chloroplastic [Arabidopsis lyrata subsp. lyrata]
>XP_002866062.1 tryptophan synthase beta chain 1, chloroplastic [Arabidopsis lyrata subsp. lyrata]
>XP_002866084.1 cell division protein FtsZ homolog 1, chloroplastic [Arabidopsis lyrata subsp. lyrata]
>XP_002866109.1 protein TIC 20-v, chloroplastic [Arabidopsis lyrata subsp. lyrata]
>XP_002866111.1 pentatricopeptide repeat-containing protein At5g55740, chloroplastic [Arabidopsis lyrata subsp. lyrata]
>XP_002866311.1 D-xylose-proton symporter-like 3, chloroplastic [Arabidopsis lyrata subsp. lyrata]
>XP_002866432.1 ribulose-phosphate 3-epimerase, chloroplastic [Arabidopsis lyrata subsp. lyrata]
>XP_002866510.1 1-deoxy-D-xylulose 5-phosphate reductoisomerase, chloroplastic [Arabidopsis lyrata subsp. lyrata]
>XP_002866581.1 histidinol dehydrogenase, chloroplastic [Arabidopsis lyrata subsp. lyrata]
>XP_002866588.1 photosystem I reaction center subunit N, chloroplastic [Arabidopsis lyrata subsp. lyrata]
>XP_002866589.1 glutamate--tRNA ligase, chloroplastic/mitochondrial [Arabidopsis lyrata subsp. lyrata]
>XP_002866606.1 dicarboxylate transporter 2.2, chloroplastic [Arabidopsis lyrata subsp. lyrata]
>XP_002866607.1 dicarboxylate transporter 2.1, chloroplastic [Arabidopsis lyrata subsp. lyrata]
>XP_002866697.2 pentatricopeptide repeat-containing protein At5g67570, chloroplastic [Arabidopsis lyrata subsp. lyrata]
>XP_002866754.1 oxygen-evolving enhancer protein 1-1, chloroplastic [Arabidopsis lyrata subsp. lyrata]
>XP_002866757.1 lipid phosphate phosphatase epsilon 2, chloroplastic isoform X1 [Arabidopsis lyrata subsp. lyrata]
>XP_002866799.2 heterodimeric geranylgeranyl pyrophosphate synthase small subunit, chloroplastic [Arabidopsis lyrata subsp. lyrata]
>XP_002866821.1 amidophosphoribosyltransferase 3, chloroplastic [Arabidopsis lyrata subsp. lyrata]
>XP_002866895.1 adenylyl-sulfate kinase 2, chloroplastic [Arabidopsis lyrata subsp. lyrata]
>XP_002866900.1 chaperone protein dnaJ A6, chloroplastic [Arabidopsis lyrata subsp. lyrata]
>XP_002866901.1 phospho-2-dehydro-3-deoxyheptonate aldolase 1, chloroplastic [Arabidopsis lyrata subsp. lyrata]
>XP_002866912.1 protein CURVATURE THYLAKOID 1D, chloroplastic [Arabidopsis lyrata subsp. lyrata]
>XP_002866969.1 red chlorophyll catabolite reductase, chloroplastic [Arabidopsis lyrata subsp. lyrata]
>XP_002866973.1 methionine aminopeptidase 1D, chloroplastic/mitochondrial [Arabidopsis lyrata subsp. lyrata]
>XP_002866983.1 oxygen-evolving enhancer protein 1, chloroplastic [Arabidopsis lyrata subsp. lyrata]
>XP_002867039.2 chaperone protein dnaJ 11, chloroplastic [Arabidopsis lyrata subsp. lyrata]
>XP_002867102.1 pentatricopeptide repeat-containing protein MRL1, chloroplastic [Arabidopsis lyrata subsp. lyrata]
>XP_002867110.1 30S ribosomal protein S16-1, chloroplastic [Arabidopsis lyrata subsp. lyrata]
>XP_002867122.1 4-hydroxy-3-methylbut-2-enyl diphosphate reductase, chloroplastic [Arabidopsis lyrata subsp. lyrata]
>XP_002867129.1 D-3-phosphoglycerate dehydrogenase 1, chloroplastic [Arabidopsis lyrata subsp. lyrata]
>XP_002867130.1 stress enhanced protein 1, chloroplastic [Arabidopsis lyrata subsp. lyrata]
>XP_002867161.1 aspartate--tRNA ligase, chloroplastic/mitochondrial isoform X1 [Arabidopsis lyrata subsp. lyrata]
>XP_002867163.1 LL-diaminopimelate aminotransferase, chloroplastic [Arabidopsis lyrata subsp. lyrata]
>XP_002867185.1 protein TIC 22, chloroplastic isoform X2 [Arabidopsis lyrata subsp. lyrata]
>XP_002867316.1 chloroplast envelope membrane protein [Arabidopsis lyrata subsp. lyrata]
>XP_002867319.1 omega-6 fatty acid desaturase, chloroplastic [Arabidopsis lyrata subsp. lyrata]
>XP_002867321.1 leucine aminopeptidase 2, chloroplastic [Arabidopsis lyrata subsp. lyrata]
>XP_002867322.1 leucine aminopeptidase 2, chloroplastic [Arabidopsis lyrata subsp. lyrata]
>XP_002867336.1 nucleoid-associated protein At4g30620, chloroplastic [Arabidopsis lyrata subsp. lyrata]
>XP_002867397.1 thioredoxin-like 2-2, chloroplastic [Arabidopsis lyrata subsp. lyrata]
>XP_002867475.1 ylmG homolog protein 1-2, chloroplastic [Arabidopsis lyrata subsp. lyrata]
>XP_002867484.1 rhodanese-like domain-containing protein 14, chloroplastic [Arabidopsis lyrata subsp. lyrata]
>XP_002867485.1 25.3 kDa heat shock protein, chloroplastic [Arabidopsis lyrata subsp. lyrata]
>XP_002867571.2 arginine--tRNA ligase, chloroplastic/mitochondrial isoform X1 [Arabidopsis lyrata subsp. lyrata]
>XP_002867635.1 thylakoid lumenal 17.9 kDa protein, chloroplastic [Arabidopsis lyrata subsp. lyrata]
>XP_002867641.1 argininosuccinate synthase, chloroplastic [Arabidopsis lyrata subsp. lyrata]
>XP_002867645.1 31 kDa ribonucleoprotein, chloroplastic [Arabidopsis lyrata subsp. lyrata]
>XP_002867655.1 glucose-6-phosphate isomerase 1, chloroplastic [Arabidopsis lyrata subsp. lyrata]
>XP_002867685.1 NAD(P)H-quinone oxidoreductase subunit S, chloroplastic [Arabidopsis lyrata subsp. lyrata]
>XP_002867731.1 glutamate--cysteine ligase, chloroplastic isoform X1 [Arabidopsis lyrata subsp. lyrata]
>XP_002867746.1 probable sodium/metabolite cotransporter BASS6, chloroplastic [Arabidopsis lyrata subsp. lyrata]
>XP_002867779.1 ubiquinol oxidase 4, chloroplastic/chromoplastic [Arabidopsis lyrata subsp. lyrata]
>XP_002867781.1 probable plastid-lipid-associated protein 2, chloroplastic [Arabidopsis lyrata subsp. lyrata]
>XP_002867800.1 5'-adenylylsulfate reductase 3, chloroplastic [Arabidopsis lyrata subsp. lyrata]
>XP_002867828.1 RNA pseudouridine synthase 6, chloroplastic [Arabidopsis lyrata subsp. lyrata]
>XP_002867967.1 pentatricopeptide repeat-containing protein At4g18975, chloroplastic isoform X2 [Arabidopsis lyrata subsp. lyrata]
>XP_002867988.1 magnesium-chelatase subunit ChlI-1, chloroplastic [Arabidopsis lyrata subsp. lyrata]
>XP_002868041.1 carboxyl-terminal-processing peptidase 2, chloroplastic [Arabidopsis lyrata subsp. lyrata]
>XP_002868085.1 beta-amylase 3, chloroplastic [Arabidopsis lyrata subsp. lyrata]
>XP_002868088.1 ATP-dependent Clp protease proteolytic subunit-related protein 4, chloroplastic [Arabidopsis lyrata subsp. lyrata]
>XP_002868156.1 dihydrolipoyl dehydrogenase 2, chloroplastic [Arabidopsis lyrata subsp. lyrata]
>XP_002868198.1 pyruvate, phosphate dikinase 1, chloroplastic isoform X1 [Arabidopsis lyrata subsp. lyrata]
>XP_002868224.2 cytochrome P450 97B3, chloroplastic [Arabidopsis lyrata subsp. lyrata]
>XP_002868242.1 imidazoleglycerol-phosphate dehydratase 2, chloroplastic [Arabidopsis lyrata subsp. lyrata]
>XP_002868305.1 pentatricopeptide repeat-containing protein At4g14190, chloroplastic [Arabidopsis lyrata subsp. lyrata]
>XP_002868316.1 long-chain-fatty-acid--[acyl-carrier-protein] ligase AEE15, chloroplastic [Arabidopsis lyrata subsp. lyrata]
>XP_002868349.1 protein PAM71-homolog, chloroplastic [Arabidopsis lyrata subsp. lyrata]
>XP_002868644.2 glycerol-3-phosphate dehydrogenase [NAD(+)] 1, chloroplastic [Arabidopsis lyrata subsp. lyrata]
>XP_002868726.1 solanesyl diphosphate synthase 2, chloroplastic [Arabidopsis lyrata subsp. lyrata]
>XP_002868776.1 ribulose bisphosphate carboxylase small chain 1B, chloroplastic [Arabidopsis lyrata subsp. lyrata]
>XP_002868887.1 bifunctional phosphatase IMPL2, chloroplastic [Arabidopsis lyrata subsp. lyrata]
>XP_002868906.1 S-adenosylmethionine carrier 1, chloroplastic/mitochondrial isoform X2 [Arabidopsis lyrata subsp. lyrata]
>XP_002868940.1 WEB family protein At3g02930, chloroplastic [Arabidopsis lyrata subsp. lyrata]
>XP_002869062.1 rhodanese-like domain-containing protein 15, chloroplastic isoform X1 [Arabidopsis lyrata subsp. lyrata]
>XP_002869163.1 aldehyde dehydrogenase family 3 member I1, chloroplastic [Arabidopsis lyrata subsp. lyrata]
>XP_002869202.1 protein EXECUTER 1, chloroplastic isoform X1 [Arabidopsis lyrata subsp. lyrata]
>XP_002869205.1 beta carbonic anhydrase 5, chloroplastic [Arabidopsis lyrata subsp. lyrata]
>XP_002869211.1 copper-transporting ATPase PAA1, chloroplastic isoform X1 [Arabidopsis lyrata subsp. lyrata]
>XP_002869241.1 carotenoid cleavage dioxygenase 8, chloroplastic [Arabidopsis lyrata subsp. lyrata]
>XP_002869262.1 photosynthetic NDH subunit of subcomplex B 3, chloroplastic isoform X2 [Arabidopsis lyrata subsp. lyrata]
>XP_002869309.1 pentatricopeptide repeat-containing protein At4g31850, chloroplastic [Arabidopsis lyrata subsp. lyrata]
>XP_002869313.1 monogalactosyldiacylglycerol synthase 1, chloroplastic isoform X1 [Arabidopsis lyrata subsp. lyrata]
>XP_002869359.1 pentatricopeptide repeat-containing protein At4g30825, chloroplastic [Arabidopsis lyrata subsp. lyrata]
>XP_002869406.1 choline monooxygenase, chloroplastic [Arabidopsis lyrata subsp. lyrata]
>XP_002869476.1 protein LOW PSII ACCUMULATION 1, chloroplastic [Arabidopsis lyrata subsp. lyrata]
>XP_002869477.1 glutaredoxin-C5, chloroplastic [Arabidopsis lyrata subsp. lyrata]
>XP_002869488.1 photosystem II reaction center PSB28 protein, chloroplastic [Arabidopsis lyrata subsp. lyrata]
>XP_002869563.1 protochlorophyllide reductase B, chloroplastic [Arabidopsis lyrata subsp. lyrata]
>XP_002869581.1 tryptophan synthase beta chain 2, chloroplastic [Arabidopsis lyrata subsp. lyrata]
>XP_002869646.1 pumilio homolog 6, chloroplastic [Arabidopsis lyrata subsp. lyrata]
>XP_002869691.1 acyl carrier protein 4, chloroplastic [Arabidopsis lyrata subsp. lyrata]
>XP_002869753.1 probable inactive ATP-dependent zinc metalloprotease FTSHI 1, chloroplastic [Arabidopsis lyrata subsp. lyrata]
>XP_002869899.1 pyruvate, phosphate dikinase regulatory protein 1, chloroplastic [Arabidopsis lyrata subsp. lyrata]
>XP_002869935.1 elongation factor Tu, chloroplastic [Arabidopsis lyrata subsp. lyrata]
>XP_002869997.1 probable carotenoid cleavage dioxygenase 4, chloroplastic [Arabidopsis lyrata subsp. lyrata]
>XP_002870024.1 pentatricopeptide repeat-containing protein DOT4, chloroplastic [Arabidopsis lyrata subsp. lyrata]
>XP_002870050.2 protease Do-like 5, chloroplastic [Arabidopsis lyrata subsp. lyrata]
>XP_002870052.2 9-cis-epoxycarotenoid dioxygenase NCED2, chloroplastic [Arabidopsis lyrata subsp. lyrata]
>XP_002870096.1 light-harvesting complex-like protein 3 isotype 1, chloroplastic [Arabidopsis lyrata subsp. lyrata]
>XP_002870097.1 50S ribosomal protein L19-1, chloroplastic [Arabidopsis lyrata subsp. lyrata]
>XP_002870111.1 asparagine--tRNA ligase, chloroplastic/mitochondrial [Arabidopsis lyrata subsp. lyrata]
>XP_002870131.1 phospholipase A1-Ibeta2, chloroplastic [Arabidopsis lyrata subsp. lyrata]
>XP_002870161.1 pentatricopeptide repeat-containing protein At4g16390, chloroplastic [Arabidopsis lyrata subsp. lyrata]
>XP_002870177.1 outer envelope pore protein 16-2, chloroplastic isoform X1 [Arabidopsis lyrata subsp. lyrata]
>XP_002870230.1 1-deoxy-D-xylulose-5-phosphate synthase, chloroplastic [Arabidopsis lyrata subsp. lyrata]
>XP_002870237.1 senescence/dehydration-associated protein At4g35985, chloroplastic [Arabidopsis lyrata subsp. lyrata]
>XP_002870238.2 linolenate hydroperoxide lyase, chloroplastic [Arabidopsis lyrata subsp. lyrata]
>XP_002870303.1 transcription termination factor MTERF5, chloroplastic [Arabidopsis lyrata subsp. lyrata]
>XP_002870312.2 LOW QUALITY PROTEIN: uncharacterized protein At4g14450, chloroplastic [Arabidopsis lyrata subsp. lyrata]
>XP_002870404.1 phosphoenolpyruvate/phosphate translocator 1, chloroplastic isoform X1 [Arabidopsis lyrata subsp. lyrata]
>XP_002870416.1 peptidyl-prolyl cis-trans isomerase CYP28, chloroplastic [Arabidopsis lyrata subsp. lyrata]
>XP_002870425.1 probable zinc metalloprotease EGY1, chloroplastic [Arabidopsis lyrata subsp. lyrata]
>XP_002870449.1 glucose-6-phosphate 1-dehydrogenase 1, chloroplastic [Arabidopsis lyrata subsp. lyrata]
>XP_002870468.1 protein COFACTOR ASSEMBLY OF COMPLEX C SUBUNIT B CCB3, chloroplastic [Arabidopsis lyrata subsp. lyrata]
>XP_002870488.1 acetyl-coenzyme A synthetase, chloroplastic/glyoxysomal isoform X1 [Arabidopsis lyrata subsp. lyrata]
>XP_002870737.1 pentatricopeptide repeat-containing protein At5g39980, chloroplastic [Arabidopsis lyrata subsp. lyrata]
>XP_002870753.1 protease Do-like 8, chloroplastic [Arabidopsis lyrata subsp. lyrata]
>XP_002870799.1 protein CHLORORESPIRATORY REDUCTION 7, chloroplastic [Arabidopsis lyrata subsp. lyrata]
>XP_002870853.2 chloroplastic group IIB intron splicing facilitator CRS2-A, chloroplastic [Arabidopsis lyrata subsp. lyrata]
>XP_002870910.1 ferritin-1, chloroplastic [Arabidopsis lyrata subsp. lyrata]
>XP_002870955.1 light-harvesting complex-like protein OHP1, chloroplastic [Arabidopsis lyrata subsp. lyrata]
>XP_002870965.1 ribonuclease II, chloroplastic/mitochondrial [Arabidopsis lyrata subsp. lyrata]
>XP_002870978.1 short-chain dehydrogenase TIC 32, chloroplastic [Arabidopsis lyrata subsp. lyrata]
>XP_002871010.1 lipid phosphate phosphatase gamma, chloroplastic [Arabidopsis lyrata subsp. lyrata]
>XP_002871031.1 histidine--tRNA ligase, chloroplastic/mitochondrial [Arabidopsis lyrata subsp. lyrata]
>XP_002871050.1 1,4-alpha-glucan-branching enzyme 2-2, chloroplastic/amyloplastic isoform X3 [Arabidopsis lyrata subsp. lyrata]
>XP_002871074.2 short-chain dehydrogenase TIC 32, chloroplastic isoform X3 [Arabidopsis lyrata subsp. lyrata]
>XP_002871089.1 pullulanase 1, chloroplastic [Arabidopsis lyrata subsp. lyrata]
>XP_002871097.1 phytol kinase 1, chloroplastic isoform X1 [Arabidopsis lyrata subsp. lyrata]
>XP_002871103.1 assimilatory sulfite reductase (ferredoxin), chloroplastic [Arabidopsis lyrata subsp. lyrata]
>XP_002871210.2 2-Cys peroxiredoxin BAS1-like, chloroplastic [Arabidopsis lyrata subsp. lyrata]
>XP_002871472.1 1-deoxy-D-xylulose-5-phosphate synthase, chloroplastic isoform X2 [Arabidopsis lyrata subsp. lyrata]
>XP_002871515.1 protein CLT3, chloroplastic [Arabidopsis lyrata subsp. lyrata]
>XP_002871547.1 glucose-6-phosphate 1-dehydrogenase 2, chloroplastic [Arabidopsis lyrata subsp. lyrata]
>XP_002871558.1 aspartokinase 1, chloroplastic [Arabidopsis lyrata subsp. lyrata]
>XP_002871572.1 50S ribosomal protein L10, chloroplastic [Arabidopsis lyrata subsp. lyrata]
>XP_002871578.1 putative elongation factor TypA-like SVR3, chloroplastic [Arabidopsis lyrata subsp. lyrata]
>XP_002871585.1 pentatricopeptide repeat-containing protein At5g13770, chloroplastic [Arabidopsis lyrata subsp. lyrata]
>XP_002871618.2 ferredoxin-dependent glutamate synthase, chloroplastic isoform X1 [Arabidopsis lyrata subsp. lyrata]
>XP_002871631.1 formate dehydrogenase, chloroplastic/mitochondrial [Arabidopsis lyrata subsp. lyrata]
>XP_002871669.1 biotin carboxyl carrier protein of acetyl-CoA carboxylase 2, chloroplastic [Arabidopsis lyrata subsp. lyrata]
>XP_002871690.2 uncharacterized protein At1g32220, chloroplastic [Arabidopsis lyrata subsp. lyrata]
>XP_002871710.1 stearoyl-[acyl-carrier-protein] 9-desaturase 1, chloroplastic [Arabidopsis lyrata subsp. lyrata]
>XP_002871718.1 isopentenyl-diphosphate Delta-isomerase I, chloroplastic [Arabidopsis lyrata subsp. lyrata]
>XP_002871727.1 protein TIC 40, chloroplastic [Arabidopsis lyrata subsp. lyrata]
>XP_002871772.1 protein BOLA4, chloroplastic/mitochondrial [Arabidopsis lyrata subsp. lyrata]
>XP_002871776.1 xylulose 5-phosphate/phosphate translocator, chloroplastic [Arabidopsis lyrata subsp. lyrata]
>XP_002871793.1 anthranilate phosphoribosyltransferase, chloroplastic [Arabidopsis lyrata subsp. lyrata]
>XP_002871809.1 NADPH-dependent aldehyde reductase-like protein, chloroplastic [Arabidopsis lyrata subsp. lyrata]
>XP_002871886.2 nudix hydrolase 20, chloroplastic isoform X2 [Arabidopsis lyrata subsp. lyrata]
>XP_002871887.1 nudix hydrolase 24, chloroplastic isoform X2 [Arabidopsis lyrata subsp. lyrata]
>XP_002871896.1 outer envelope protein 80, chloroplastic [Arabidopsis lyrata subsp. lyrata]
>XP_002871911.1 probable plastid-lipid-associated protein 8, chloroplastic [Arabidopsis lyrata subsp. lyrata]
>XP_002871956.1 20 kDa chaperonin, chloroplastic [Arabidopsis lyrata subsp. lyrata]
>XP_002871975.1 NAD(P)H-quinone oxidoreductase subunit U, chloroplastic [Arabidopsis lyrata subsp. lyrata]
>XP_002871979.1 copper-transporting ATPase PAA2, chloroplastic [Arabidopsis lyrata subsp. lyrata]
>XP_002872013.1 arogenate dehydratase 5, chloroplastic [Arabidopsis lyrata subsp. lyrata]
>XP_002872029.1 methylthioalkylmalate synthase 2, chloroplastic [Arabidopsis lyrata subsp. lyrata]
>XP_002872030.1 methylthioalkylmalate synthase 3, chloroplastic [Arabidopsis lyrata subsp. lyrata]
>XP_002872087.1 putative septum site-determining protein minD homolog, chloroplastic [Arabidopsis lyrata subsp. lyrata]
>XP_002872185.2 ent-kaurene oxidase, chloroplastic isoform X2 [Arabidopsis lyrata subsp. lyrata]
>XP_002872246.1 exonuclease DPD1, chloroplastic/mitochondrial [Arabidopsis lyrata subsp. lyrata]
>XP_002872508.1 chlorophyll a-b binding protein CP26, chloroplastic [Arabidopsis lyrata subsp. lyrata]
>XP_002872528.1 GTP-binding protein BRASSINAZOLE INSENSITIVE PALE GREEN 2, chloroplastic [Arabidopsis lyrata subsp. lyrata]
>XP_002872555.1 translation initiation factor IF-1, chloroplastic [Arabidopsis lyrata subsp. lyrata]
>XP_002872587.1 probable S-adenosylmethionine carrier 2, chloroplastic [Arabidopsis lyrata subsp. lyrata]
>XP_002872677.1 probable plastid-lipid-associated protein 1, chloroplastic [Arabidopsis lyrata subsp. lyrata]
>XP_002872701.1 5'-adenylylsulfate reductase 1, chloroplastic [Arabidopsis lyrata subsp. lyrata]
>XP_002872832.1 thylakoid lumenal 16.5 kDa protein, chloroplastic [Arabidopsis lyrata subsp. lyrata]
>XP_002872896.1 50S ribosomal protein L5, chloroplastic [Arabidopsis lyrata subsp. lyrata]
>XP_002872956.2 ascorbate transporter, chloroplastic [Arabidopsis lyrata subsp. lyrata]
>XP_002872970.1 transketolase, chloroplastic [Arabidopsis lyrata subsp. lyrata]
>XP_002872985.1 serine/threonine-protein kinase STN8, chloroplastic [Arabidopsis lyrata subsp. lyrata]
>XP_002873003.1 protein TIC 56, chloroplastic [Arabidopsis lyrata subsp. lyrata]
>XP_002873008.1 thylakoid ADP,ATP carrier protein, chloroplastic [Arabidopsis lyrata subsp. lyrata]
>XP_002873123.1 ABC transporter B family member 29, chloroplastic [Arabidopsis lyrata subsp. lyrata]
>XP_002873124.1 signal recognition particle 54 kDa protein, chloroplastic [Arabidopsis lyrata subsp. lyrata]
>XP_002873222.1 probable zinc metalloprotease EGY2, chloroplastic isoform X1 [Arabidopsis lyrata subsp. lyrata]
>XP_002873272.2 LOW QUALITY PROTEIN: thioredoxin-like 3-1, chloroplastic [Arabidopsis lyrata subsp. lyrata]
>XP_002873350.1 porphobilinogen deaminase, chloroplastic [Arabidopsis lyrata subsp. lyrata]
>XP_002873381.1 alternative NAD(P)H-ubiquinone oxidoreductase C1, chloroplastic/mitochondrial [Arabidopsis lyrata subsp. lyrata]
>XP_002873413.1 soluble inorganic pyrophosphatase 6, chloroplastic [Arabidopsis lyrata subsp. lyrata]
>XP_002873462.1 mechanosensitive ion channel protein 2, chloroplastic isoform X1 [Arabidopsis lyrata subsp. lyrata]
>XP_002873472.1 uncharacterized protein At1g32220, chloroplastic [Arabidopsis lyrata subsp. lyrata]
>XP_002873517.1 aspartate aminotransferase 3, chloroplastic [Arabidopsis lyrata subsp. lyrata]
>XP_002873579.1 protein RETICULATA-RELATED 4, chloroplastic [Arabidopsis lyrata subsp. lyrata]
>XP_002873582.1 dicarboxylate transporter 1, chloroplastic [Arabidopsis lyrata subsp. lyrata]
>XP_002873605.1 pentatricopeptide repeat-containing protein At5g13270, chloroplastic [Arabidopsis lyrata subsp. lyrata]
>XP_002873610.1 peptidyl-prolyl cis-trans isomerase FKBP19, chloroplastic [Arabidopsis lyrata subsp. lyrata]
>XP_002873617.1 sulfate transporter 4.1, chloroplastic [Arabidopsis lyrata subsp. lyrata]
>XP_002873621.1 magnesium-chelatase subunit ChlH, chloroplastic [Arabidopsis lyrata subsp. lyrata]
>XP_002873628.1 pheophytinase, chloroplastic [Arabidopsis lyrata subsp. lyrata]
>XP_002873647.1 ABC transporter I family member 11, chloroplastic [Arabidopsis lyrata subsp. lyrata]
>XP_002873683.1 peptide deformylase 1B, chloroplastic/mitochondrial [Arabidopsis lyrata subsp. lyrata]
>XP_002873716.1 ATP-dependent zinc metalloprotease FTSH 6, chloroplastic [Arabidopsis lyrata subsp. lyrata]
>XP_002873724.1 chaperone protein ClpB3, chloroplastic [Arabidopsis lyrata subsp. lyrata]
>XP_002873773.1 biotin carboxyl carrier protein of acetyl-CoA carboxylase 1, chloroplastic [Arabidopsis lyrata subsp. lyrata]
>XP_002873774.1 thioredoxin F2, chloroplastic [Arabidopsis lyrata subsp. lyrata]
>XP_002873817.1 phytoene synthase, chloroplastic [Arabidopsis lyrata subsp. lyrata]
>XP_002873854.1 zinc finger protein VAR3, chloroplastic [Arabidopsis lyrata subsp. lyrata]
>XP_002873904.1 GTP-binding protein OBGC, chloroplastic [Arabidopsis lyrata subsp. lyrata]
>XP_002873908.1 divinyl chlorophyllide a 8-vinyl-reductase, chloroplastic [Arabidopsis lyrata subsp. lyrata]
>XP_002873926.1 adenylate isopentenyltransferase 5, chloroplastic [Arabidopsis lyrata subsp. lyrata]
>XP_002873938.1 glucose-1-phosphate adenylyltransferase large subunit 1, chloroplastic [Arabidopsis lyrata subsp. lyrata]
>XP_002873944.1 rhodanese-like/PpiC domain-containing protein 12, chloroplastic [Arabidopsis lyrata subsp. lyrata]
>XP_002873945.1 protein CLT1, chloroplastic [Arabidopsis lyrata subsp. lyrata]
>XP_002873967.1 chaperonin-like RbcX protein 2, chloroplastic [Arabidopsis lyrata subsp. lyrata]
>XP_002873990.1 translocase of chloroplast 90, chloroplastic isoform X2 [Arabidopsis lyrata subsp. lyrata]
>XP_002873995.1 probable anion transporter 6, chloroplastic [Arabidopsis lyrata subsp. lyrata]
>XP_002874035.2 ylmG homolog protein 2, chloroplastic [Arabidopsis lyrata subsp. lyrata]
>XP_002874046.2 protein FAF-like, chloroplastic [Arabidopsis lyrata subsp. lyrata]
>XP_002874086.1 protein RETICULATA-RELATED 1, chloroplastic isoform X1 [Arabidopsis lyrata subsp. lyrata]
>XP_002874093.1 alanine--tRNA ligase, chloroplastic/mitochondrial [Arabidopsis lyrata subsp. lyrata]
>XP_002874110.1 calcium sensing receptor, chloroplastic isoform X1 [Arabidopsis lyrata subsp. lyrata]
>XP_002874170.1 RNA polymerase sigma factor sigE, chloroplastic/mitochondrial [Arabidopsis lyrata subsp. lyrata]
>XP_002874216.1 protein RETICULATA-RELATED 1, chloroplastic [Arabidopsis lyrata subsp. lyrata]
>XP_002874228.1 cryptochrome DASH, chloroplastic/mitochondrial [Arabidopsis lyrata subsp. lyrata]
>XP_002874276.2 rhomboid-like protein 11, chloroplastic [Arabidopsis lyrata subsp. lyrata]
>XP_002874312.1 DEAD-box ATP-dependent RNA helicase 3, chloroplastic isoform X1 [Arabidopsis lyrata subsp. lyrata]
>XP_002874402.2 acyl carrier protein 5, chloroplastic [Arabidopsis lyrata subsp. lyrata]
>XP_002874473.1 30S ribosomal protein S1, chloroplastic [Arabidopsis lyrata subsp. lyrata]
>XP_002874494.1 isoamylase 3, chloroplastic isoform X2 [Arabidopsis lyrata subsp. lyrata]
>XP_002874566.1 NAD(P)H-quinone oxidoreductase subunit T, chloroplastic [Arabidopsis lyrata subsp. lyrata]
>XP_002874690.1 short-chain dehydrogenase TIC 32, chloroplastic [Arabidopsis lyrata subsp. lyrata]
>XP_002874745.1 ATP-dependent Clp protease ATP-binding subunit CLPT2, chloroplastic [Arabidopsis lyrata subsp. lyrata]
>XP_002874794.1 chaperonin-like RBCX protein 1, chloroplastic [Arabidopsis lyrata subsp. lyrata]
>XP_002874807.1 ATP synthase gamma chain 1, chloroplastic [Arabidopsis lyrata subsp. lyrata]
>XP_002874814.1 UPF0051 protein ABCI8, chloroplastic [Arabidopsis lyrata subsp. lyrata]
>XP_002874836.1 oxygen-evolving enhancer protein 3-2, chloroplastic [Arabidopsis lyrata subsp. lyrata]
>XP_002874868.1 protein TIC 20-IV, chloroplastic [Arabidopsis lyrata subsp. lyrata]
>XP_002874910.1 translocase of chloroplast 159, chloroplastic [Arabidopsis lyrata subsp. lyrata]
>XP_002874948.1 beta-carotene isomerase D27, chloroplastic isoform X2 [Arabidopsis lyrata subsp. lyrata]
>XP_002874964.1 protoporphyrinogen oxidase 1, chloroplastic isoform X1 [Arabidopsis lyrata subsp. lyrata]
>XP_002874987.1 protein BPS1, chloroplastic [Arabidopsis lyrata subsp. lyrata]
>XP_002874994.1 protein CURVATURE THYLAKOID 1A, chloroplastic [Arabidopsis lyrata subsp. lyrata]
>XP_002875081.1 probable NAD(P)H dehydrogenase subunit CRR3, chloroplastic [Arabidopsis lyrata subsp. lyrata]
>XP_002875111.1 protein indeterminate-domain 5, chloroplastic [Arabidopsis lyrata subsp. lyrata]
>XP_002875199.1 glutamate--cysteine ligase, chloroplastic [Arabidopsis lyrata subsp. lyrata]
>XP_002875274.2 methionine aminopeptidase 1C, chloroplastic/mitochondrial isoform X2 [Arabidopsis lyrata subsp. lyrata]
>XP_002875277.1 allene oxide cyclase 1, chloroplastic [Arabidopsis lyrata subsp. lyrata]
>XP_002875283.2 beta-myrcene/(E)-beta-ocimene synthase 2, chloroplastic [Arabidopsis lyrata subsp. lyrata]
>XP_002875284.1 1,8-cineole synthase 1, chloroplastic isoform X1 [Arabidopsis lyrata subsp. lyrata]
>XP_002875287.1 dihydrolipoyllysine-residue acetyltransferase component 4 of pyruvate dehydrogenase complex, chloroplastic [Arabidopsis lyrata subsp. lyrata]
>XP_002875322.1 inorganic phosphate transporter 2-1, chloroplastic isoform X1 [Arabidopsis lyrata subsp. lyrata]
>XP_002875330.1 glyceraldehyde-3-phosphate dehydrogenase GAPA1, chloroplastic isoform X1 [Arabidopsis lyrata subsp. lyrata]
>XP_002875345.2 acyltransferase-like protein At3g26840, chloroplastic isoform X1 [Arabidopsis lyrata subsp. lyrata]
>XP_002875359.1 30S ribosomal protein S21, chloroplastic [Arabidopsis lyrata subsp. lyrata]
>XP_002875398.1 chlorophyll a-b binding protein 2.4, chloroplastic [Arabidopsis lyrata subsp. lyrata]
>XP_002875404.2 50S ribosomal protein L12-1, chloroplastic [Arabidopsis lyrata subsp. lyrata]
>XP_002875405.1 50S ribosomal protein L12-2, chloroplastic [Arabidopsis lyrata subsp. lyrata]
>XP_002875406.1 50S ribosomal protein L12-3, chloroplastic [Arabidopsis lyrata subsp. lyrata]
>XP_002875511.1 BAG family molecular chaperone regulator 8, chloroplastic [Arabidopsis lyrata subsp. lyrata]
>XP_002875700.1 pheophorbide a oxygenase, chloroplastic [Arabidopsis lyrata subsp. lyrata]
>XP_002875714.1 lipoxygenase 2, chloroplastic [Arabidopsis lyrata subsp. lyrata]
>XP_002875756.1 protein root UVB sensitive 1, chloroplastic [Arabidopsis lyrata subsp. lyrata]
>XP_002875803.1 protein plastid transcriptionally active 16, chloroplastic [Arabidopsis lyrata subsp. lyrata]
>XP_002875844.1 malate dehydrogenase, chloroplastic [Arabidopsis lyrata subsp. lyrata]
>XP_002875922.1 glutamate-1-semialdehyde 2,1-aminomutase 2, chloroplastic [Arabidopsis lyrata subsp. lyrata]
>XP_002876109.1 probable envelope ADP,ATP carrier protein, chloroplastic [Arabidopsis lyrata subsp. lyrata]
>XP_002876141.1 RNA-binding protein CP33, chloroplastic [Arabidopsis lyrata subsp. lyrata]
>XP_002876213.1 diaminopimelate epimerase, chloroplastic [Arabidopsis lyrata subsp. lyrata]
>XP_002876221.1 pentatricopeptide repeat-containing protein At3g53700, chloroplastic [Arabidopsis lyrata subsp. lyrata]
>XP_002876238.1 fructose-1,6-bisphosphatase 1, chloroplastic [Arabidopsis lyrata subsp. lyrata]
>XP_002876282.1 phosphoribosylformylglycinamidine cyclo-ligase, chloroplastic [Arabidopsis lyrata subsp. lyrata]
>XP_002876336.1 sedoheptulose-1,7-bisphosphatase, chloroplastic [Arabidopsis lyrata subsp. lyrata]
>XP_002876351.1 protein RETICULATA-RELATED 6, chloroplastic [Arabidopsis lyrata subsp. lyrata]
>XP_002876377.1 psbP domain-containing protein 6, chloroplastic [Arabidopsis lyrata subsp. lyrata]
>XP_002876389.1 magnesium-protoporphyrin IX monomethyl ester [oxidative] cyclase, chloroplastic [Arabidopsis lyrata subsp. lyrata]
>XP_002876431.1 carboxyl-terminal-processing peptidase 3, chloroplastic [Arabidopsis lyrata subsp. lyrata]
>XP_002876482.1 thylakoid lumenal 17.9 kDa protein, chloroplastic [Arabidopsis lyrata subsp. lyrata]
>XP_002876580.1 transketolase-1, chloroplastic [Arabidopsis lyrata subsp. lyrata]
>XP_002876606.1 UPF0187 protein At3g61320, chloroplastic [Arabidopsis lyrata subsp. lyrata]
>XP_002876615.1 photosystem I chlorophyll a/b-binding protein 2, chloroplastic [Arabidopsis lyrata subsp. lyrata]
>XP_002876654.2 peptidyl-prolyl cis-trans isomerase CYP20-3, chloroplastic [Arabidopsis lyrata subsp. lyrata]
>XP_002876725.1 50S ribosomal protein L1, chloroplastic isoform X1 [Arabidopsis lyrata subsp. lyrata]
>XP_002876785.1 psbQ-like protein 3, chloroplastic [Arabidopsis lyrata subsp. lyrata]
>XP_002876795.1 protein indeterminate-domain 4, chloroplastic isoform X2 [Arabidopsis lyrata subsp. lyrata]
>XP_002876803.1 anthranilate synthase beta subunit 1, chloroplastic [Arabidopsis lyrata subsp. lyrata]
>XP_002876821.1 2-C-methyl-D-erythritol 4-phosphate cytidylyltransferase, chloroplastic [Arabidopsis lyrata subsp. lyrata]
>XP_002876855.1 transcription termination factor MTEF1, chloroplastic isoform X1 [Arabidopsis lyrata subsp. lyrata]
>XP_002876881.1 clp protease adapter protein ClpF, chloroplastic [Arabidopsis lyrata subsp. lyrata]
>XP_002876884.2 clp protease adapter protein ClpF, chloroplastic [Arabidopsis lyrata subsp. lyrata]
>XP_002876894.1 protein COLD-REGULATED 15B, chloroplastic [Arabidopsis lyrata subsp. lyrata]
>XP_002876985.1 pentatricopeptide repeat-containing protein At3g26630, chloroplastic [Arabidopsis lyrata subsp. lyrata]
>XP_002877025.1 uridine kinase-like protein 2, chloroplastic [Arabidopsis lyrata subsp. lyrata]
>XP_002877070.1 carbamoyl-phosphate synthase small chain, chloroplastic [Arabidopsis lyrata subsp. lyrata]
>XP_002877082.1 protease Do-like 1, chloroplastic [Arabidopsis lyrata subsp. lyrata]
>XP_002877163.1 chorismate mutase 1, chloroplastic [Arabidopsis lyrata subsp. lyrata]
>XP_002877454.2 LOW QUALITY PROTEIN: histidine--tRNA ligase, chloroplastic/mitochondrial [Arabidopsis lyrata subsp. lyrata]
>XP_002877497.1 protein DCL, chloroplastic [Arabidopsis lyrata subsp. lyrata]
>XP_002877511.1 protein TOC75-3, chloroplastic [Arabidopsis lyrata subsp. lyrata]
>XP_002877513.1 pentatricopeptide repeat-containing protein At3g46790, chloroplastic [Arabidopsis lyrata subsp. lyrata]
>XP_002877563.1 chlorophyll a-b binding protein 4, chloroplastic [Arabidopsis lyrata subsp. lyrata]
>XP_002877605.1 pentatricopeptide repeat-containing protein At3g48250, chloroplastic [Arabidopsis lyrata subsp. lyrata]
>XP_002877617.1 acetolactate synthase, chloroplastic [Arabidopsis lyrata subsp. lyrata]
>XP_002877774.1 oxygen-evolving enhancer protein 1-2, chloroplastic [Arabidopsis lyrata subsp. lyrata]
>XP_002877780.1 lipid phosphate phosphatase epsilon 1, chloroplastic [Arabidopsis lyrata subsp. lyrata]
>XP_002877826.1 chlorophyll synthase, chloroplastic [Arabidopsis lyrata subsp. lyrata]
>XP_002877921.1 29 kDa ribonucleoprotein, chloroplastic [Arabidopsis lyrata subsp. lyrata]
>XP_002877926.1 protein SLOW GREEN 1, chloroplastic [Arabidopsis lyrata subsp. lyrata]
>XP_002877935.1 ATP-dependent RNA helicase DEAH12, chloroplastic [Arabidopsis lyrata subsp. lyrata]
>XP_002877946.1 uracil phosphoribosyltransferase, chloroplastic [Arabidopsis lyrata subsp. lyrata]
>XP_002877962.1 50S ribosomal protein L17, chloroplastic [Arabidopsis lyrata subsp. lyrata]
>XP_002878004.1 chlorophyll a-b binding protein 6, chloroplastic isoform X1 [Arabidopsis lyrata subsp. lyrata]
>XP_002878005.1 monothiol glutaredoxin-S14, chloroplastic [Arabidopsis lyrata subsp. lyrata]
>XP_002878012.1 glutathione S-transferase L2, chloroplastic [Arabidopsis lyrata subsp. lyrata]
>XP_002878015.1 ribulose-1,5 bisphosphate carboxylase/oxygenase large subunit N-methyltransferase, chloroplastic isoform X1 [Arabidopsis lyrata subsp. lyrata]
>XP_002878032.1 methionine--tRNA ligase, chloroplastic/mitochondrial [Arabidopsis lyrata subsp. lyrata]
>XP_002878104.1 sigma factor binding protein 1, chloroplastic [Arabidopsis lyrata subsp. lyrata]
>XP_002878118.2 50S ribosomal protein 5, chloroplastic [Arabidopsis lyrata subsp. lyrata]
>XP_002878152.1 pentatricopeptide repeat-containing protein At3g57430, chloroplastic [Arabidopsis lyrata subsp. lyrata]
>XP_002878162.1 acetylglutamate kinase, chloroplastic [Arabidopsis lyrata subsp. lyrata]
>XP_002878164.1 adenylosuccinate synthetase, chloroplastic [Arabidopsis lyrata subsp. lyrata]
>XP_002878182.1 probable plastid-lipid-associated protein 9, chloroplastic [Arabidopsis lyrata subsp. lyrata]
>XP_002878190.1 phenylalanine--tRNA ligase, chloroplastic/mitochondrial [Arabidopsis lyrata subsp. lyrata]
>XP_002878269.2 tetrapyrrole-binding protein, chloroplastic [Arabidopsis lyrata subsp. lyrata]
>XP_002878331.1 peptidyl-prolyl cis-trans isomerase FKBP20-2, chloroplastic [Arabidopsis lyrata subsp. lyrata]
>XP_002878385.2 protein BPS1, chloroplastic [Arabidopsis lyrata subsp. lyrata]
>XP_002878486.1 peptide chain release factor APG3, chloroplastic [Arabidopsis lyrata subsp. lyrata]
>XP_002878496.1 adenylate isopentenyltransferase 3, chloroplastic [Arabidopsis lyrata subsp. lyrata]
>XP_002878502.1 ribosome-recycling factor, chloroplastic [Arabidopsis lyrata subsp. lyrata]
>XP_002878516.1 2-methyl-6-phytyl-1,4-hydroquinone methyltransferase, chloroplastic isoform X2 [Arabidopsis lyrata subsp. lyrata]
>XP_002878522.1 thylakoid lumenal 19 kDa protein, chloroplastic [Arabidopsis lyrata subsp. lyrata]
>XP_002878525.1 protein CHAPERONE-LIKE PROTEIN OF POR1, chloroplastic [Arabidopsis lyrata subsp. lyrata]
>XP_002878546.2 LOW QUALITY PROTEIN: protein DETOXIFICATION 46, chloroplastic [Arabidopsis lyrata subsp. lyrata]
>XP_002878559.1 probable glucose-1-phosphate adenylyltransferase large subunit, chloroplastic isoform X1 [Arabidopsis lyrata subsp. lyrata]
>XP_002878567.1 transcription termination factor MTERF2, chloroplastic isoform X1 [Arabidopsis lyrata subsp. lyrata]
>XP_002878617.1 monofunctional riboflavin biosynthesis protein RIBA 2, chloroplastic isoform X2 [Arabidopsis lyrata subsp. lyrata]
>XP_002878619.1 ATP-dependent 6-phosphofructokinase 5, chloroplastic [Arabidopsis lyrata subsp. lyrata]
>XP_002878642.1 probable amino-acid acetyltransferase NAGS1, chloroplastic isoform X2 [Arabidopsis lyrata subsp. lyrata]
>XP_002878716.1 translation initiation factor IF3-2, chloroplastic [Arabidopsis lyrata subsp. lyrata]
>XP_002878721.2 50S ribosomal protein L35, chloroplastic [Arabidopsis lyrata subsp. lyrata]
>XP_002878731.1 tricyclene synthase, chloroplastic isoform X1 [Arabidopsis lyrata subsp. lyrata]
>XP_002878803.1 protein TIC 55, chloroplastic [Arabidopsis lyrata subsp. lyrata]
>XP_002878824.1 phospholipid hydroperoxide glutathione peroxidase 1, chloroplastic [Arabidopsis lyrata subsp. lyrata]
>XP_002878861.1 adenine nucleotide transporter BT1, chloroplastic/mitochondrial [Arabidopsis lyrata subsp. lyrata]
>XP_002878865.2 uncharacterized protein At3g60930, chloroplastic [Arabidopsis lyrata subsp. lyrata]
>XP_002878947.1 anthranilate synthase beta subunit 1, chloroplastic [Arabidopsis lyrata subsp. lyrata]
>XP_002879093.1 uncharacterized CRM domain-containing protein At3g25440, chloroplastic [Arabidopsis lyrata subsp. lyrata]
>XP_002879169.1 psbP domain-containing protein 2, chloroplastic [Arabidopsis lyrata subsp. lyrata]
>XP_002879234.1 pentatricopeptide repeat-containing protein At2g29760, chloroplastic [Arabidopsis lyrata subsp. lyrata]
>XP_002879265.1 thylakoidal processing peptidase 1, chloroplastic [Arabidopsis lyrata subsp. lyrata]
>XP_002879267.1 phospholipase A1-Igamma2, chloroplastic [Arabidopsis lyrata subsp. lyrata]
>XP_002879315.1 CDT1-like protein a, chloroplastic [Arabidopsis lyrata subsp. lyrata]
>XP_002879443.1 thioredoxin-like 1-3, chloroplastic [Arabidopsis lyrata subsp. lyrata]
>XP_002879444.2 probable folate-biopterin transporter 9, chloroplastic isoform X1 [Arabidopsis lyrata subsp. lyrata]
>XP_002879453.1 50S ribosomal protein L28, chloroplastic [Arabidopsis lyrata subsp. lyrata]
>XP_002879468.1 protein CutA, chloroplastic [Arabidopsis lyrata subsp. lyrata]
>XP_002879498.1 chlorophyll a-b binding protein 1, chloroplastic [Arabidopsis lyrata subsp. lyrata]
>XP_002879500.2 uncharacterized protein At2g34460, chloroplastic [Arabidopsis lyrata subsp. lyrata]
>XP_002879507.2 transcription termination factor MTEF1, chloroplastic [Arabidopsis lyrata subsp. lyrata]
>XP_002879508.1 solanesyl diphosphate synthase 3, chloroplastic/mitochondrial isoform X1 [Arabidopsis lyrata subsp. lyrata]
>XP_002879620.1 protein CHUP1, chloroplastic [Arabidopsis lyrata subsp. lyrata]
>XP_002879658.1 adenylate kinase 1, chloroplastic [Arabidopsis lyrata subsp. lyrata]
>XP_002879711.1 protein RETICULATA, chloroplastic [Arabidopsis lyrata subsp. lyrata]
>XP_002879729.2 30S ribosomal protein S31, chloroplastic [Arabidopsis lyrata subsp. lyrata]
>XP_002879752.1 protein FATTY ACID EXPORT 3, chloroplastic [Arabidopsis lyrata subsp. lyrata]
>XP_002879786.1 putative ribosomal large subunit pseudouridine synthase SVR1, chloroplastic [Arabidopsis lyrata subsp. lyrata]
>XP_002879789.1 probable adenylate kinase 6, chloroplastic [Arabidopsis lyrata subsp. lyrata]
>XP_002879790.1 CDP-diacylglycerol--glycerol-3-phosphate 3-phosphatidyltransferase 1, chloroplastic [Arabidopsis lyrata subsp. lyrata]
[truncated: 18,192,140 more chars]
