# Supplementary material for: Gene Loss and Evolution of the Plastome
Source: Genes (Basel). 2020 Sep 25;11(10):1133. doi: 10.3390/genes11101133 (PMC7650654; doi:10.3390/genes11101133)
Supplement: Supplementary file 1 [file genes-11-01133-s001.zip › Supplementary Materials/Supplementary File S6.xls]

## Sheet: Supplementary File 5
Supplementary File 6
(-)-beta-pinene synthase
(-)-camphene/tricyclene synthase
(+)-larreatricin hydroxylase
(3S,6E)-nerolidol synthase 1
(3S,6E)-nerolidol synthase 2
(E)-beta-ocimene synthase
[Fructose-bisphosphate aldolase]-lysine N-methyltransferase
1-(5-phosphoribosyl)-5-[(5- phosphoribosylamino)methylideneamino] imidazole-4-carboxamide isomerase
1,4-alpha-glucan-branching enzyme 1
1,4-alpha-glucan-branching enzyme 2-1
1,4-alpha-glucan-branching enzyme 2-2
1,4-alpha-glucan-branching enzyme 3
1,4-dihydroxy-2-naphthoate polyprenyltransferase
1,8-cineole synthase 1
10 kDa chaperonin 1
10 kDa chaperonin 2
15-cis-phytoene desaturase/chromoplastic
15-cis-zeta-carotene isomerase
1-acyl-sn-glycerol-3-phosphate acyltransferase 1
1-deoxy-D-xylulose 5-phosphate reductoisomerase
1-deoxy-D-xylulose-5-phosphate synthase 2
1-deoxy-D-xylulose-5-phosphate synthase 2
20 kDa chaperonin
20 kDa chaperonin
28 kDa ribonucleoprotein
29 kDa ribonucleoprotein A
29 kDa ribonucleoprotein B
2-carboxy-1,4-naphthoquinone phytyltransferase
2-C-methyl-D-erythritol 2,4-cyclodiphosphate synthase
2-C-methyl-D-erythritol 4-phosphate cytidylyltransferase
2-cys peroxiredoxin bas1
2-isopropylmalate synthase 1
2-isopropylmalate synthase 2
2-methyl-6-phytyl-1,4-hydroquinone methyltransferase 1
2-methyl-6-phytyl-1,4-hydroquinone methyltransferase 2
2-oxoglutarate/malate translocator
2-phytyl-1,4-beta-naphthoquinone methyltransferase
2-succinylbenzoate--CoA ligase/peroxisomal
30 kDa ribonucleoprotein
30S ribosomal protein 1
30S ribosomal protein 2
30S ribosomal protein 3-1
30S ribosomal protein 3-2
30S ribosomal protein S
30S ribosomal protein S1
30S ribosomal protein S10
30S ribosomal protein S11
30S ribosomal protein S12
30S ribosomal protein S12-B
30S ribosomal protein S13
30S ribosomal protein S14
30S ribosomal protein S15
30S ribosomal protein S16
30S ribosomal protein S16-1
30S ribosomal protein S16-2
30S ribosomal protein S17
30S ribosomal protein S18
30S ribosomal protein S19
30S ribosomal protein S2
30S ribosomal protein S20
30S ribosomal protein S21
30S ribosomal protein S3
30S ribosomal protein S31
30S ribosomal protein S5
30S ribosomal protein S6 alpha
30S ribosomal protein S7
30S ribosomal protein S8
30S ribosomal protein S9
31 kDa ribonucleoprotein
33 kDa ribonucleoprotein
37 kDa inner envelope membrane protein
3-dehydroquinate synthase
3-isopropylmalate dehydrogenase 1
3-isopropylmalate dehydrogenase 2
3-isopropylmalate dehydrogenase 3
3-oxoacyl-[acyl-carrier-protein] reductase 1
3-oxoacyl-[acyl-carrier-protein] reductase 2
3-oxoacyl-[acyl-carrier-protein] synthase 3 A
3-oxoacyl-[acyl-carrier-protein] synthase 3 B
3-phosphoshikimate 1-carboxyvinyltransferase
4-alpha-glucanotransferase DPE1
4-diphosphocytidyl-2-C-methyl-D-erythritol kinase/chromoplastic
4-hydroxy-3-methylbut-2-en-1-yl diphosphate synthase (ferredoxin)
4-hydroxy-3-methylbut-2-enyl diphosphate reductase
4-hydroxy-3-methylbut-2-enyl diphosphate reductase chloroplast precursor
4-hydroxy-7-methoxy-3-oxo-3,4-dihydro-2H-1,4-benzoxazin-2-yl glucoside beta-D-glucosidase 2
4-hydroxy-tetrahydrodipicolinate reductase 1
4-hydroxy-tetrahydrodipicolinate reductase 1
4-hydroxy-tetrahydrodipicolinate reductase 2
4-hydroxy-tetrahydrodipicolinate reductase 3
4-hydroxy-tetrahydrodipicolinate synthase 1
4-hydroxy-tetrahydrodipicolinate synthase 2
50S ribosomal protein 5 alpha
50S ribosomal protein 6
50S ribosomal protein L1
50S ribosomal protein L10
50S ribosomal protein L11
50S ribosomal protein L12-1
50S ribosomal protein L12-2
50S ribosomal protein L12-3
50S ribosomal protein L13
50S ribosomal protein L14
50S ribosomal protein L15
50S ribosomal protein L16
50S ribosomal protein L17
50S ribosomal protein L18
50S ribosomal protein L19-1
50S ribosomal protein L19-2
50S ribosomal protein L2
50S ribosomal protein L20
50S ribosomal protein L21
50S ribosomal protein L22
50S ribosomal protein L23
50S ribosomal protein L24
50S ribosomal protein L27
50S ribosomal protein L28
50S ribosomal protein L29
50S ribosomal protein L3
50S ribosomal protein L31
50S ribosomal protein L3-1
50S ribosomal protein L32
50S ribosomal protein L3-2
50S ribosomal protein L33
50S ribosomal protein L34
50S ribosomal protein L35
50S ribosomal protein L4
50S ribosomal protein L5
50S ribosomal protein L6
50S ribosomal protein L9
5'-adenylylsulfate reductase 1
5'-adenylylsulfate reductase 1
5'-adenylylsulfate reductase 2
5'-adenylylsulfate reductase 3
5-amino-6-(5-phospho-D-ribitylamino)uracil phosphatase
5-methyltetrahydropteroyltriglutamate--homocysteine methyltransferase 3
6,7-dimethyl-8-ribityllumazine synthase
6-phosphofructokinase 4
6-phosphofructokinase 5
6-phosphogluconate dehydrogenase, decarboxylating 1
6-phosphogluconate dehydrogenase, decarboxylating 2
6-phosphogluconolactonase 3
6-phosphogluconolactonase 4
6-phosphogluconolactonase 4
7-hydroxymethyl chlorophyll a reductase
9-cis-epoxycarotenoid dioxygenase NCED1
9-cis-epoxycarotenoid dioxygenase NCED2
9-cis-epoxycarotenoid dioxygenase NCED3
9-cis-epoxycarotenoid dioxygenase NCED5
9-cis-epoxycarotenoid dioxygenase NCED6
9-cis-epoxycarotenoid dioxygenase NCED9
AAA-metalloprotease FtsH precursor
aarF domain-containing protein kinase
ABC transporter B family member 26
ABC transporter B family member 29
ABC transporter D family member 2
ABC transporter I family member 10
ABC transporter I family member 11
ABC transporter I family member 6
AccD
Acetate--CoA ligase ACS/glyoxysomal
acetolactate synthase 1
acetolactate synthase 2
acetolactate synthase 3
acetolactate synthase small subunit 1
acetolactate synthase small subunit 2
acetyl-coenzyme A carboxylase carboxyl transferase subunit alpha
Acetyl-coenzyme A carboxylase carboxyl transferase subunit beta
acetylglutamate kinase
acetylornithine aminotransferase
ACT domain-containing protein DS12
acyl carrier protein 1
acyl carrier protein 2
acyl carrier protein 3
acyl carrier protein 4
acyl carrier protein 5
acyl carrier protein SF2
Acyl-[acyl-carrier-protein] desaturase 1
acyl-[acyl-carrier-protein] desaturase 4
acyl-[acyl-carrier-protein] desaturase 5
acyl-[acyl-carrier-protein] desaturase 6
acyl-[acyl-carrier-protein] desaturase 7
acyl-activating enzyme
acyl-activating enzyme 16
acyl-acyl carrier protein thioesterase ATL1
acyl-acyl carrier protein thioesterase ATL2
acyl-acyl carrier protein thioesterase ATL3
acyl-acyl carrier protein thioesterase ATL4
acyltransferase protein
adenine nucleotide transporter BT1
adenine phosphoribosyltransferase 1
adenylate isopentenyltransferase 3
adenylate isopentenyltransferase 5
adenylate isopentenyltransferase 6
adenylate isopentenyltransferase 8
adenylate kinase 1
adenylate kinase 2
adenylate kinase 5
adenylate kinase 6
adenylosuccinate synthetase 1
adenylosuccinate synthetase 2
adenylyl-sulfate kinase 1
adenylyl-sulfate kinase 2
adenylyl-sulfate kinase 4
ADP,ATP carrier protein 1
ADP,ATP carrier protein 2
alanine--tRNA ligase
ALBINO protein 1
ALBINO protein 2
aldehyde dehydrogenase family 3 member
alkaline/neutral invertase A
alkaline/neutral invertase E
Allantoate deiminase
allene oxide cyclase 1
allene oxide cyclase 2
allene oxide cyclase 3
allene oxide cyclase 4
allene oxide synthase 1
allene oxide synthase 2
alpha carbonic anhydrase 1
alpha-1,4 glucan phosphorylase L isozyme
alpha-amylase 3
alpha-glucan water dikinase 1
alpha-terpineol synthase
alternative NAD(P)H-ubiquinone oxidoreductase C1
Alternative oxidase 4/chromoplastic
amidophosphoribosyltransferase 1
amidophosphoribosyltransferase 2
amidophosphoribosyltransferase 3
amino-acid acetyltransferase NAGS1
amino-acid acetyltransferase NAGS2
amino-acid acetyltransferase NAGS2
aminodeoxychorismate synthase
aminotransferase ALD1
anion transporter 1
anion transporter 2
anion transporter 3
anion transporter 4
anion transporter 5
anion transporter 6
ankyrin repeat domain-containing protein
anthranilate phosphoribosyltransferase
anthranilate synthase alpha subunit 1
anthranilate synthase alpha subunit 2
anthranilate synthase beta subunit 1
anthranilate synthase beta subunit 2
Anthranilate synthase component I-1
Anthranilate synthase component I-2
APO protein 1
APO protein 2
arginine biosynthesis bifunctional protein ArgJ
arginine--tRNA ligase
argininosuccinate lyase
argininosuccinate synthase
arogenate dehydratase 3
arogenate dehydratase 4
arogenate dehydratase 5
arogenate dehydratase/prephenate dehydratase 1
arogenate dehydratase/prephenate dehydratase 2
arogenate dehydratase/prephenate dehydratase 6
arogenate dehydrogenase 1
arogenate dehydrogenase 2
ascorbate transporter
asparagine--tRNA ligase
Asparaginyl-tRNA synthetase
aspartate aminotransferase 3
aspartate carbamoyltransferase 1
aspartate carbamoyltransferase 2
aspartate carbamoyltransferase 3
aspartate--tRNA ligase
aspartic proteinase NANA
aspartokinase 1
aspartokinase 2
aspartokinase 3
assimilatory sulfite reductase (ferredoxin)
ATP phosphoribosyltransferase 1
ATP phosphoribosyltransferase 2
ATP sulfurylase 1
ATP sulfurylase 4
ATP synthase CF0 A subunit
ATP synthase CF0 B subunit
ATP synthase CF0 C subunit
ATP synthase CF1 alpha subunit
ATP synthase CF1 beta subunit
ATP synthase CF1 epsilon subunit
ATP synthase delta chain
ATP synthase epsilon chain
ATP synthase gamma chain 1
ATP synthase gamma chain 2
AtpA
AtpB
ATP-dependent 6-phosphofructokinase 4
ATP-dependent 6-phosphofructokinase 5
ATP-dependent Clp protease adapter protein CLPS1
ATP-dependent Clp protease ATP-binding subunit ClpA homolog CD4A
ATP-dependent Clp protease ATP-binding subunit ClpA homolog CD4B
ATP-dependent Clp protease ATP-binding subunit CLPT1
ATP-dependent Clp protease ATP-binding subunit CLPT2
ATP-dependent Clp protease proteolytic subunit 3
ATP-dependent Clp protease proteolytic subunit 4
ATP-dependent Clp protease proteolytic subunit 5
ATP-dependent Clp protease proteolytic subunit 6
ATP-dependent Clp protease proteolytic subunit-related protein 1
ATP-dependent Clp protease proteolytic subunit-related protein 2
ATP-dependent Clp protease proteolytic subunit-related protein 3
ATP-dependent Clp protease proteolytic subunit-related protein 4
ATP-dependent DNA helicase homolog RECG
ATP-dependent RNA helicase DEAH11
ATP-dependent RNA helicase DEAH12
ATP-dependent zinc metalloprotease FTSH 1
ATP-dependent zinc metalloprotease FTSH 11
ATP-dependent zinc metalloprotease FTSH 12
ATP-dependent zinc metalloprotease FTSH 2
ATP-dependent zinc metalloprotease FTSH 5
ATP-dependent zinc metalloprotease FTSH 6
ATP-dependent zinc metalloprotease FTSH 7
ATP-dependent zinc metalloprotease FTSH 8
ATP-dependent zinc metalloprotease FTSH 9
AtpE
AtpF
AtpH
AtpI
ATP-sulfurylase 3
BAG family molecular chaperone regulator 8
beta carbonic anhydrase 1
beta carbonic anhydrase 2
beta carbonic anhydrase 5
beta-amylase 1
beta-amylase 2
beta-amylase 3
beta-carotene 3-hydroxylase 1
beta-carotene 3-hydroxylase 2
Beta-carotene hydroxylase 1
beta-carotene hydroxylase 2
beta-carotene isomerase D27
beta-glucosidase SFR2
betaine aldehyde dehydrogenase 1
beta-myrcene/(E)-beta-ocimene synthase 2
beta-phellandrene synthase (neryl-diphosphate-cyclizing)
bifunctional 3-dehydroquinate dehydratase/shikimate dehydrogenase
bifunctional abietadiene synthase
bifunctional aspartokinase/homoserine dehydrogenase 1
bifunctional aspartokinase/homoserine dehydrogenase 2
bifunctional levopimaradiene synthase
bifunctional monothiol glutaredoxin-S16
bifunctional phosphatase IMPL2
Bifunctional protein FolD 3
bifunctional protein FolD 4
bifunctional riboflavin biosynthesis protein RIBA 1
bifunctional riboflavin biosynthesis protein RIBA 2
biogenesis family protein
biotin carboxyl carrier protein of acetyl-CoA carboxylase 1
biotin carboxyl carrier protein of acetyl-CoA carboxylase 2
biotin carboxylase 1
biotin carboxylase 2
Biotin--protein ligase 1
branched-chain-amino-acid aminotransferase 2
branched-chain-amino-acid aminotransferase 3
branched-chain-amino-acid aminotransferase 5
cadmium/zinc-transporting ATPase HMA1
cadmium/zinc-transporting ATPase HMA1
calcium sensing receptor
calcium-activated outward-rectifying potassium channel 5
calcium-transporting ATPase 1
calvin cycle protein CP12-1
calvin cycle protein CP12-2
calvin cycle protein CP12-3
carbamoyl-phosphate synthase large chain
carbonic anhydrase
carboxyl-terminal-processing peptidase 1
carboxyl-terminal-processing peptidase 2
carboxyl-terminal-processing peptidase 3
carboxyvinyl-carboxyphosphonate phosphorylmutase
carotene biosynthesis related or early light induced protein percursor
carotene epsilon-monooxygenase
carotenoid cleavage dioxygenase 4
carotenoid cleavage dioxygenase 7
carotenoid cleavage dioxygenase 8 homolog A
carotenoid cleavage dioxygenase 8 homolog B
casbene synthase
casein kinase II subunit alpha-4
catechol oxidase B
cation/H(+) antiporter 2
cation/H(+) antiporter 23
cationic amino acid transporter 6
cationic amino acid transporter 7
cationic amino acid transporter 9
CBS domain-containing protein
CDP-diacylglycerol--glycerol-3-phosphate 3-phosphatidyltransferase 1
cdt1 protein
cell division protein ftsy
Cell division protein FtsY like
cell division protein FtsZ homolog 1
cell division protein FtsZ homolog 2-1
cell division protein FtsZ homolog 2-2
cell division topological specificity factor homolog
chaperone protein ClpB2
chaperone protein ClpB3
chaperone protein ClpC1
chaperone protein ClpC2
Chaperone protein ClpC4
chaperone protein ClpD1
chaperone protein ClpD2
chaperone protein dnaJ 11
chaperone protein dnaJ 20
chaperone protein dnaJ 8
chaperone protein dnaJ A6
chaperone protein dnaJ A7A
chaperone protein dnaJ C76
chaperonin 60 subunit alpha 1
chaperonin 60 subunit alpha 2
chaperonin 60 subunit beta 1
chaperonin 60 subunit beta 2
chaperonin 60 subunit beta 3
chaperonin 60 subunit beta 4
chaperonin RBCX protein 1
chaperonin RbcX protein 2
chlorophyll a/b-binding protein
chlorophyll a-b binding protein 1
chlorophyll a-b binding protein 13
chlorophyll a-b binding protein 151
chlorophyll a-b binding protein 16
chlorophyll a-b binding protein 1B
chlorophyll a-b binding protein 1B-20
chlorophyll a-b binding protein 1B-21
chlorophyll a-b binding protein 1C
chlorophyll a-b binding protein 2
chlorophyll a-b binding protein 21
chlorophyll a-b binding protein 215
chlorophyll a-b binding protein 36
chlorophyll a-b binding protein 37
chlorophyll a-b binding protein 3C
chlorophyll a-b binding protein 4
chlorophyll a-b binding protein 40
chlorophyll a-b binding protein 5
chlorophyll a-b binding protein 50
chlorophyll a-b binding protein 6A
chlorophyll a-b binding protein 7
chlorophyll a-b binding protein 8
chlorophyll a-b binding protein AB80
chlorophyll a-b binding protein CP24 10A
chlorophyll a-b binding protein CP24 10B
chlorophyll a-b binding protein CP26
chlorophyll a-b binding protein CP29
chlorophyll a-b binding protein M9
Chlorophyll a-b binding protein of LHCII type I
chlorophyll a-b binding protein of LHCII type III
chlorophyll a-b binding protein P4
chlorophyll synthase
chlorophyll(ide) b reductase NOL
chlorophyll(ide) b reductase NYC1
chlorophyll(ide) b reductase NYC1
chlorophyllase
chlorophyllase-1
chlorophyllide a oxygenase
chloroplast stem-loop binding protein of 41 kDa a
chloroplast-associated SecA protein
chloroplastic acetylcoenzyme A carboxylase 1
chloroplastic group IIA intron splicing facilitator CRS1
chloroplastic group IIB intron splicing facilitator CRS2-A
chloroplastic group IIB intron splicing facilitator CRS2-B
chloroplastic lipocalin
chloroplastic membrane metallo proteases
choline monooxygenase
Chorismate mutase
chorismate mutase 1
chorismate mutase 3
chorismate synthase 1
chorismate synthase 2
chromophore lyase CRL
cis-abienol synthase
clp protease adapter protein ClpF
cold-regulated 413 inner membrane protein 1
cold-regulated 413 inner membrane protein 2
copal-8-ol diphosphate hydratase
copper chaperone for superoxide dismutase/cytosolic
copper-transporting ATPase PAA1
coproporphyrinogen-III oxidase 1
coproporphyrinogen-III oxidase 2
CRM domain-containing protein
CRM-domain containing factor CFM2
CRM-domain containing factor CFM3A
CRM-domain containing factor CFM3B
crocetin glucosyltransferase
CRS2-associated factor 1
CRS2-associated factor 2
cryptochrome DASH
cyclic nucleotide-gated ion channel 20
cystathionine beta-lyase
cystathionine gamma-synthase 1
cysteine desulfurase 1
cysteine desulfurase 2
cysteine synthase
cysteine--tRNA ligase
Cytochrome 97B3
cytochrome b6/f complex subunit V
cytochrome b6/f complex subunit VI
cytochrome b6/f complex subunit VIII
cytochrome b6-f complex iron-sulfur subunit 1
cytochrome b6-f complex iron-sulfur subunit 2
cytochrome b6-f complex subunit 7
cytochrome b6-f complex subunit IV
cytochrome c biogenesis protein CCS1
cytochrome c heme attachment protein
cytochrome c553 precursor
cytochrome c6
cytochrome c-type biogenesis ccda chloroplastic protein 1
cytochrome c-type biogenesis ccda chloroplastic protein 2
cytochrome f
cytochrome p450
cytochrome P450 97B2
cytochrome P450 97B3
D-3-phosphoglycerate dehydrogenase 1
D-3-phosphoglycerate dehydrogenase 2
D-3-phosphoglycerate dehydrogenase 3
dag protein
D-amino-acid transaminase
DAR GTPase 3
DCC family protein
DEAD-box ATP-dependent RNA helicase 3
DEAD-box ATP-dependent RNA helicase 58
DEAD-box ATP-dependent RNA helicase 58
DEAD-box ATP-dependent RNA helicase ISE2
Decapping nuclease DXO protein
delta-aminolevulinic acid dehydratase
DExH-box ATP-dependent RNA helicase DExH15
DExH-box ATP-dependent RNA helicase DExH4
DExH-box ATP-dependent RNA helicase DExH7
D-glycerate 3-kinase
diaminopimelate decarboxylase 1
diaminopimelate decarboxylase 2
dicarboxylate transporter 1
dicarboxylate transporter 2
digalactosyldiacylglycerol synthase 1
digalactosyldiacylglycerol synthase 2
dihydrodipicolinate reductase 1
Dihydrodipicolinate reductase 2
dihydrodipicolinate reductase 3
dihydrodipicolinate reductase protein CRR1
dihydrolipoyl dehydrogenase 1
dihydrolipoyl dehydrogenase 2
dihydrolipoyllysine-residue acetyltransferase component 4 of pyruvate dehydrogenase complex
dihydrolipoyllysine-residue acetyltransferase component 5 of pyruvate dehydrogenase complex
dihydropyrimidine dehydrogenase (NADP(+))
dihydroxy-acid dehydratase
dimethylallylcistransferase
divinyl chlorophyllide a 8-vinyl-reductase
division site-determinant MinE
DNA gyrase subunit A
DNA gyrase subunit B
DNA polymerase I A
DNA polymerase I B
DNA repair protein recA homolog 1
DNA repair RAD52 protein 2
DNA-(apurinic or apyrimidinic site) lyase
DNA-damage-repair/toleration protein
DNA-damage-repair/toleration protein DRT111 protein
DNA-directed RNA polymerase 2B
DNA-directed RNA polymerase 3B
DNA-directed RNA polymerase beta' chain
DnaJ protein
DUF21 domain-containing protein
D-xylose-proton symporter 3
early light induced protein 6
early light-induced protein 1
early light-induced protein 2
elongation factor G-1
elongation factor G-2
elongation factor Tu A
elongation factor Tu B
elongation factor TypA SVR3
Endonuclease III protein 1
Endonuclease III protein 2
endoribonuclease YBEY
enolase 1
enoyl-[acyl-carrier-protein] reductase [NADH] 1
enoyl-[acyl-carrier-protein] reductase [NADH] 2
ent-copalyl diphosphate synthase 1
ent-kaur-16-ene synthase
ent-kaurene oxidase
envelope ADP,ATP carrier protein
envelope membrane 70 kDa heat shock-related protein
envelope membrane protein
envelope membrane protein (plastid)
envelope protein translocase family
envelope quinone oxidoreductase homolog
Epimerase family protein SDR39U1 protein
epimerase family protein SDR39U1 homolog
ERD1 protein
exonuclease DPD1
exonuclease V
FAD synthetase 1
FAD synthetase 2
farnesol kinase
fatty acid desaturase 4 1
fatty acid desaturase 4 2
fatty acid hydroperoxide lyase
fatty acyl-CoA reductase 6
fatty-acid-binding protein 3
fe(2+) transport protein 3
ferredoxin-1
ferredoxin-2
ferredoxin-3
ferredoxin-4
ferredoxin-5
ferredoxin-6
ferredoxin-dependent glutamate synthase 1
ferredoxin-dependent glutamate synthase 2
ferredoxin--NADP reductase, embryo isozyme
ferredoxin--NADP reductase, leaf isozyme 1
ferredoxin--NADP reductase, leaf isozyme 2
ferredoxin--NADP reductase, root isozyme 1
ferredoxin--NADP reductase, root isozyme 2
ferredoxin--NADP reductase, root-type isozyme
ferredoxin--nitrite reductase
ferric reduction oxidase 7
ferritin-1
ferritin-2
ferritin-3
ferritin-4
ferrochelatase-1
ferrochelatase-2
Fe-S cluster assembly factor
fe-S cluster assembly factor HCF101
FLU chloroplast precursor, alternative spliced version l-FLP
folate transporter 1
folate-biopterin transporter 1
folate-biopterin transporter 8
folate-biopterin transporter 9
formate dehydrogenase
fructokinase 1
fructokinase-6
fructokinase-6
fructose-1,6-bisphosphatase
fructose-bisphosphate aldolase 1
fructose-bisphosphate aldolase 2
fructose-bisphosphate aldolase 3
fructose-bisphosphate aldolase-lysine N-methyltransferase
fumarate hydratase 2
galactolipase DONGLE
galactolipid galactosyltransferase SFR2
gamma aminobutyrate transaminase 3
gamma-terpinene synthase
GDT1 protein 1
GDT1 protein 2
geraniol synthase
geranylgeranyl diphosphate reductase
geranylgeranyl pyrophosphate synthase 11
geranylgeranyl pyrophosphate synthase 3
geranylgeranyl pyrophosphate synthase 7
geranylgeranyl pyrophosphate synthase 8
geranylgeranyl pyrophosphate synthase 9
glucose-1-phosphate adenylyltransferase large subunit
glucose-1-phosphate adenylyltransferase large subunit 1
glucose-1-phosphate adenylyltransferase large subunit 2
glucose-1-phosphate adenylyltransferase large subunit 3
glucose-1-phosphate adenylyltransferase small subunit 1
glucose-1-phosphate adenylyltransferase small subunit 2
glucose-6-phosphate 1-dehydrogenase 1
glucose-6-phosphate 1-dehydrogenase 2
glucose-6-phosphate 1-dehydrogenase 3
glucose-6-phosphate 1-dehydrogenase 4
glucose-6-phosphate isomerase 1
glucose-6-phosphate/phosphate translocator 1
glucose-6-phosphate/phosphate translocator 2
glutamate synthase 1 [NADH]
glutamate-1-semialdehyde 2,1-aminomutase 1
glutamate-1-semialdehyde 2,1-aminomutase 2
glutamate--cysteine ligase A
glutamate--cysteine ligase B
glutamate--tRNA ligase
glutamine synthetase
glutamine synthetase leaf isozyme
glutamyl endopeptidase
glutamyl-tRNA reductase 1
glutamyl-tRNA reductase 2
glutamyl-tRNA reductase 3
glutamyl-tRNA reductase-binding protein
glutamyl-tRNA(Gln) amidotransferase subunit A
glutamyl-tRNA(Gln) amidotransferase subunit B
glutamyl-tRNA(Gln) amidotransferase subunit C
glutaredoxin-C4
glutaredoxin-C5
glutathione reductase
glutathione S-transferase DHAR2
glutathione S-transferase DHAR3
glutathione S-transferase F8
glutathione S-transferase L2
glutathione synthetase
glyceraldehyde-3-phosphate dehydrogenase A
glyceraldehyde-3-phosphate dehydrogenase GAPA1
glyceraldehyde-3-phosphate dehydrogenase GAPA2
glyceraldehyde-3-phosphate dehydrogenase GAPCP1
glyceraldehyde-3-phosphate dehydrogenase GAPCP2
glycerol-3-phosphate acyltransferase
glycerol-3-phosphate dehydrogenase [NAD(+)] 1
glycerol-3-phosphate dehydrogenase [NAD(+)] 2
glycerophosphodiester phosphodiesterase GDPD1
glycine--tRNA ligase 2
glyoxylate/succinic semialdehyde reductase 2
granule-bound starch synthase 1
granule-bound starch synthase 1b
granule-bound starch synthase 2
GTP diphosphokinase CRSH1
GTP diphosphokinase RSH1
GTP diphosphokinase RSH2
GTP diphosphokinase RSH3
GTPase ERA
GTP-binding protein
GTP-binding protein BRASSINAZOLE INSENSITIVE PALE GREEN 2
GTP-binding protein OBGC1
guanylate kinase 2
guanylate kinase 3
heat shock 70 kDa protein 6
heat shock protein 90-5
heme oxygenase 1
heme oxygenase 4
Heme-binding protein
heterodimeric geranylgeranyl pyrophosphate synthase large subunit 1
hexokinase-2
hexokinase-4
high molecular mass early light-inducible protein HV58
high-light-induced protein
histidine biosynthesis bifunctional protein hisIE
histidine--tRNA ligase
histidinol dehydrogenase
histidinol-phosphate aminotransferase 1
Holliday junction resolvase MOC1
homogentisate geranylgeranyltransferase
homogentisate phytyltransferase 1
Homogentisate phytyltransferase 2
homogentisate solanesyltransferase
hydroxyacylglutathione hydrolase 2
hypothetical chloroplast RF1
hypothetical chloroplast RF15
hypothetical chloroplast RF20
hypothetical chloroplast RF21
hypothetical chloroplast RF34
hypothetical chloroplast RF68
hypothetical protein RF1
hypothetical protein RF2
imidazole glycerol phosphate synthase hisHF
imidazoleglycerol-phosphate dehydratase 1
imidazoleglycerol-phosphate dehydratase 2
import apparatus 2
import receptor p36 family protein
inactive ATP-dependent zinc metalloprotease FTSHI 1
inactive ATP-dependent zinc metalloprotease FTSHI 2
inactive ATP-dependent zinc metalloprotease FTSHI 3
inactive ATP-dependent zinc metalloprotease FTSHI 4
inactive ATP-dependent zinc metalloprotease FTSHI 5
inactive beta-amylase 4 2
inactive glucose-1-phosphate adenylyltransferase small subunit 2
inactive heme oxygenase 2
inactive heme oxygenase 2
inactive shikimate kinase like 1
inactive shikimate kinase like 2
inactive subunit of chloroplast ClpP complex
indole-3-glycerol phosphate lyase
indole-3-glycerol phosphate synthase
InfA
inner envelope membrane protein
Inner membrane ALBINO protein 1
Inner membrane ALBINO protein 2
inner membrane import protein Tic22
inner membrane protein ALBINO3
inner membrane protein PPF-1
inorganic phosphate transporter 2-1
interactor of constitutive active ROPs 2
iron-sulfur assembly protein IscA
isoamylase 1
isoamylase 2
isoamylase 3
isochorismate synthase 1
isochorismate synthase 2
isocitrate dehydrogenase [NADP]
isoleucine--tRNA ligase
isopentenyl-diphosphate Delta-isomerase I
isopentenyl-diphosphate Delta-isomerase II
isoprene synthase
J domain-containing protein required for chloroplast accumulation response 1
K(+) efflux antiporter 1
K(+) efflux antiporter 2
K(+) efflux antiporter 3
ketol-acid reductoisomerase
kinesin like protein for actin based chloroplast movement 1
kinesin like protein for actin based chloroplast movement 2
kinesin protein KIN-7D
kinesin protein KIN-7E
kinesin protein KIN-7K
kinesin protein KIN-7L
kinesin protein KIN-7M
lactoylglutathione lyase
large ribosomal RNA subunit accumulation protein YCED homolog 1
large ribosomal RNA subunit accumulation protein YCED homolog 2
L-ascorbate peroxidase 5
L-ascorbate peroxidase 6
L-ascorbate peroxidase 7
L-ascorbate peroxidase 8
L-ascorbate peroxidase S
L-ascorbate peroxidase T
L-aspartate oxidase
L-cysteine desulfhydrase
leucine aminopeptidase 2
Leucine aminopeptidase 3
leucine--tRNA ligase
light-harvesting complex protein 3 isotype 1
light-harvesting complex protein 3 isotype 2
light-harvesting complex protein OHP1
light-harvesting complex protein OHP2
light-induced protein
light-regulated protein 1
linoleate 13S-lipoxygenase 2-1
linoleate 13S-lipoxygenase 3-1
linoleate 9S-lipoxygenase 5
linolenate hydroperoxide lyase
lipid desaturase ADS3
lipid phosphate phosphatase 3
lipid phosphate phosphatase epsilon 1
lipid phosphate phosphatase epsilon 2
lipid phosphate phosphatase gamma
lipoxygenase 2
lipoxygenase 3
lipoxygenase 4
lipoxygenase 6
Lipoxygenase 7
lipoxygenase 8
lipoyl synthase 1
lipoyl synthase 2
lipoyltransferase protein
LL-diaminopimelate aminotransferase
lon protease homolog 4
long chain acyl-CoA synthetase 9
long-chain-fatty-acid--[acyl-carrier-protein] ligase AEE15
low molecular mass early light-inducible protein HV60
low-CO2-inducible chloroplast envelope protein
lumen common protein family
lycopene beta cyclase
lycopene epsilon cyclase
lysine--tRNA ligase
magnesium protoporphyrin IX methyltransferase
magnesium transporter MRS2-11
magnesium transporter MRS2-A
magnesium-chelatase subunit ChlD
magnesium-chelatase subunit ChlH
magnesium-chelatase subunit chlh protein chloroplast precursor
magnesium-chelatase subunit chlH, / Mg-protoporphyrin IX chelatase, (CHLH)
magnesium-chelatase subunit ChlI-1
magnesium-chelatase subunit ChlI-2
magnesium-protoporphyrin IX monomethyl ester [oxidative] cyclase
malate dehydrogenase [NADP] 1
maltose excess protein 1
MATE efflux family protein 2
MATE efflux family protein 3
MATE efflux family protein 4
maturase K
mechanosensitive ion channel protein 2
mechanosensitive ion channel protein 3
membrane metalloprotease ARASP
membrane-associated 30 kDa protein
membrane-associated protein VIPP1
methionine aminopeptidase 1B
methionine aminopeptidase 1C
methionine--tRNA ligase
methylesterase
methylesterase 11
methylesterase 12
methylesterase 13
methylesterase 14
methylesterase 15
methylthioalkylmalate synthase 1
methylthioalkylmalate synthase 2
methylthioalkylmalate synthase 3
methyltransferase
methyltransferase
mitochondrial or chloroplast ribosomal protein S16 precursor
Mitochondrial/chloroplast ribosomal L21 protein
Mitochondrial/chloroplast ribosomal protein L11
Mitochondrial/chloroplast ribosomal protein L12
Mitochondrial/chloroplast ribosomal protein L13
Mitochondrial/chloroplast ribosomal protein L15/L10
Mitochondrial/chloroplast ribosomal protein L17
Mitochondrial/chloroplast ribosomal protein L19
Mitochondrial/chloroplast ribosomal protein L2
Mitochondrial/chloroplast ribosomal protein L24
Mitochondrial/chloroplast ribosomal protein L3
Mitochondrial/chloroplast ribosomal protein L36
Mitochondrial/chloroplast ribosomal protein L4
Mitochondrial/chloroplast ribosomal protein L54/L37
Mitochondrial/chloroplast ribosomal protein L6
mitochondrial/chloroplast ribosomal protein S17
mitochondrial-processing peptidase subunit alpha-2
monodehydroascorbate reductase
monofunctional isopimaradiene synthase
monofunctional riboflavin biosynthesis protein RIBA 2
monofunctional riboflavin biosynthesis protein RIBA 3
monogalactosyldiacylglycerol synthase
monogalactosyldiacylglycerol synthase 1
monogalactosyldiacylglycerol synthase 2
monogalactosyldiacylglycerol synthase 3
monothiol glutaredoxin-S12
monothiol glutaredoxin-S14
monothiol glutaredoxin-S7
multiple chloroplast division site 1
multiple organellar RNA editing factor 2
multiple organellar RNA editing factor 8
multiple organellar RNA editing factor 9
Myrcene synthase
Myristoyl-acyl carrier protein thioesterase
N-(5'-phosphoribosyl)anthranilate isomerase 1
N-(5'-phosphoribosyl)anthranilate isomerase 2
N-(5'-phosphoribosyl)anthranilate isomerase 3
N-acetyl-gamma-glutamyl-phosphate
N-acetyl-gamma-glutamyl-phosphate reductase
NAD kinase 2
NAD kinase 2
NAD(P)H dehydrogenase subunit CRR3
NAD(P)H-quinone oxidoreductase subunit 1
NAD(P)H-quinone oxidoreductase subunit 2 A
NAD(P)H-quinone oxidoreductase subunit 2 B
NAD(P)H-quinone oxidoreductase subunit 3
NAD(P)H-quinone oxidoreductase subunit 4L
NAD(P)H-quinone oxidoreductase subunit 5
NAD(P)H-quinone oxidoreductase subunit 6
NAD(P)H-quinone oxidoreductase subunit H
NAD(P)H-quinone oxidoreductase subunit I
NAD(P)H-quinone oxidoreductase subunit J
NAD(P)H-quinone oxidoreductase subunit K
NAD(P)H-quinone oxidoreductase subunit L
NAD(P)H-quinone oxidoreductase subunit L
NAD(P)H-quinone oxidoreductase subunit L
NAD(P)H-quinone oxidoreductase subunit M
NAD(P)H-quinone oxidoreductase subunit N
NAD(P)H-quinone oxidoreductase subunit N
NAD(P)H-quinone oxidoreductase subunit O
NAD(P)H-quinone oxidoreductase subunit S
NAD(P)H-quinone oxidoreductase subunit T
NAD(P)H-quinone oxidoreductase subunit U
NADH dehydrogenase C1
NADH dehydrogenase subunit 1
NADH dehydrogenase subunit 2
NADH dehydrogenase subunit 3
NADH dehydrogenase subunit 4
NADH dehydrogenase subunit 4L
NADH dehydrogenase subunit 5
NADH dehydrogenase subunit 6
NADH dehydrogenase subunit 7
NADH dehydrogenase subunit I
NADH dehydrogenase subunit J
NADH dehydrogenase subunit K
NADH-plastoquinone oxidoreductase subunit 1
NADH-plastoquinone oxidoreductase subunit 2
NADH-plastoquinone oxidoreductase subunit 3
NADH-plastoquinone oxidoreductase subunit 4
NADH-plastoquinone oxidoreductase subunit 4L
NADH-plastoquinone oxidoreductase subunit 5
NADH-plastoquinone oxidoreductase subunit 6
NADH-plastoquinone oxidoreductase subunit 7
NADH-plastoquinone oxidoreductase subunit I
NADH-plastoquinone oxidoreductase subunit J
NADH-plastoquinone oxidoreductase subunit K
NADP-dependent malic enzyme
NADPH-dependent aldehyde reductase 1
NADPH-dependent aldehyde reductase 2
NADPH-dependent aldo-keto reductase
NADPH-dependent alkenal/one oxidoreductase
NADP-me with chloroplast precursor
naringenin 8-dimethylallyltransferase 1
naringenin 8-dimethylallyltransferase 2
ndhB
neoxanthin synthase
neutral/alkaline invertase 3
nicotinamide adenine dinucleotide transporter 1
nicotinate-nucleotide pyrophosphorylase [carboxylating]
nifU protein 1
nifU protein 2
nifU protein 3
NO-associated protein 1
nucleoid-associated protein
nucleoside diphosphate kinase 2
Nucleoside diphosphate kinase 4
nucleoside diphosphate kinase III
nudix hydrolase 14
nudix hydrolase 19
nudix hydrolase 2
nudix hydrolase 20
nudix hydrolase 21
nudix hydrolase 22
nudix hydrolase 23
nudix hydrolase 24
nudix hydrolase 26
nudix hydrolase 27
oleoyl-acyl carrier protein thioesterase 1
oleoyl-acyl carrier protein thioesterase 2
omega-3 fatty acid desaturase
omega-6 fatty acid desaturase
omega-6-FAD
omega-amidase
omega-amidase,chloroplastic
organellar oligopeptidase A
organelle RRM domain-containing protein 1
organelle RRM domain-containing protein 6
ornithine carbamoyltransferase
outer envelope pore protein 16
outer envelope pore protein 16-1
outer envelope pore protein 16-2
outer envelope pore protein 16-3
outer envelope pore protein 16-4
outer envelope pore protein 21A
outer envelope pore protein 21B
outer envelope pore protein 24A
outer envelope pore protein 24B
outer envelope pore protein 37
outer envelope pore protein 37
Outer envelope protein 61
outer envelope protein 64
outer envelope protein 80
outer envelope translocon protein
oxidoreductase
oxygen-dependent coproporphyrinogen-III oxidase
oxygen-evolving enhancer protein 1-1
oxygen-evolving enhancer protein 2-1
oxygen-evolving enhancer protein 2-2
oxygen-evolving enhancer protein 2-3
oxygen-evolving enhancer protein 3-1
oxygen-evolving enhancer protein 3-2
palmitoyl-acyl carrier protein thioesterase
palmitoyl-monogalactosyldiacylglycerol delta-7 desaturase
pentatricopeptide repeat-containing protein CRP1
pentatricopeptide repeat-containing protein DOT4
pentatricopeptide repeat-containing protein DWY1
pentatricopeptide repeat-containing protein ELI1
pentatricopeptide repeat-containing protein MRL1
pentatricopeptide repeat-containing protein OTP51
pentatricopeptide repeat-containing protein PPR5 homolog
peptide chain release factor APG3
peptide chain release factor PrfB1
peptide chain release factor PrfB2
peptide chain release factor PrfB3
peptide deformylase 1A
peptide deformylase 1B
peptide methionine sulfoxide reductase A4
peptide methionine sulfoxide reductase B1
Peptide methionine sulfoxide reductase B2
peptide methionine sulfoxide reductase B3
peptidyl-prolyl cis-trans isomerase
peptidyl-prolyl cis-trans isomerase cyp20
Peptidyl-prolyl cis-trans isomerase CYP20-2
peptidyl-prolyl cis-trans isomerase CYP20-3
peptidyl-prolyl cis-trans isomerase CYP26-2
peptidyl-prolyl cis-trans isomerase CYP28
peptidyl-prolyl cis-trans isomerase CYP37
peptidyl-prolyl cis-trans isomerase CYP38
peptidyl-prolyl cis-trans isomerase FKBP1
peptidyl-prolyl cis-trans isomerase FKBP13
peptidyl-prolyl cis-trans isomerase FKBP16-1
peptidyl-prolyl cis-trans isomerase FKBP16-2
peptidyl-prolyl cis-trans isomerase FKBP16-3
peptidyl-prolyl cis-trans isomerase FKBP16-4
peptidyl-prolyl cis-trans isomerase FKBP17-1
peptidyl-prolyl cis-trans isomerase FKBP17-2
peptidyl-prolyl cis-trans isomerase FKBP17-3
peptidyl-prolyl cis-trans isomerase FKBP18
peptidyl-prolyl cis-trans isomerase FKBP19
peptidyl-prolyl cis-trans isomerase FKBP20-2
peptidyl-tRNA hydrolase
peroxiredoxin Q
peroxiredoxin-2E-1
peroxiredoxin-2E-2
PetA
PetB
PetG
petL
PGR5 protein 1A
PGR5 protein 1B
phenylalanine--tRNA ligase
pheophorbide a oxygenase
pheophytinase
phosphatase IMPL1
phosphate dikinase
phosphate dikinase regulatory protein
phosphatidate cytidylyltransferase 4
phosphatidate cytidylyltransferase 5
phospho-2-dehydro-3-deoxyheptonate aldolase 1
phospho-2-dehydro-3-deoxyheptonate aldolase 2
phosphoenolpyruvate/phosphate translocator 1
phosphoenolpyruvate/phosphate translocator 2
phosphoenolpyruvate/phosphate translocator 3
phosphoglucan phosphatase DSP4
phosphoglucan phosphatase LSF1
phosphoglucan phosphatase LSF2
phosphoglucan water dikinase
phosphoglucomutase
phosphoglycerate kinase 1
phosphoglycerate kinase 2
Phosphoglycolate phosphatase 1A
phosphoglycolate phosphatase 1B
phospholipase A(1) DAD1
phospholipase A1 EG1
phospholipase A1-Ialpha2
phospholipase A1-Igamma1
phospholipase A1-Igamma2
phospholipase A1-Igamma3
phospholipid hydroperoxide glutathione peroxidase 1
phosphomethylpyrimidine synthase
phosphoribosylamine--glycine ligase
phosphoribosylaminoimidazole carboxylase
phosphoribosylaminoimidazole-succinocarboxamide synthase
phosphoribosylformylglycinamidine cyclo-ligase / phosphoribosyl-aminoimidazole synthetase / AIR synthase (PUR5)
phosphoribosylformylglycinamidine synthase
phosphoribosylglycinamide formyltransferase
phosphoribulokinase
phosphoserine aminotransferase 1
phosphoserine aminotransferase 2
phosphoserine phosphatase
phostosystem II protein D1
photochlorophyllide reductase subunit B
photochlorophyllide reductase subunit L
photochlorophyllide reductase subunit N
photosynthetic NDH subunit of lumenal location 1
photosynthetic NDH subunit of lumenal location 2
photosynthetic NDH subunit of lumenal location 3
photosynthetic NDH subunit of lumenal location 4
photosynthetic NDH subunit of lumenal location 5
photosynthetic NDH subunit of subcomplex B 1
photosynthetic NDH subunit of subcomplex B 2
photosynthetic NDH subunit of subcomplex B 3
photosynthetic NDH subunit of subcomplex B 4
photosynthetic NDH subunit of subcomplex B 5
photosystem I assembly factor PSA3
photosystem I assembly protein ycf3
photosystem I assembly protein ycf4
photosystem I chlorophyll a/b-binding protein 2
photosystem I chlorophyll a/b-binding protein 3-1
photosystem I chlorophyll a/b-binding protein 5
photosystem I chlorophyll a/b-binding protein 6
photosystem I P700 apoprotein A1
photosystem I P700 apoprotein A2
photosystem I reaction center subunit II
photosystem I reaction center subunit II-1
photosystem I reaction center subunit II-2
photosystem I reaction center subunit III
photosystem I reaction center subunit IV A
photosystem I reaction center subunit IV B
photosystem I reaction center subunit IX
photosystem I reaction center subunit N
photosystem I reaction center subunit psaK
photosystem I reaction center subunit VI-1
photosystem I reaction center subunit VI-2
photosystem I reaction center subunit VIII
photosystem I reaction center subunit XI
photosystem I subunit IX
photosystem I subunit VII
photosystem I subunit VIII
photosystem II 10 kDa polypeptide
photosystem II 13kD protein precursor
photosystem II 22 kDa protein
photosystem II 44 kDa protein
photosystem II 47 kDa protein
photosystem II 5 kDa protein
photosystem II core complex proteins psbY
photosystem II CP43 chlorophyll apoprotein
photosystem II CP47 chlorophyll apoprotein
photosystem II cytochrome b559 alpha subunit
photosystem II D1 precursor processing protein PSB27-H2
photosystem II phosphoprotein
photosystem II protein D1
photosystem II protein D2
photosystem II protein H
photosystem II protein I
photosystem II protein J
photosystem II protein K
photosystem II protein L
photosystem II protein M
photosystem II protein N
photosystem II protein T
photosystem II protein V
photosystem II protein VI
photosystem II protein Z
photosystem II reaction center protein ycf12
photosystem II reaction center PSB28 protein
photosystem II reaction center W protein
photosystem II reaction center Z protein
photosystem II repair protein PSB27-H1
Photosystem II stability/assembly factor
photosystem II stability/assembly factor HCF136
photosystem II-associated 22 kDa protein
phytochromobilin:ferredoxin oxidoreductase
phytoene synthase 1
phytoene synthase 2
phytol kinase 1
phytol kinase 2
phytol kinase 3
plastid division protein CDP1
plastid lipid-associated protein 1
plastid lipid-associated protein 3
plastidal glycolate/glycerate translocator 1
plastidial pyruvate kinase 1
plastidial pyruvate kinase 3
plastidial pyruvate kinase 4
plastid-lipid-associated protein 1
plastid-lipid-associated protein 10
plastid-lipid-associated protein 11
plastid-lipid-associated protein 12
plastid-lipid-associated protein 13
plastid-lipid-associated protein 14
plastid-lipid-associated protein 2
plastid-lipid-associated protein 3
plastid-lipid-associated protein 4
plastid-lipid-associated protein 6
plastid-lipid-associated protein 7
plastid-lipid-associated protein 8
plastid-lipid-associated protein 9
plastocyanin
plastocyanin major
plastoglobulin-1
polyphenol oxidase
polyphenol oxidase A1
polyphenol oxidase B
polyphenol oxidase E
polyphenol oxidase F
polyphenol oxidase I
polyphenol oxidase II
polyribonucleotide nucleotidyltransferase 1
porphobilinogen deaminase
prasinophyte specific chlorophyll a/b-binding protein precursor
predicted chloroplast-targeted protein
preprotein translocase subunit SCY1
preprotein translocase subunit SCY2
preprotein translocase subunit SECY
presequence protease 1
presequence protease 2
processing peptidase
proline--tRNA ligase
prolycopene isomerase 1
prolycopene isomerase 2
protease Do 1
protease Do 2
protease Do 5
protease Do 8
protein ABA DEFICIENT 4
protein ABCI12
protein ABCI7
protein ACCUMULATION AND REPLICATION OF CHLOROPLASTS 6
protein ACTIVITY OF BC1 COMPLEX KINASE 1
protein ACTIVITY OF BC1 COMPLEX KINASE 3
protein ACTIVITY OF BC1 COMPLEX KINASE 7
protein ACTIVITY OF BC1 COMPLEX KINASE 8
protein BOLA1
protein BOLA4
protein BPS1
Protein brittle-1
protein CHAPERONE PROTEIN OF POR1
protein CHLOROPLAST ENHANCING STRESS TOLERANCE
protein CHLORORESPIRATORY REDUCTION 6
protein CHLORORESPIRATORY REDUCTION 7
protein CHUP1
protein CLT1
protein CLT2
protein CLT3
protein COFACTOR ASSEMBLY OF COMPLEX C SUBUNIT B CCB1
protein COFACTOR ASSEMBLY OF COMPLEX C SUBUNIT B CCB2
protein COFACTOR ASSEMBLY OF COMPLEX C SUBUNIT B CCB3
protein COFACTOR ASSEMBLY OF COMPLEX C SUBUNIT B CCB4
protein COLD-REGULATED 15A
protein COLD-REGULATED 15B
protein CONSERVED IN THE GREEN LINEAGE AND DIATOMS 27
protein CURVATURE THYLAKOID 1A
protein CURVATURE THYLAKOID 1B
protein CURVATURE THYLAKOID 1C
protein CURVATURE THYLAKOID 1D
protein CutA 1
protein DCL
protein DCL homolog
protein DETOXIFICATION 44
protein DETOXIFICATION 45
protein DETOXIFICATION 46
protein DETOXIFICATION 47
protein disulfide isomerase pTAC5
protein disulfide-isomerase LQY1
Protein Dom3z like
protein EARLY-RESPONSIVE TO DEHYDRATION 7
protein EMBRYO SAC DEVELOPMENT ARREST 3
protein EXECUTER 1
protein EXECUTER 2
protein FAF
protein FATTY ACID EXPORT 1
protein FATTY ACID EXPORT 2
protein FATTY ACID EXPORT 3
protein FATTY ACID EXPORT 4
protein FLUORESCENT IN BLUE LIGHT
protein HHL1
protein indeterminate-domain 4
protein indeterminate-domain 5
protein indeterminate-domain 6
protein Iojap
protein kinase 2A
protein kinase 2B
protein kinase APK1A
Protein kinase APK1A protein
protein kinase APK1B
protein LOW PSII ACCUMULATION 1
protein LOW PSII ACCUMULATION 2
protein LOW PSII ACCUMULATION 3
protein LUTEIN DEFICIENT 5
protein MAO HUZI 4
protein MET1
protein MITOFERRINLIKE 1
protein NUCLEAR FUSION DEFECTIVE 6
protein ORANGE
protein ORANGE-GREEN
protein OSB2
protein OSB3
protein OSB4
protein PALE CRESS
protein PAM68
protein PAM71
protein PEP-RELATED DEVELOPMENT ARRESTED 1
protein PHOTOSYSTEM I ASSEMBLY 2
protein PHYLLO 1
protein PHYLLO 2
protein PHYLLO 3
protein PLASTID REDOX INSENSITIVE 2
protein PLASTID TRANSCRIPTIONALLY ACTIVE 12
protein plastid transcriptionally active 16
protein PROTON GRADIENT REGULATION 5
protein PTST
protein RETICULATA
protein RETICULATA-RELATED 1
protein RETICULATA-RELATED 2
protein RETICULATA-RELATED 3
protein RETICULATA-RELATED 4
protein RETICULATA-RELATED 5
protein RETICULATA-RELATED 6
protein RNase P 1
protein root UVB sensitive 1
protein root UVB sensitive 2
protein SLOW GREEN 1
protein SPA
protein STAY-GREEN 1
protein STAY-GREEN 2
protein SUPPRESSOR OF QUENCHING 1
protein TAB2 homolog
protein THYLAKOID ASSEMBLY 8
protein thylakoid formation 1
protein THYLAKOID FORMATION1
protein TIC 20-I
protein TIC 20-II
protein TIC 20-IV
protein TIC 20-v
protein TIC 21
protein TIC 22
protein TIC 40
protein TIC 55
protein TIC 56
protein TIC 62
protein TIC110
protein TOC75-3
protein translocase subunit SECA1
protein translocase subunit SECA2 1
protein trigalactosyldiacylglycerol
protein TRIGALACTOSYLDIACYLGLYCEROL 1
protein TRIGALACTOSYLDIACYLGLYCEROL 2
protein TRIGALACTOSYLDIACYLGLYCEROL 3
protein TRIGALACTOSYLDIACYLGLYCEROL 4
protein TRIGALACTOSYLDIACYLGLYCEROL 5
protein VASCULAR ASSOCIATED DEATH 1
protein VTE6
protein weak chloroplast movement under blue light 1
proteinaceous RNase P 1
protein-ribulosamine 3-kinase
protochlorophyllide reductase A
protochlorophyllide reductase B
protochlorophyllide reductase C
protochlorophyllide-dependent translocon component 52
protoporphyrinogen oxidase 1
PsaA
PsaB
PsaC
PsaI
PsaJ
PsbA
PsbB
psbB mRNA maturation factor Mbb1
PsbD
PsbE
PsbF
PsbH
PsbI
PsbJ
PsbK
PsbL
psbM, PSII-M, photosystem II polypeptide, typically encoded in the chloroplast genome
PsbN
psbP domain-containing protein 1
psbP domain-containing protein 2
psbP domain-containing protein 3
psbP domain-containing protein 4
psbP domain-containing protein 5
psbP domain-containing protein 6
psbP domain-containing protein 7
psbP protein 1
psbP protein 2
psbQ protein 1
psbQ protein 2
psbQ protein 3
PsbT
PsbZ
PSI I-protein
PSI reaction centre subunit VIII
pullulanase 1
pumilio protein 7
pumilio homolog 6
pumilio homolog 8
Pumilio like 6
pumilio like 7
Putative 9-cis-epoxycarotenoid dioxygenase NCED5
putative pumilio homolog 7
putative transferase
pyridoxal reductase
pyridoxine/pyridoxamine 5'-phosphate oxidase 1
pyruvate dehydrogenase E1 component beta subunit
pyruvate dehydrogenase E1 component subunit alpha-3
pyruvate dehydrogenase E1 component subunit beta-2
pyruvate dehydrogenase E1 component subunit beta-3
pyruvate dehydrogenase E1 component subunit beta-4
pyruvate kinase isozyme A
pyruvate kinase isozyme G
pyruvate, phosphate dikinase 1
pyruvate, phosphate dikinase regulatory protein
quinolinate synthase
Quinone oxidoreductase protein
quinone-oxidoreductase like
quinone-oxidoreductase QR1
RAP domain-containing protein
reactive Intermediate Deaminase A
red chlorophyll catabolite reductase
RF2 protein
rhodanese domain-containing protein 11
rhodanese domain-containing protein 14
rhodanese domain-containing protein 15
rhodanese domain-containing protein 4A
rhodanese domain-containing protein 8
rhodanese domain-containing protein 9
rhodanese/PpiC domain-containing protein 12
RHOMBOID protein 10
rhomboid protein 11
rhomboid protein 16
rhomboid protein 17
RHOMBOID protein 9
rho-N domain-containing protein 1
riboflavin biosynthesis protein PYRD
Riboflavin biosynthesis protein ribBA
ribonuclease E/G protein
ribonuclease II
ribonuclease III domain-containing protein RNC1
ribonuclease Z
ribonucleoprotein
ribose-5-phosphate isomerase 3
ribose-5-phosphate isomerase 4
ribose-phosphate pyrophosphokinase 1
ribose-phosphate pyrophosphokinase 2
ribose-phosphate pyrophosphokinase 3
ribose-phosphate pyrophosphokinase 5
ribosomal large subunit pseudouridine synthase SVR1
ribosomal protein L14
ribosomal protein L16
ribosomal protein L2
ribosomal protein L20
ribosomal protein L21
ribosomal protein L22
ribosomal protein L23
ribosomal protein L24 precursor
ribosomal protein L32
ribosomal protein L33
ribosomal protein L35 precursor
ribosomal protein L36
ribosomal protein S11
ribosomal protein S12
ribosomal protein S14
ribosomal protein S15
ribosomal protein S16
ribosomal protein S18
ribosomal protein S19
ribosomal protein S2
ribosomal protein S3
ribosomal protein S4
ribosomal protein S7
ribosomal protein S8
ribosomal protein S9
ribosomal recycling factor precursor
ribosomal RNA small subunit methyltransferase
ribosome-binding factor A
ribosome-binding factor PSRP1
ribosome-recycling factor
ribulose 1,5-bisphosphate carbosylase/oxygenase large subunit
ribulose bisphosphate carboxylase small chain
ribulose bisphosphate carboxylase small chain 1A
ribulose bisphosphate carboxylase small chain 1B
ribulose bisphosphate carboxylase small chain 2A
ribulose bisphosphate carboxylase small chain 2C
Ribulose bisphosphate carboxylase small chain 3A/3C
ribulose bisphosphate carboxylase small chain 3B
ribulose bisphosphate carboxylase small chain 4
ribulose bisphosphate carboxylase small chain F1
Ribulose bisphosphate carboxylase small chain PW9
Ribulose bisphosphate carboxylase small chain PWS4
ribulose bisphosphate carboxylase small chain S41
ribulose bisphosphate carboxylase small chain SSU11A
Ribulose bisphosphate carboxylase/oxygenase activase 1
ribulose bisphosphate carboxylase/oxygenase activase 2
ribulose bisphosphate carboxylase/oxygenase activase A
ribulose bisphosphate carboxylase/oxygenase activase B
ribulose-1,5 bisphosphate carboxylase/oxygenase large subunit N-methyltransferase
ribulose-phosphate 3-epimerase
R-linalool synthase
R-linalool synthase QH1
RNA binding protein
RNA polymerase alpha subunit
RNA polymerase beta' chain
RNA polymerase beta subunit
RNA polymerase beta' subunit
RNA polymerase sigma factor sigD
RNA polymerase sigma factor sigE
RNA polymerase sigma factor sigF
RNA pseudouridine synthase 2
RNA pseudourine synthase 6
RNA-binding protein CP29B
RNA-binding protein CP3
RNA-binding protein CP31B
RNA-binding protein CP33
rpl2
rpl23
RpoA
RpoB
RpoC1
RpoC2
rps12
rps7
rubisco accumulation factor 1
rubisco accumulation factor 2
ruBisCO large subunit-binding protein subunit alpha
ruBisCO large subunit-binding protein subunit beta
S-(+)-linalool synthase
S-adenosylmethionine carrier 1
S-adenosylmethionine carrier 2
santalene and bergamotene synthase
sec-independent protein translocase protein TATA
sec-independent protein translocase protein TATB
sec-independent protein translocase protein TATC
sedoheptulose-1,7-bisphosphatase
senescence/dehydration-associated protein
senescence-inducible chloroplast stay-green protein
sensor kinase
septum site-determining protein minD
septum site-determining protein minD like
serine acetyltransferase 1
serine hydroxymethyltransferase 3
serine protease SPPA
serine/threonine-protein kinase C2
serine/threonine-protein kinase STN7
serine/threonine-protein kinase STN8
Serine/threonine-protein kinase stt7
serine--tRNA ligase
serotonin N-acetyltransferase 1
serotonin N-acetyltransferase 2
shikimate kinase 1
shikimate kinase 2
shikimate kinase 3
short-chain dehydrogenase TIC 32
sigma factor binding protein 1
sigma factor binding protein 2
signal recognition particle 43 kDa protein
signal recognition particle 54 kDa protein
single-stranded DNA-binding protein WHY1
single-stranded DNA-binding protein WHY3
sirohydrochlorin ferrochelatase
small heat shock protein
small RNA-binding protein 11
small subunit ribosomal protein S3
sn-2 acyl-lipid omega-3 desaturase (ferredoxin)
sodium/metabolite cotransporter BASS1
sodium/metabolite cotransporter BASS2
sodium/metabolite cotransporter BASS3
sodium/metabolite cotransporter BASS4
sodium/metabolite cotransporter BASS5
sodium/metabolite cotransporter BASS6
sodium/pyruvate cotransporter BASS2
sodium-dependent phosphate transport protein 1
solanesyl diphosphate synthase 2
solanesyl diphosphate synthase 3
Soluble inorganic pyrophosphatase 1
soluble inorganic pyrophosphatase 6
soluble starch synthase 1
soluble starch synthase 2-1
soluble starch synthase 2-2
soluble starch synthase 2-3
soluble starch synthase 3 chloroplastic
solute carrier family 40 member 2
solute carrier family 40 member 3
SRP receptor
S-sulfocysteine synthase
starch synthase 1
starch synthase 2
starch synthase 3
starch synthase 4
stearoyl-[acyl-carrier-protein] 9-desaturase 1
stearoyl-[acyl-carrier-protein] 9-desaturase 3
stearoyl-[acyl-carrier-protein] 9-desaturase 5
stearoyl-[acyl-carrier-protein] 9-desaturase 6
stearoyl-[acyl-carrier-protein] 9-desaturase 7
stem-loop binding protein of 41 kDa a
stem-loop binding protein of 41 kDa b
stress enhanced protein 1
stress enhanced protein 2
stromal 70 kDa heat shock-related protein
stromal processing peptidase
subunit of the chloroplast cytochrome b6f complex
sufE protein 1
sufE protein 2
sulfate permease
sulfate transporter 4
sulfite reductase 1 [ferredoxin]
superoxide dismutase [Cu-Zn] 2
superoxide dismutase [Fe] 1
superoxide dismutase [Fe] 2
superoxide dismutase [Fe] 3
temperature-sensitive sn-2 acyl-lipid omega-3 desaturase (ferredoxin)
terpene synthase 2
terpinolene synthase
tetrapyrrole-binding protein
tetratricopeptide repeat domain-containing protein PYG7
thiamine biosynthetic bifunctional enzyme
thiamine biosynthetic bifunctional enzyme BTH1
thiamine thiazole synthase 1
thiamine thiazole synthase 2
thioredoxin 1-1
thioredoxin 1-2
thioredoxin 1-3
thioredoxin 2-1
thioredoxin 2-2
thioredoxin 3-1
thioredoxin 3-2
thioredoxin 4
thioredoxin F1
thioredoxin F2
thioredoxin fold domain-containing protein MRL7L
thioredoxin F-type
thioredoxin M1
thioredoxin M2
thioredoxin M3
thioredoxin M4
thioredoxin protein AAED1
thioredoxin protein AAED1
thioredoxin protein CDSP32
thioredoxin protein CITRX
thioredoxin protein HCF164
thioredoxin X
thioredoxin Y1
thioredoxin Y2
Thiosulfate sulfurtransferase
threonine deaminase 1 precursor
threonine dehydratase biosynthetic
threonine synthase 1
threonine synthase 2
threonine--tRNA ligase 2
thylakoid ADP,ATP carrier protein
thylakoid lumen protein
thylakoid lumenal 15 kDa protein 1
thylakoid lumenal 16
thylakoid lumenal 17
thylakoid lumenal 19 kDa protein
thylakoid lumenal 29 kDa protein
Thylakoid lumenal protein
thylakoid lumenal protein TL20
Thylakoid membrane phosphoprotein 14 kDa
thylakoid membrane protein TERC
thylakoidal processing peptidase 1
thylakoidal processing peptidase 2
Tic110 family transporter: chloroplast inner envelope protein Tic110
tocopherol cyclase
tocopherol O-methyltransferase
tocopherol O-methyltransferase
transcription factor GTE3
transcription termination factor MTEF1
transcription termination factor MTERF2
transcription termination factor MTERF4
transcription termination factor MTERF5
transcription termination factor MTERF6
transcription termination factor MTERF8
transcription termination factor MTERF9
transferase
transketolase-1
transketolase-2
Translation factor GUF1 protein
Translation factor GUF1 like
translation initiation factor 1
translation initiation factor IF-1
translation initiation factor IF-2
translation initiation factor IF3-2
translation initiation factor IF3-4
translocase of chloroplast 120
translocase of chloroplast 132
translocase of chloroplast 159
translocase of chloroplast 3
translocase of chloroplast 33
translocase of chloroplast 34
translocase of chloroplast 90
translocase subunit secA
translocon at the outer envelope membrane of chloroplasts 159
translocon at the outer envelope membrane of chloroplasts 33
translocon at the outer envelope membrane of chloroplasts 34
translocon at the outer membrane of chloroplasts 64
transmembrane GTPase FZO
tricyclene synthase
tricyclene synthase EBOS
tricyclene synthase Oc15
tricyclene synthase TPS4
triose phosphate/phosphate translocator TPT
triose phosphate/phosphate translocator, non-green plastid
triosephosphate isomerase
tRNA(adenine(34)) deaminase
tRNase Z TRZ2
Tropinone reductase protein
tryptophan synthase beta chain 1
tryptophan synthase beta chain 2
tryptophan--tRNA ligase
tscA maturation factor
tuliposide A-converting enzyme 2
Twinkle protein
tyrosine--tRNA ligase
ubiquinol oxidase 4/chromoplastic
ubiquinol oxidase 4/chromoplastic
UDP-N-acetylmuramoyl-L-alanyl-D-glutamate--2,6-diaminopimelate ligase MurE homolog
UDP-sulfoquinovose synthase
uncharacterized aarF domain-containing protein kinase
uncharacterized CRM domain-containing protein
uncharacterized methyltransferase
uncharacterized oxidoreductase
Uncharacterized protein
uncharacterized protein DS12 from 2D-PAGE of leaf
Unknown protein DS12 from 2D-PAGE of leaf
UPF0051 protein ABCI8
UPF0187 protein
uracil phosphoribosyltransferase
uridine kinase protein 1
uroporphyrinogen decarboxylase 1
uroporphyrinogen decarboxylase chloroplast precursor
uroporphyrinogen-III synthase
UTP--glucose-1-phosphate uridylyltransferase 3
UV-B-induced protein
vacuolar protein sorting-associated protein 54
valine--tRNA ligase 2
violaxanthin de-epoxidase
VQ motif-containing protein 8
WAT1-related protein
weak chloroplast movement under blue light protein (DUF827)
WEB family protein
xylulose 5-phosphate/phosphate translocator
Ycf1
ycf15
ycf2
ycf3-interacting protein 1
ylmG homolog protein 1-1
ylmG homolog protein 1-2
ylmG homolog protein 2
zeaxanthin epoxidase
zeta-carotene desaturase/chromoplastic
zinc finger protein VAR3
zinc metallopeptidase EGY3
zinc metalloprotease EGY1
zinc metalloprotease EGY2
zinc metalloprotease EGY3
zinc transporter 4
zinc transporter 6
